# Supplementary material for: Dose Remittances Matter for Openness and Financial Stability: Evidence From Least Developed Economies
Source: Front Psychol. 2021 Aug 10;12:696600. doi: 10.3389/fpsyg.2021.696600 (PMC8382878; doi:10.3389/fpsyg.2021.696600)
Supplement: Supplementary file 1 [file Table_1.xlsx]

## Sheet: Data
1971	Afghanistan	AFG	0.0245753	..	3.83314	..	..	..	5.46117	..	16.1408	10.9223	..	..
1971	Bangladesh	BGD	..	..	..	..	..	..	8.22783	..	10.7276	6.29149	380.949	..
1971	Benin	BEN	0.835639	..	9.25058	..	..	..	10.2856	..	27.8326	17.7858	766.352	4.98257e+07
1971	Bhutan	BTN	..	..	..	..	..	..	..	..	..	..	..	..
1971	Burkina Faso	BFA	0.207292	..	4.59593	..	..	..	14.8739	..	19.9311	5.51147	306.499	2.3598e+07
1971	Burundi	BDI	..	..	4.85588	..	..	..	7.60768	5.06922	14.1717	8.43575	266.978	7830861
1971	Cambodia	KHM	-0.0288686	..	..	..	..	..	..	..	..	..	..	..
1971	Central African Republic	CAF	0.347479	..	14.6546	..	..	..	18.7486	..	37.4235	29.7992	599.01	2.81531e+07
1971	Chad	TCD	0.0597768	..	6.80935	..	..	..	15.8908	..	21.0576	15.9124	606.758	4.40763e+07
1971	Comoros	COM	..	..	..	..	..	..	..	..	..	..	..	1238316
1971	Congo, Dem. Rep.	COD	0.102596	..	1.92566	..	..	..	..	..	..	..	1100.42	3.70049e+08
1971	Djibouti	DJI	..	..	..	..	..	..	..	..	..	..	..	2.63725e+06
1971	Eritrea	ERI	..	..	..	..	..	..	..	..	..	..	..	..
1971	Ethiopia	ETH	..	..	..	..	..	..	..	..	..	..	..	2.03996e+08
1971	Gambia, The	GMB	3.0505	..	17.3974	..	..	..	5.5931	..	37.1813	32.3672	721.426	5.47979e+06
1971	Guinea-Bissau	GNB	..	..	..	..	..	..	28.0002	..	34.312	4.15811	464.628	..		Guinea-Bissau
1971	Haiti	HTI	0.937155	0	6.03456	..	5.4e+06	4.93385	..	..	..	..	1417.23	48837000
1971	Kiribati	KIR	..	..	..	..	..	..	..	..	..	..	2301.81	..
1971	Lao PDR	LAO	..	..	..	..	..	..	..	..	..	..	..	1.56327e+07
1971	Liberia	LBR	..	..	..	..	..	..	..	..	..	..	..	1.60385e+08
1971	Madagascar	MDG	0.0900369	..	16.5444	..	..	..	11.2195	9.80557	21.0256	14.4447	863.34	4.88437e+08
1971	Malawi	MWI	2.62735	..	11.5705	0	..	..	19.17	..	35.4743	23.4519	331.86	1.52207e+08
1971	Mali	MLI	-0.139503	..	12.7153	..	..	..	16.0058	14.0753	20.2158	13.4159	364.212	2.60598e+08
1971	Mauritania	MRT	1.20392	..	8.62933	..	..	..	11.5865	31.593	16.9949	31.8823	1980.98	3.89145e+07
1971	Mozambique	MOZ	..	..	..	..	..	..	..	..	..	..	..	..
1971	Myanmar	MMR	..	..	4.67184	..	..	..	..	..	..	..	166.997	1.74392e+08
1971	Nepal	NPL	..	..	3.83979	..	..	..	7.75341	..	9.12956	5.40389	275.329	9.15728e+06
1971	Niger	NER	-0.764158	..	5.09896	..	..	..	7.77846	..	15.6011	12.3678	840.052	4.15601e+07
1971	Rwanda	RWA	0.762494	..	2.90733	..	..	..	9.1318	9.04184	16.8691	10.2114	349.655	1.99875e+06
1971	Sao Tome and Principe	STP	..	..	..	..	..	..	..	..	..	..	..	..
1971	Senegal	SEN	0.73159	..	10.7951	..	..	..	15.1478	12.3334	27.675	22.3601	1201.08	1.523e+08
1971	Sierra Leone	SLE	1.23942	..	5.62247	..	..	..	..	..	32.3866	31.2678	483.59	1.11055e+08
1971	Solomon Islands	SLB	-0.339614	..	..	..	..	..	..	..	..	..	..	..
1971	Somalia	SOM	0.513436	..	10.7533	..	..	..	11.9476	9.23612	19.9127	13.261	..	7.97106e+07
1971	Sudan	SDN	..	..	8.76381	..	..	..	..	..	17.1812	15.6376	770.145	326481432
1971	Tanzania	TZA	..	..	..	..	..	..	..	..	..	..	..	1.14369e+09
1971	Togo	TGO	1.60537	..	11.9582	..	..	..	18.8847	..	39.8797	46.8204	601.852	4.68947e+07
1971	Uganda	UGA	-0.0846389	..	..	..	..	..	16.1019	15.1141	23.9553	19.8163	..	1.61489e+08
1971	Yemen, Rep.	YEM	..	..	..	..	..	..	..	..	..	..	..	4.18155e+07
1971	Zambia	ZMB	0.499111	..	..	..	..	..	..	..	..	..	1528.21	668825763
1972	Afghanistan	AFG	0.00940111	..	5.54554	..	..	..	6.54596	..	18.1058	14.7632	..	..
1972	Bangladesh	BGD	0.00143124	..	..	..	..	..	4.6977	..	13.7326	5.67473	322.334	78648255
1972	Benin	BEN	1.16978	..	10.0711	..	..	..	13.3636	..	26.8001	14.3844	797.647	4.53001e+07
1972	Bhutan	BTN	..	..	..	..	..	..	..	..	..	..	..	..
1972	Burkina Faso	BFA	-0.120983	..	5.01639	..	..	..	17.2775	..	21.289	6.39973	308.104	2.00159e+07
1972	Burundi	BDI	0.166123	..	5.05339	..	..	..	3.1817	5.26547	15.075	11.7344	247.104	6.89539e+06
1972	Cambodia	KHM	-0.00197805	..	..	..	..	..	..	..	..	..	..	..
1972	Central African Republic	CAF	0.651274	..	15.4721	..	..	..	18.4335	..	33.8131	24.9348	590.261	3.6274e+07
1972	Chad	TCD	-0.0170815	..	6.3859	..	..	..	14.7506	..	19.3841	14.5651	599.405	3.35261e+07
1972	Comoros	COM	..	..	..	..	..	..	..	..	..	..	..	1.50674e+06
1972	Congo, Dem. Rep.	COD	0.16959	..	2.77395	..	..	..	..	..	..	..	1073	5.79941e+08
1972	Djibouti	DJI	..	..	..	..	..	..	..	..	..	..	..	5.368e+06
1972	Eritrea	ERI	..	..	..	..	..	..	..	..	..	..	..	..
1972	Ethiopia	ETH	..	..	..	..	..	..	..	..	..	..	..	2.26246e+08
1972	Gambia, The	GMB	2.87349	..	13.0659	..	..	..	7.2266	..	40.7557	33.7731	702.154	7.3633e+06
1972	Guinea-Bissau	GNB	..	..	..	..	..	..	22.7521	..	35.6302	4.35557	484.695	..
1972	Haiti	HTI	1.09139	0	7.90043	..	3.27999e+06	6.06987	..	..	..	..	1407.37	53696000
1972	Kiribati	KIR	..	..	..	..	..	..	10.998	..	39.4005	44.0994	2540.75	..
1972	Lao PDR	LAO	..	..	..	..	..	..	..	..	..	..	..	1.88011e+07
1972	Liberia	LBR	..	..	..	..	..	..	..	..	..	..	..	159304339
1972	Madagascar	MDG	0.894461	..	16.4644	..	..	..	8.81976	8.25781	18.3232	14.263	829.191	5.10136e+08
1972	Malawi	MWI	2.4873	..	10.9419	0	..	..	24.3932	..	37.9416	23.2873	343.335	1.75658e+08
1972	Mali	MLI	0.698701	..	13.8318	..	..	..	17.0861	15.5362	19.5693	10.0293	379.043	2.56934e+08
1972	Mauritania	MRT	0.53872	..	9.37405	..	..	..	15.4167	42.037	33.9843	38.2275	1908.68	5.57985e+07
1972	Mozambique	MOZ	..	..	..	..	..	..	..	..	..	..	..	..
1972	Myanmar	MMR	..	..	6.35722	..	..	..	..	..	..	..	167.134	2.12224e+08
1972	Nepal	NPL	0.0029294	..	3.51529	..	..	..	7.32954	..	7.91783	5.6611	278.066	1.23048e+07
1972	Niger	NER	0.121166	..	5.7035	..	..	..	11.0693	..	20.4946	14.2137	774.893	5.47944e+07
1972	Rwanda	RWA	0.202874	..	2.03656	..	..	..	9.55947	9.51542	16.2555	8.28194	340.394	3.38448e+06
1972	Sao Tome and Principe	STP	..	..	..	..	..	..	..	..	..	..	..	..
1972	Senegal	SEN	0.937775	..	11.5696	..	..	..	15.1344	12.3762	29.2444	26.4569	1239.51	1.6163e+08
1972	Sierra Leone	SLE	0.816535	..	5.80945	..	..	..	..	..	29.0338	27.7726	478.347	1.19385e+08
1972	Solomon Islands	SLB	-0.0246265	..	..	..	..	..	..	..	..	..	..	..
1972	Somalia	SOM	1.07929	..	10.8346	..	..	..	13.5725	11.1672	20.5477	15.7372	..	9.62321e+07
1972	Sudan	SDN	0.0211659	..	9.80685	..	..	..	..	..	16.6667	16.019	709.178	3.60569e+08
1972	Tanzania	TZA	..	..	..	..	..	..	..	..	..	..	..	1.2821e+09
1972	Togo	TGO	0.357486	..	12.0449	..	..	..	20.6856	..	38.4803	39.2801	629.899	4.70466e+07
1972	Uganda	UGA	-0.797803	..	..	..	..	..	11.6432	12.3944	16.7793	19.3897	..	1.66691e+08
1972	Yemen, Rep.	YEM	..	..	..	..	..	..	..	..	..	..	..	8.51586e+07
1972	Zambia	ZMB	1.51776	..	..	..	..	..	..	..	..	..	1614.03	7.17269e+08
1973	Afghanistan	AFG	0.0155769	..	5.48769	..	..	..	7.30769	..	14.7436	12.9487	..	..
1973	Bangladesh	BGD	0.0289363	..	..	..	..	..	8.71201	..	11.8552	6.53941	328.072	4.21897e+08
1973	Benin	BEN	0.693927	..	11.3281	..	..	..	13.076	..	25.9502	15.662	808.584	8.75677e+07
1973	Bhutan	BTN	..	..	..	..	..	..	..	..	..	..	..	..
1973	Burkina Faso	BFA	0.65207	..	6.08911	..	..	..	20.6311	..	22.9195	6.3118	303.993	3.10672e+07
1973	Burundi	BDI	0.144575	..	5.33071	..	..	..	5.31182	5.71461	13.3327	11.0162	261.529	7.78076e+06
1973	Cambodia	KHM	0.0270309	..	..	..	..	..	..	..	..	..	..	..
1973	Central African Republic	CAF	-0.0737509	..	16.263	..	..	..	20.8458	..	36.4869	28.618	592.818	5.52587e+07
1973	Chad	TCD	0.942522	..	7.82371	..	..	..	15.2303	..	23.5003	15.7288	536.153	4.56206e+07
1973	Comoros	COM	..	..	..	..	..	..	..	..	..	..	..	1.69196e+06
1973	Congo, Dem. Rep.	COD	0.225152	..	3.27477	..	..	..	..	..	..	..	1129.87	9.10323e+08
1973	Djibouti	DJI	..	..	..	..	..	..	..	..	..	..	..	6.28482e+06
1973	Eritrea	ERI	..	..	..	..	..	..	..	..	..	..	..	..
1973	Ethiopia	ETH	..	..	..	..	..	..	..	..	..	..	..	2.56377e+08
1973	Gambia, The	GMB	1.862	..	16.3594	..	..	..	8.12	..	42.3811	35.1027	744.421	8.86e+06
1973	Guinea-Bissau	GNB	..	..	..	..	..	..	20.8899	..	40.7265	6.05984	481.109	..
1973	Haiti	HTI	1.49529	0	10.8727	..	7.94e+06	4.82862	..	..	..	..	1449.92	51307000
1973	Kiribati	KIR	..	..	..	..	..	..	9.3989	..	39.3008	52.6006	3027.67	..
1973	Lao PDR	LAO	..	..	..	..	..	..	..	..	..	..	..	3.2604e+07
1973	Liberia	LBR	..	..	..	..	..	..	..	..	..	..	..	1.58993e+08
1973	Madagascar	MDG	0.665432	..	15.1541	..	..	..	9.09738	8.41885	18.8787	14.2479	785.32	5.04987e+08
1973	Malawi	MWI	1.73313	..	9.0544	0	..	..	22.3901	20.4121	37.5824	27.6374	341.938	2.15019e+08
1973	Mali	MLI	0.106443	..	17.224	..	..	..	16.8869	15.7721	22.8432	10.1879	367.035	2.90292e+08
1973	Mauritania	MRT	1.99701	..	12.9984	..	..	..	4.38031	26.4285	32.0049	37.1244	1767.87	1.0493e+08
1973	Mozambique	MOZ	..	..	..	..	..	..	..	..	..	..	..	..
1973	Myanmar	MMR	..	..	6.58287	..	..	..	..	..	..	..	161.734	2.68064e+08
1973	Nepal	NPL	-0.0010287	..	4.79085	..	..	..	9.17845	..	10.3722	6.61049	270.947	2.01032e+07
1973	Niger	NER	0.105665	..	5.90882	..	..	..	14.9373	..	23.735	15.5148	625.232	6.49407e+07
1973	Rwanda	RWA	0.687885	..	3.66025	..	..	..	9.42623	9.42623	13.4426	11.5984	341.878	7.91402e+06
1973	Sao Tome and Principe	STP	..	..	..	..	..	..	..	..	..	..	..	..
1973	Senegal	SEN	0.26296	..	15.2868	..	..	..	16.5521	12.8639	32.3196	24.592	1135.7	1.99349e+08
1973	Sierra Leone	SLE	1.08478	..	6.00531	..	..	..	..	..	23.4037	24.6388	479.324	1.41781e+08
1973	Solomon Islands	SLB	1.26646	..	..	..	..	..	..	..	..	..	..	..
1973	Somalia	SOM	0.118337	..	19.5579	..	..	..	14.349	11.3347	26.8768	13.9094	..	1.18816e+08
1973	Sudan	SDN	0.00727951	..	9.21885	..	..	..	..	..	17.0229	14.8483	691.977	4.53407e+08
1973	Tanzania	TZA	..	..	..	..	..	..	..	..	..	..	..	1.53706e+09
1973	Togo	TGO	0.811848	..	14.7196	..	..	..	21.7439	..	32.9933	33.1178	638.236	6.95124e+07
1973	Uganda	UGA	0.305429	..	..	..	..	..	8.71997	8.22639	13.154	16.5515	..	1.63281e+08
1973	Yemen, Rep.	YEM	..	..	..	..	..	..	..	..	..	..	..	2.22062e+08
1973	Zambia	ZMB	1.41049	..	..	..	..	..	..	..	..	..	1545.43	7.60908e+08
1974	Afghanistan	AFG	..	..	5.37608	..	..	..	8.76289	..	14.8454	14.0206	..	..
1974	Bangladesh	BGD	0.0175825	..	2.61181	..	..	..	7.37486	..	10.3485	3.70108	353.763	1.09275e+09
1974	Benin	BEN	-0.422447	0	12.3244	..	2.68794e+06	1.33101	18.2311	..	29.4946	14.3168	816.255	1.04737e+08
1974	Bhutan	BTN	..	..	..	..	..	..	..	..	..	..	..	..
1974	Burkina Faso	BFA	0.355463	0.0505902	8.50934	..	1.36807e+07	4.78481	25.5232	..	24.4729	8.32076	323.212	4.73544e+07
1974	Burundi	BDI	0.0637195	..	9.19767	..	..	..	4.0523	6.50214	15.5339	9.7534	256.687	9437482
1974	Cambodia	KHM	0.229419	..	..	..	..	..	..	..	..	..	..	..
1974	Central African Republic	CAF	2.06113	..	21.5815	..	..	..	15.5018	..	43.3361	27.7368	620.722	6.3878e+07
1974	Chad	TCD	2.11484	..	9.44879	..	..	..	18.4748	..	26.8037	18.3911	549.808	7.07787e+07
1974	Comoros	COM	..	..	..	..	..	..	..	..	..	..	..	4.29406e+06
1974	Congo, Dem. Rep.	COD	0.54163	..	4.58219	..	..	..	..	..	..	..	1134.3	1.34913e+09
1974	Djibouti	DJI	..	..	..	..	..	..	..	..	..	..	..	8.21554e+06
1974	Eritrea	ERI	..	..	..	..	..	..	..	..	..	..	..	..
1974	Ethiopia	ETH	..	..	..	..	..	..	..	..	..	..	..	2.83111e+08
1974	Gambia, The	GMB	1.25264	..	14.6919	..	..	..	5.95711	..	43.7155	38.973	764.355	1.22244e+07
1974	Guinea-Bissau	GNB	..	..	..	..	..	..	16.8153	..	39.2484	5.01837	495.408	0
1974	Haiti	HTI	1.40431	0	13.9139	..	1.04e+07	3.83091	..	..	..	..	1507.65	116681300
1974	Kiribati	KIR	..	..	..	..	..	..	6.00164	..	23.801	69.3998	4336.13	..
1974	Lao PDR	LAO	..	..	..	..	..	..	..	..	..	..	..	4.1005e+07
1974	Liberia	LBR	..	..	..	..	..	..	..	..	..	..	..	1.6178e+08
1974	Madagascar	MDG	0.71498	0	14.2062	..	2.03154e+07	0.0216661	8.66018	7.18686	20.2072	15.5262	778.926	7.46516e+08
1974	Malawi	MWI	4.13765	..	10.7138	0	..	..	27.3239	18.9166	38.9599	28.0173	356.555	2.42449e+08
1974	Mali	MLI	-0.0278424	..	26.3123	..	..	..	13.533	12.0672	40.8701	12.7237	355.059	3.35715e+08
1974	Mauritania	MRT	0.590528	..	11.4394	..	..	..	8.15954	12.3895	40.9478	38.2838	1925.02	1.67682e+08
1974	Mozambique	MOZ	..	..	..	..	..	..	..	..	..	..	..	..
1974	Myanmar	MMR	..	..	2.99654	..	..	..	..	..	..	..	166.501	3.13867e+08
1974	Nepal	NPL	0.0205262	..	4.88601	..	..	..	8.76015	..	10.5481	5.44972	281.985	2.75533e+07
1974	Niger	NER	0.67329	0.0303649	8.49123	..	1.75692e+07	0.418225	15.0552	..	28.973	12.2706	661.391	9.36728e+07
1974	Rwanda	RWA	0.713224	..	6.19003	..	..	..	10.4603	10.4603	21.3389	12.1688	336.442	1.23101e+07
1974	Sao Tome and Principe	STP	..	..	..	..	..	..	..	..	..	..	..	..
1974	Senegal	SEN	0.488802	0.154358	17.7413	..	2.77519e+07	0.405686	20.5303	14.718	41.0231	36.8999	1149.74	2.65027e+08
1974	Sierra Leone	SLE	1.61889	..	7.16237	..	..	..	..	..	26.1335	24.0969	485.964	1.87443e+08
1974	Solomon Islands	SLB	-0.0591441	..	..	..	..	..	..	..	..	..	..	..
1974	Somalia	SOM	0.149708	..	31.1103	..	..	..	26.8737	23.4423	39.9878	17.4628	..	1.53728e+08
1974	Sudan	SDN	-0.0252448	..	8.9387	..	..	..	..	..	20.7254	12.7095	747.296	8.95753e+08
1974	Tanzania	TZA	..	..	..	..	..	..	..	..	..	..	..	1.66775e+09
1974	Togo	TGO	-7.90956	0	12.0504	..	4.8815e+06	0.734618	16.3825	..	28.8868	66.0091	653.955	1.26498e+08
1974	Uganda	UGA	0.0809469	..	..	..	..	..	11.6153	10.6643	15.0455	14.7195	..	1.83403e+08
1974	Yemen, Rep.	YEM	..	..	..	..	..	..	..	..	..	..	..	3.11996e+08
1974	Zambia	ZMB	1.21723	..	..	..	..	..	..	..	..	..	1589.99	892554084
1975	Afghanistan	AFG	..	..	4.71023	..	..	..	9.76526	..	14.2723	12.6761	..	..
1975	Bangladesh	BGD	0.00793555	..	1.91712	..	..	..	6.14791	..	8.10055	2.89508	332.888	1.47622e+09
1975	Benin	BEN	0.279191	0	22.3656	..	2.66433e+06	2.59889	19.3021	..	33.413	14.5282	757.81	1.13928e+08
1975	Bhutan	BTN	..	..	..	..	..	..	..	..	..	..	..	..
1975	Burkina Faso	BFA	0.0319158	0.0723425	10.7541	..	3.10154e+07	5.06979	23.1042	..	30.1511	7.34825	326.71	6.25379e+07
1975	Burundi	BDI	0.0760119	..	2.93189	..	..	..	7.58008	9.25716	19.0018	8.27565	254.676	1.79739e+07
1975	Cambodia	KHM	..	..	..	..	..	..	..	..	..	..	..	..
1975	Central African Republic	CAF	1.4789	0.264089	16.426	..	..	..	13.8013	..	39.92	21.1303	612.422	7.12999e+07
1975	Chad	TCD	2.3479	..	12.0958	..	..	..	20.5281	..	25.8506	14.4027	586.353	1.37875e+08
1975	Comoros	COM	..	..	..	..	..	..	..	..	..	..	..	4721546
1975	Congo, Dem. Rep.	COD	0.0890856	..	5.51839	..	..	..	..	..	..	..	1048.55	1.7264e+09
1975	Djibouti	DJI	..	..	..	..	..	..	..	..	..	..	..	1.22357e+07
1975	Eritrea	ERI	..	..	..	..	..	..	..	..	..	..	..	..
1975	Ethiopia	ETH	..	..	..	..	..	..	..	..	..	..	..	343568365
1975	Gambia, The	GMB	0.0868187	..	11.0252	..	..	..	8.54502	..	43.6146	44.7086	832.471	13415000
1975	Guinea-Bissau	GNB	-0.119282	..	..	..	..	..	15.3974	15.3974	25.9467	5.18491	528.476	7.9035e+06
1975	Haiti	HTI	0.387438	0	15.0163	..	3.938e+07	8.69093	..	..	..	..	1497.38	134454550
1975	Kiribati	KIR	..	..	..	..	..	..	4.80072	..	27.8133	67.5999	4503.15	..
1975	Lao PDR	LAO	..	..	..	..	..	..	..	..	..	..	..	44176274
1975	Liberia	LBR	..	..	..	..	..	..	..	..	..	..	..	1.78638e+08
1975	Madagascar	MDG	0.200292	0	13.6873	..	3.73287e+07	0.020438	8.13716	7.68751	20.8901	15.8595	766.784	7.7417e+08
1975	Malawi	MWI	3.60555	..	10.5883	0	..	..	33.7172	24.882	45.8939	29.1297	367.74	2.67372e+08
1975	Mali	MLI	0.31455	0.0730206	28.6889	..	1.15485e+07	2.80568	15.5219	13.4989	29.2644	9.66119	389.369	3.42975e+08
1975	Mauritania	MRT	-17.4447	0	19.0049	..	2.15292e+07	0.0626678	17.4889	20.4929	41.714	30.4714	1773.01	1.88027e+08
1975	Mozambique	MOZ	..	..	..	..	..	..	..	..	..	..	..	..
1975	Myanmar	MMR	..	..	3.36542	..	..	..	..	..	..	..	169.491	3.25725e+08
1975	Nepal	NPL	..	..	4.41253	..	..	..	14.4952	13.415	13.3667	8.90109	279.929	3.4017e+07
1975	Niger	NER	2.15085	0.602008	12.7013	..	2.03348e+07	0.74261	14.3142	..	30.9937	19.2465	625.044	1.14174e+08
1975	Rwanda	RWA	0.524601	..	3.14251	..	..	..	13.7389	13.1893	17.6994	9.17188	319.286	2.40745e+07
1975	Sao Tome and Principe	STP	..	..	..	..	..	..	..	..	..	..	..	..
1975	Senegal	SEN	0.796256	-0.242339	17.6297	..	3.17293e+07	0.92979	16.6284	13.5187	35.0361	31.4356	1203.11	3.19294e+08
1975	Sierra Leone	SLE	1.48675	..	6.69886	..	..	..	..	..	34.4713	25.1085	483.819	1.97428e+08
1975	Solomon Islands	SLB	10.5268	0	..	..	..	..	..	..	..	..	..	..
1975	Somalia	SOM	1.65858	..	11.5113	..	..	..	22.5261	15.2856	26.8816	12.4631	..	1.85009e+08
1975	Sudan	SDN	0.0232226	..	11.0796	..	..	..	..	..	22.7045	12.0936	837.376	1.25082e+09
1975	Tanzania	TZA	..	..	..	..	..	..	..	..	..	..	..	1.86795e+09
1975	Togo	TGO	0.844293	0	18.6243	..	6.0659e+06	0.772487	27.6644	..	53.695	43.4077	654.956	167680508
1975	Uganda	UGA	0.0889998	..	..	..	..	..	8.05236	7.25184	10.9154	8.6504	..	1.79799e+08
1975	Yemen, Rep.	YEM	..	..	..	..	..	..	..	..	..	..	..	3.51635e+08
1975	Zambia	ZMB	1.45112	..	..	..	..	..	..	..	..	..	1502.18	1.26122e+09
1976	Afghanistan	AFG	0.00156522	..	5.42878	..	..	..	13.6522	..	14.8696	13.2174	..	..
1976	Bangladesh	BGD	0.0535726	0	2.96541	..	720443	0.185441	9.91136	..	17.6362	4.74608	343.948	1.71546e+09
1976	Benin	BEN	0.35114	0	19.2348	..	1.33082e+06	4.01474	16.6522	..	31.0285	12.9912	745.781	1.3624e+08
1976	Bhutan	BTN	..	..	..	..	..	..	..	..	..	..	..	..
1976	Burkina Faso	BFA	0.209923	0.0256004	13.8871	..	3.02615e+07	5.22485	22.8445	..	27.0082	8.20525	347.84	85306252
1976	Burundi	BDI	0.0178407	..	3.84609	..	..	..	9.08842	9.08842	16.6529	13.7265	269.802	2.09599e+07
1976	Cambodia	KHM	..	..	..	..	..	..	..	..	..	..	..	..
1976	Central African Republic	CAF	0.820122	..	11.1704	..	..	..	11.9663	..	29.3266	22.1869	633.197	7.92363e+07
1976	Chad	TCD	3.09453	..	9.35142	..	..	..	17.0543	..	26.3842	16.0839	591.593	1.42147e+08
1976	Comoros	COM	..	..	..	..	..	..	..	..	..	..	..	1.84863e+07
1976	Congo, Dem. Rep.	COD	2.47114	..	4.6596	..	..	..	..	..	..	..	965.201	2.38027e+09
1976	Djibouti	DJI	..	..	..	..	..	..	..	..	..	..	..	1.72578e+07
1976	Eritrea	ERI	..	..	..	..	..	..	..	..	..	..	..	..
1976	Ethiopia	ETH	..	..	..	..	..	..	..	..	..	..	..	4.02115e+08
1976	Gambia, The	GMB	0.802214	..	15.6668	..	..	..	11.7515	..	46.3549	41.0569	865.109	1.54276e+07
1976	Guinea-Bissau	GNB	..	..	..	..	..	..	16.2587	..	27.9353	5.27258	551.411	1.60657e+07
1976	Haiti	HTI	0.885097	0	14.4767	..	4.484e+07	8.49829	..	..	..	..	1593.39	1.66958e+08
1976	Kiribati	KIR	..	..	..	..	..	..	6.59929	..	35.7015	56.4001	3249.97	..
1976	Lao PDR	LAO	..	..	..	..	..	..	..	..	..	..	..	1.07986e+08
1976	Liberia	LBR	..	..	..	..	..	..	..	..	..	..	..	2.08479e+08
1976	Madagascar	MDG	0.0632971	0	13.5974	..	3.47354e+07	0.0326076	8.13473	7.78946	17.5247	15.1637	722.464	173219589
1976	Malawi	MWI	1.44708	..	12.5077	0	..	..	26.2582	22.1078	38.8725	30.4412	374.919	3.0501e+08
1976	Mali	MLI	0.274029	0.810947	27.3122	..	7.82589e+06	1.88924	13.3634	12.2936	21.0312	11.0057	434.738	3.57518e+08
1976	Mauritania	MRT	0.200606	0	18.8028	..	2.49654e+07	0.0544501	21.5025	53.1115	53.7985	30.0786	1868.7	3.92726e+08
1976	Mozambique	MOZ	..	..	..	..	..	..	..	..	..	..	..	..
1976	Myanmar	MMR	..	..	4.87111	..	..	..	..	..	..	..	175.759	3.47786e+08
1976	Nepal	NPL	-0.00275332	0	3.62596	..	..	..	15.1317	14.0451	14.1773	10.7738	285.87	4.43906e+07
1976	Niger	NER	0.928973	-0.132486	11.139	..	2.02259e+07	0.590879	14.2097	..	34.3378	22.2637	611.573	1.32737e+08
1976	Rwanda	RWA	0.918849	..	3.41878	..	9.67918e+06	0.038791	13.8193	12.9142	19.3955	14.579	369.588	4.76721e+07
1976	Sao Tome and Principe	STP	..	..	..	..	..	..	..	..	..	..	..	..
1976	Senegal	SEN	1.24975	-0.0131246	17.7795	..	2.69512e+07	1.60266	14.634	12.4186	37.0917	31.3289	1277.39	3.80154e+08
1976	Sierra Leone	SLE	1.42882	..	6.60399	..	..	..	..	..	28.9265	21.54	471.488	2.03682e+08
1976	Solomon Islands	SLB	5.88247	0	..	..	..	..	..	..	..	..	..	..
1976	Somalia	SOM	0.272521	..	6.80664	..	..	..	29.891	16.0967	23.8439	10.0338	..	2.41165e+08
1976	Sudan	SDN	0.0836756	..	10.9079	..	..	..	19.7488	16.0951	19.1422	11.2236	945.512	1.65715e+09
1976	Tanzania	TZA	..	..	..	..	6.80453e+06	..	..	..	..	..	..	2.07062e+09
1976	Togo	TGO	0.908108	0	21.6568	..	5.81292e+06	1.14392	24.8649	..	46.5272	47.3047	627.469	2.33036e+08
1976	Uganda	UGA	0.0837658	..	..	..	..	..	6.25179	4.94422	9.60651	11.3881	..	2.03474e+08
1976	Yemen, Rep.	YEM	..	..	..	..	..	..	..	..	..	..	..	4.1867e+08
1976	Zambia	ZMB	1.12862	..	..	..	..	..	..	..	..	..	1542.72	1.40959e+09
1977	Afghanistan	AFG	-0.00812641	..	4.13363	..	..	..	12.4153	..	14.8232	11.6629	..	..
1977	Bangladesh	BGD	0.072323	0	4.98964	..	517299	0.817261	11.5232	..	12.3814	7.04075	344.436	2050904857
1977	Benin	BEN	0.416775	0	20.4046	..	1.20889e+06	5.2238	17.7509	..	34.7808	16.1789	763.276	1.79937e+08
1977	Bhutan	BTN	..	..	..	..	..	..	..	..	..	..	..	..
1977	Burkina Faso	BFA	0.439347	0.0327079	16.5822	..	4.05162e+07	5.31702	19.5625	..	30.4433	7.96027	342.314	1.34283e+08
1977	Burundi	BDI	-0.0456591	..	3.22049	..	..	..	11.1964	11.1964	17.2914	17.5956	294.225	3.82704e+07
1977	Cambodia	KHM	..	..	..	..	..	..	..	..	..	..	..	..
1977	Central African Republic	CAF	-0.560847	0.0176518	11.8179	..	1.13359e+07	0.387538	11.5539	11.6342	34.3249	25.2044	643.473	1.04229e+08
1977	Chad	TCD	2.26154	0	10.2677	..	1.15069e+07	..	18.5148	..	28.3726	15.354	593.142	1.88624e+08
1977	Comoros	COM	..	..	..	..	..	..	..	..	..	..	..	2.33953e+07
1977	Congo, Dem. Rep.	COD	0.147354	..	4.79628	..	..	..	..	..	..	..	944.925	3.00535e+09
1977	Djibouti	DJI	..	..	..	..	..	..	..	..	..	..	..	1.92406e+07
1977	Eritrea	ERI	..	..	..	..	..	..	..	..	..	..	..	..
1977	Ethiopia	ETH	..	..	..	..	2.41546e+06	..	..	..	..	..	..	4.47327e+08
1977	Gambia, The	GMB	-0.40552	..	16.9714	..	..	..	13.2786	..	47.5171	36.7355	865.46	25827151
1977	Guinea-Bissau	GNB	0.0347913	..	..	..	..	..	19.7805	..	32.6022	9.30433	511.001	2.46329e+07
1977	Haiti	HTI	0.844773	0	16.1467	..	4.41e+07	7.92186	..	..	..	..	1620.33	2.14776e+08
1977	Kiribati	KIR	..	..	..	..	..	..	6.39899	6.39899	38.1994	55.7994	3054.18	..
1977	Lao PDR	LAO	..	..	..	..	..	..	..	..	..	..	..	1.72586e+08
1977	Liberia	LBR	..	..	..	..	..	..	..	..	..	..	..	2.6322e+08
1977	Madagascar	MDG	-0.117335	0	14.917	..	2.60096e+07	0.0138041	8.07826	8.07826	20.049	16.445	718.765	7.16425e+08
1977	Malawi	MWI	0.686792	0	12.0591	0	..	..	24.6841	22.1978	34.6291	30	381.505	3.78463e+08
1977	Mali	MLI	0.290783	0.763791	20.6823	..	6.18692e+06	2.524	15.5886	14.4249	19.5794	12.7557	454.38	4.37778e+08
1977	Mauritania	MRT	0.516123	0	22.1565	..	2.23309e+07	0.0384347	19.8305	45.329	50.814	25.9845	1780.6	4.58946e+08
1977	Mozambique	MOZ	..	..	..	..	..	..	..	..	..	..	..	..
1977	Myanmar	MMR	..	..	5.88493	..	..	..	..	..	..	..	182.079	521809561
1977	Nepal	NPL	0	0	4.78819	..	..	..	16.0243	14.9363	14.3171	11.7882	288.007	7.02561e+07
1977	Niger	NER	0.995005	-0.283341	10.2214	..	2.18496e+07	0.499236	19.6824	..	29.3295	19.6426	640.328	1.21168e+08
1977	Rwanda	RWA	0.662961	..	5.52436	..	1.34987e+07	0.157755	15.0635	12.76	17.6602	14.2678	364.87	7.84906e+07
1977	Sao Tome and Principe	STP	..	..	..	..	..	..	..	..	..	..	..	2.18375e+06
1977	Senegal	SEN	0.951763	0.0983627	20.035	..	2.4015e+07	1.46574	15.2543	11.957	43.567	37.3681	1213.34	4.87194e+08
1977	Sierra Leone	SLE	0.731288	0	5.89946	..	..	..	..	..	26.7298	19.7195	461.603	2.46192e+08
1977	Solomon Islands	SLB	4.76182	0	..	..	..	..	..	..	..	..	..	..
1977	Somalia	SOM	1.56052	..	5.4532	..	..	..	21.4244	16.2645	59.2151	20.2616	..	304455600
1977	Sudan	SDN	0.0950138	0	10.1329	..	3.44621e+06	0.465222	15.5676	12.1783	16.6284	9.375	971.679	2.03864e+09
1977	Tanzania	TZA	..	..	..	..	5.30811e+06	..	..	..	..	..	..	2.56419e+09
1977	Togo	TGO	1.44817	0	23.1571	..	8.15696e+06	1.03246	34.3455	..	52.4628	41.4691	656.736	3.8462e+08
1977	Uganda	UGA	0.0272436	..	..	..	..	..	6.04968	..	7.79848	9.15264	..	257285821
1977	Yemen, Rep.	YEM	..	..	..	..	..	..	..	..	..	..	..	5.42896e+08
1977	Zambia	ZMB	1.73017	..	..	..	..	..	..	..	..	..	1423.65	1.57361e+09
1978	Afghanistan	AFG	..	..	4.55919	..	..	..	13.8721	..	13.8721	10.8418	..	..
1978	Bangladesh	BGD	0.0579742	0	4.53405	..	266492	0.869127	11.5468	..	15.4809	5.55766	359.091	2.44848e+09
1978	Benin	BEN	0.0811073	0	21.5173	..	1.51115e+06	6.05442	16.064	..	34.5454	16.5251	753.008	2.14723e+08
1978	Bhutan	BTN	..	..	..	..	..	..	..	..	..	..	..	..
1978	Burkina Faso	BFA	0.0786129	0.0521827	16.8058	..	3.43488e+07	5.2911	18.3189	..	27.7508	7.46842	350.856	1.79146e+08
1978	Burundi	BDI	0.145848	..	6.19316	..	..	..	14.0369	14.0369	20.2264	11.7077	284.46	5.94205e+07
1978	Cambodia	KHM	..	..	..	..	..	..	..	..	..	..	..	..
1978	Central African Republic	CAF	0.996512	-0.219189	13.237	..	1.48235e+07	0.161851	10.8869	9.07239	33.8858	23.4203	636.36	1.05737e+08
1978	Chad	TCD	3.0645	-0.0934904	12.4139	..	8.32241e+06	..	16.2312	..	27.9676	16.4227	579.19	2.45879e+08
1978	Comoros	COM	..	..	..	..	..	..	..	..	..	..	..	2.79953e+07
1978	Congo, Dem. Rep.	COD	0.635416	..	4.90983	..	..	..	..	..	..	..	869.068	3.68689e+09
1978	Djibouti	DJI	..	..	..	..	..	..	..	..	..	..	..	2.10457e+07
1978	Eritrea	ERI	..	..	..	..	..	..	..	..	..	..	..	..
1978	Ethiopia	ETH	..	..	..	..	917874	..	..	..	..	..	..	5.00427e+08
1978	Gambia, The	GMB	1.22486	0	21.1217	..	2.53626e+06	0.200889	23.1329	..	59.888	33.6812	889.618	2.45327e+07
1978	Guinea-Bissau	GNB	..	..	..	..	..	..	21.6951	..	36.0531	7.73469	577.772	4.59717e+07
1978	Haiti	HTI	1.02648	0	20.8088	..	4.728e+07	7.80127	..	..	..	..	1686.1	2.55438e+08
1978	Kiribati	KIR	..	..	..	..	..	..	20.6987	20.6987	46.2	54.9013	3040.8	..
1978	Lao PDR	LAO	..	..	..	..	..	..	..	..	..	..	..	2.47713e+08
1978	Liberia	LBR	..	..	..	..	..	..	..	..	..	..	..	338057434
1978	Madagascar	MDG	-0.137772	0	15.1085	..	27386940	0.0149392	9.58657	9.22139	24.0574	17.151	679.906	2.79245e+08
1978	Malawi	MWI	0.961607	0	15.2843	0	118519	..	38.4414	30.8605	41.114	23.1922	405.98	5.04387e+08
1978	Mali	MLI	-0.0724874	0.724874	23.8411	..	1.19651e+07	3.62437	15.9178	15.9178	29.8286	11.598	439.943	5.20236e+08
1978	Mauritania	MRT	0.355376	0	23.8409	..	2.11644e+07	0.0699984	15.7172	34.4413	44.7859	26.4495	1720.53	5.8819e+08
1978	Mozambique	MOZ	..	..	..	..	..	..	..	..	..	..	..	..
1978	Myanmar	MMR	..	..	7.43082	..	..	..	..	..	..	..	189.67	892223059
1978	Nepal	NPL	0.0255585	0	5.70393	..	..	..	18.28	16.6937	15.4723	10.5717	294.008	7.93973e+07
1978	Niger	NER	2.40412	-0.380873	13.4849	..	3.4012e+07	0.478277	22.9936	..	27.8287	22.5306	705.838	3.52031e+08
1978	Rwanda	RWA	0.517826	..	5.89661	..	1.37896e+07	0.239358	16.607	13.9667	23.8001	14.781	385.227	109802922
1978	Sao Tome and Principe	STP	..	..	..	..	5531.78	..	..	..	..	..	..	1.03158e+07
1978	Senegal	SEN	-0.152655	0.0148602	26.4973	..	4.25427e+07	1.69542	15.2599	12.5919	36.727	26.0988	1137.88	6.79672e+08
1978	Sierra Leone	SLE	2.52504	0	6.45279	..	..	..	..	..	24.0078	19.8226	462.452	2.99634e+08
1978	Solomon Islands	SLB	4.12391	0	10.7835	8.87938	..	..	..	..	..	..	..	9.47914e+06
1978	Somalia	SOM	0.0530987	..	4.91529	..	..	..	28.6884	22.54	56.1056	25.8404	..	3.84995e+08
1978	Sudan	SDN	0.0780914	0	11.1867	..	2.87746e+06	0.899269	13.7703	10.8044	15.2141	7.91995	883.982	2.40775e+09
1978	Tanzania	TZA	..	..	..	..	6.09436e+06	..	..	..	..	..	..	3.01668e+09
1978	Togo	TGO	11.2699	0	27.4231	..	1.0937e+07	1.13226	52.6882	..	76.8817	63.9785	712.904	7.09759e+08
1978	Uganda	UGA	0.0813962	..	..	..	..	..	8.28154	..	18.8625	13.6529	..	3.80215e+08
1978	Yemen, Rep.	YEM	..	..	..	..	..	..	..	..	..	..	..	7.37667e+08
1978	Zambia	ZMB	1.37202	0	..	..	7.03e+07	..	..	..	..	..	1384.23	1.6103e+09
1979	Afghanistan	AFG	0.0324505	0	6.05786	..	..	..	..	..	..	..	..	..
1979	Bangladesh	BGD	-0.05146	0	5.33945	..	195130	1.09948	11.2039	..	15.7978	6.10922	366.241	2.51135e+09
1979	Benin	BEN	0.300788	0.0166444	25.1699	..	1.84278e+06	6.14733	19.0222	..	37.0218	17.5164	781.253	348913568
1979	Bhutan	BTN	..	..	..	..	..	..	..	..	..	..	..	..
1979	Burkina Faso	BFA	0.0852168	0.0205893	15.5071	..	3.93942e+07	6.27225	16.4001	15.548	29.2824	8.24613	356.036	2.4623e+08
1979	Burundi	BDI	-0.0383388	..	7.41515	..	..	..	14.9162	14.9162	22.7221	14.1626	281.917	9.27169e+07
1979	Cambodia	KHM	..	..	..	..	..	..	..	..	..	..	..	..
1979	Central African Republic	CAF	3.24751	0.0469585	10.4785	..	1.05114e+07	..	9.7942	11.203	35.1329	22.4326	605.274	1.15882e+08
1979	Chad	TCD	-0.128446	0.128721	17.8684	..	8.54638e+06	..	..	..	34.6376	17.7786	446.214	2.73133e+08
1979	Comoros	COM	..	..	..	..	..	..	..	..	..	..	..	3.84553e+07
1979	Congo, Dem. Rep.	COD	0.954645	..	3.20562	..	..	..	..	..	..	..	848.754	3.61885e+09
1979	Djibouti	DJI	..	..	..	..	..	..	..	..	..	..	..	2.05219e+07
1979	Eritrea	ERI	..	..	..	..	..	..	..	..	..	..	..	..
1979	Ethiopia	ETH	..	..	..	..	676328	..	..	..	..	..	..	6.01926e+08
1979	Gambia, The	GMB	5.97006	0	21.3492	..	2.63184e+06	0.23778	29.0897	..	63.2552	34.9596	849.008	4.75401e+07
1979	Guinea-Bissau	GNB	0.194031	..	..	..	..	..	21.8371	21.8371	41.5265	7.27221	587.328	6.43878e+07
1979	Haiti	HTI	1.11049	0	19.2697	..	5.068e+07	7.84564	..	..	..	..	1775.41	2.91095e+08
1979	Kiribati	KIR	0	0	..	..	4.87682e+06	3.67167	14.6192	12.4895	59.5914	61.283	2649.75	..
1979	Lao PDR	LAO	..	..	..	..	..	..	..	..	..	..	..	297544151
1979	Liberia	LBR	..	..	..	..	3.5e+07	..	..	..	..	..	..	4.5402e+08
1979	Madagascar	MDG	-0.190018	0	16.3333	..	2.63256e+07	0.00135727	16.0939	15.2795	30.3871	14.5754	725.792	5.82613e+08
1979	Malawi	MWI	-0.115677	0	19.7516	0	122417	..	30.2371	26.8248	40.8329	23.1926	411.366	5.04313e+08
1979	Mali	MLI	0.191799	-0.191525	22.4204	..	1.95091e+07	3.38852	15.4745	15.4745	27.226	11.9924	476.928	5.13648e+08
1979	Mauritania	MRT	6.643	0	20.3438	..	3.22275e+07	0.247224	12.943	34.2413	41.2925	26.3059	1750.95	6.18302e+08
1979	Mozambique	MOZ	..	..	..	..	..	..	..	..	..	..	..	..
1979	Myanmar	MMR	..	..	5.6859	..	..	..	..	..	..	..	195.169	1.26597e+09
1979	Nepal	NPL	0.0162053	0	6.41999	..	..	..	15.8181	14.6883	15.9667	11.7848	294.22	1.09904e+08
1979	Niger	NER	2.21824	0.531771	16.8043	..	4.53739e+07	0.410083	25.8328	..	36.8712	28.5411	734.694	5.18282e+08
1979	Rwanda	RWA	1.1331	..	4.41801	..	1.6207e+07	0.431527	12.0308	14.8383	22.7514	21.0461	416.59	1.27486e+08
1979	Sao Tome and Principe	STP	..	..	..	..	..	..	..	..	..	..	..	1.4719e+07
1979	Senegal	SEN	0.218657	0.0966693	26.7433	..	6.91044e+07	1.37754	13.3661	13.6138	35.1827	27.4875	1187.91	8.2675e+08
1979	Sierra Leone	SLE	1.4498	0	6.05505	..	..	..	..	..	27.0857	19.9049	472.716	3.56776e+08
1979	Solomon Islands	SLB	2.29017	0	15.9794	12.6897	..	..	..	..	..	..	..	12761784
1979	Somalia	SOM	0.00169371	..	4.99767	..	746624	6.20713	22.9829	24.2609	75.5279	24.3054	..	4.2933e+08
1979	Sudan	SDN	-0.02945	0	12.7571	..	1.221e+07	1.41593	14.2406	11.0299	19.3556	9.95599	811.72	3261281358
1979	Tanzania	TZA	..	..	..	..	..	..	..	..	..	..	..	2.79302e+09
1979	Togo	TGO	5.89668	0	30.6827	..	1.00695e+07	0.892462	48.8138	..	76.2351	50.0019	659.075	9.82114e+08
1979	Uganda	UGA	0.0935005	..	..	..	..	..	6.5801	..	17.5314	19.4014	..	5.09887e+08
1979	Yemen, Rep.	YEM	..	..	..	..	..	..	..	..	..	..	..	9.47453e+08
1979	Zambia	ZMB	1.05849	0	..	..	1.139e+08	..	..	..	..	..	1297.78	1.93634e+09
1980	Afghanistan	AFG	0.247136	0	5.97951	..	..	..	..	..	..	..	..	..
1980	Bangladesh	BGD	0.0469179	0	5.77134	..	392002	1.86716	14.4394	14.4394	17.8829	5.49428	359.456	3.16602e+09
1980	Benin	BEN	0.307173	0	28.6291	..	2.12041e+06	5.47961	15.1566	..	37.3221	15.8165	812.098	385320506
1980	Bhutan	BTN	..	..	..	..	..	..	29.9148	31.1688	37.7028	13.6452	390.065	..
1980	Burkina Faso	BFA	0.00103696	0.00155544	14.7819	..	5.19312e+07	7.79953	15.107	14.1197	31.2625	8.95052	350.921	2.80711e+08
1980	Burundi	BDI	0.500149	..	6.88888	..	..	..	13.8858	13.8858	23.2921	8.80938	277.447	1.1803e+08
1980	Cambodia	KHM	..	..	..	..	..	..	..	..	..	..	..	..
1980	Central African Republic	CAF	0.670428	0	13.9359	..	1.96091e+07	0.0047506	7.00713	6.94774	41.0808	25.2215	562.766	1.46543e+08
1980	Chad	TCD	-0.0416262	0.0412367	17.1723	..	4.11303e+06	..	..	..	28.8657	16.9449	410.714	2.5901e+08
1980	Comoros	COM	0	0	..	..	1.51933e+06	0.762763	18.0422	17.1163	26.9197	8.83645	1403.28	4.29755e+07
1980	Congo, Dem. Rep.	COD	0.761518	..	2.74218	..	..	..	..	..	..	..	844.503	4.07156e+09
1980	Djibouti	DJI	..	..	..	..	..	..	..	..	..	..	..	2.58193e+07
1980	Eritrea	ERI	..	..	..	..	..	..	..	..	..	..	..	..
1980	Ethiopia	ETH	..	..	..	..	579710	..	..	..	..	..	..	6.87724e+08
1980	Gambia, The	GMB	0.116144	0	23.8708	..	2.32819e+06	0.162154	26.6955	..	63.5985	42.7362	873.248	9.73241e+07
1980	Guinea-Bissau	GNB	..	..	..	..	..	..	28.181	28.181	41.8419	12.6876	489.244	1.31002e+08
1980	Haiti	HTI	0.939442	0	16.5374	..	5.434e+07	7.69186	..	..	..	..	1864.79	3.22482e+08
1980	Kiribati	KIR	0	0	..	..	2.73272e+06	4.11744	23.8941	20.0441	49.3518	47.6788	2181	..
1980	Lao PDR	LAO	..	..	..	..	..	..	..	..	..	..	..	3.35385e+08
1980	Liberia	LBR	..	..	..	..	3.2e+07	..	..	..	..	..	..	515491501
1980	Madagascar	MDG	-0.015187	0	14.1122	..	3.12384e+07	0.00727912	46.5897	46.5897	19.601	10.6653	711.954	9.17719e+08
1980	Malawi	MWI	0.766097	0	18.309	0	246276	..	24.7438	22.1968	38.8021	24.8433	401.478	6.3423e+08
1980	Mali	MLI	0.134486	0	22.0534	..	1.89323e+07	3.37559	..	..	29.2237	14.8069	447.691	6.6434e+08
1980	Mauritania	MRT	2.5855	0	20.9521	..	3.25826e+07	0.532064	18.374	40.7425	46.0365	29.1894	1757.75	709847380
1980	Mozambique	MOZ	..	..	..	..	2.53e+07	..	..	..	..	..	238.227	..
1980	Myanmar	MMR	..	..	5.51944	..	..	..	..	..	..	..	206.09	1571250530
1980	Nepal	NPL	0.0154169	0	8.57394	..	..	..	18.2862	15.7638	18.7315	11.5413	280.899	1.55877e+08
1980	Niger	NER	1.95811	-0.168868	17.1075	..	5.34174e+07	0.449811	28.1132	25.4717	38.1261	24.5842	696.285	6.90311e+08
1980	Rwanda	RWA	1.30861	..	5.74729	..	2.17978e+07	0.269469	16.1404	12.2141	26.3821	14.4365	438.512	1.50269e+08
1980	Sao Tome and Principe	STP	..	..	..	..	158176	..	..	..	..	..	..	2.34605e+07
1980	Senegal	SEN	0.326562	0.0352174	28.7772	..	9.08749e+07	1.73739	14.636	14.636	38.3564	23.8985	1118.94	1.11415e+09
1980	Sierra Leone	SLE	-1.69624	0	7.86759	..	1.5241e+06	0.00865428	16.2094	14.8507	38.2172	22.8646	484.643	4.18537e+08
1980	Solomon Islands	SLB	1.3605	0	20.1796	20.7394	..	..	23.8776	..	..	..	1814.28	17399965
1980	Somalia	SOM	-0.00497024	..	2.4528	..	1.69976e+06	9.48517	42.3958	43.0808	88.4872	33.1798	..	4.73554e+08
1980	Sudan	SDN	0.118635	0	13.2456	..	5.32e+07	3.51482	14.663	10.7755	23.1462	10.5811	796.52	4147271061
1980	Tanzania	TZA	..	..	..	..	..	..	..	..	..	..	..	3300013469
1980	Togo	TGO	3.76052	0	27.4577	..	9.19161e+06	0.874219	28.4465	28.2382	56.3515	51.0621	733.46	9.69514e+08
1980	Uganda	UGA	0.321386	0	..	..	4.1e+06	..	6.15454	..	26.0323	19.4438	..	5.38281e+08
1980	Yemen, Rep.	YEM	..	..	..	..	..	..	..	..	..	..	..	1.45489e+09
1980	Zambia	ZMB	1.61118	0	..	..	8.24e+07	..	..	..	..	..	1292.46	2.21891e+09
1981	Afghanistan	AFG	0.00517422	0	5.83798	..	..	..	..	..	..	..	..	..
1981	Bangladesh	BGD	0.0264695	0	6.77675	..	223067	1.88177	17.1558	17.1558	14.1163	5.13086	375.427	3516928364
1981	Benin	BEN	0.161898	0.00228026	24.7978	..	1.89893e+06	4.8025	15.6768	..	43.9589	15.9305	868.869	4.43969e+08
1981	Bhutan	BTN	..	..	..	..	..	..	32.0949	32.7651	48.0386	15.4399	432.374	325909
1981	Burkina Faso	BFA	0.136836	0.00168934	13.8273	..	4.54198e+07	8.63596	14.1309	13.8087	31.4351	9.27641	357.352	2.79681e+08
1981	Burundi	BDI	1.14339	..	9.77501	..	..	..	17.0062	13.5653	22.0377	9.14335	303.228	1.35901e+08
1981	Cambodia	KHM	..	..	..	..	..	..	..	..	..	..	..	163469000
1981	Central African Republic	CAF	0.832098	0	12.9396	..	1.5784e+07	0.00158898	8.73941	8.05085	34.0597	24.3834	538.149	1.76244e+08
1981	Chad	TCD	-0.0125437	0.0125896	13.1188	..	592497	..	..	..	22.6613	15.1005	406.143	2.32985e+08
1981	Comoros	COM	0	0	..	..	743387	0.622259	18.0424	17.1165	26.9202	8.83533	1412.65	5.28008e+07
1981	Congo, Dem. Rep.	COD	0.55536	..	2.31537	..	..	..	..	..	..	..	842.572	4.22437e+09
1981	Djibouti	DJI	..	..	..	..	..	..	..	..	..	..	..	1.98391e+07
1981	Eritrea	ERI	..	..	..	..	..	..	..	..	..	..	..	..
1981	Ethiopia	ETH	0	0	2.43336	21.9429	676328	0.143116	0	..	..	..	228.643	1.63838e+09
1981	Gambia, The	GMB	0.918741	0	24.1878	..	2.02454e+06	0.132274	25.3339	25.3339	66.757	43.9611	874.357	1.32274e+08
1981	Guinea-Bissau	GNB	..	..	..	..	..	..	25.7457	25.7457	35.7186	11.1932	569.294	1.41646e+08
1981	Haiti	HTI	0.563742	0	17.6675	..	6.184e+07	8.55888	..	..	..	..	1770.74	4.17487e+08
1981	Kiribati	KIR	0	0	..	..	1.72371e+06	4.72214	35.1917	34.9528	74.0467	30.64	2080.73	..
1981	Lao PDR	LAO	..	..	..	..	..	..	..	..	..	..	..	376431076
1981	Liberia	LBR	..	..	..	..	3.3e+07	..	..	..	..	..	..	5.98487e+08
1981	Madagascar	MDG	-0.0168091	0	13.293	..	2.33319e+07	0.00463945	35.6879	35.6879	14.6435	8.88983	623.944	1.40455e+09
1981	Malawi	MWI	0.0902447	0	17.3078	0	223389	..	17.6248	15.143	31.4954	25.6656	370.637	6.66887e+08
1981	Mali	MLI	0.239127	0	20.8957	..	1.52724e+07	3.0967	..	..	28.8029	13.2998	445.363	7.25099e+08
1981	Mauritania	MRT	1.12566	0	21.096	..	2.16789e+07	0.335264	21.2464	49.4099	51.7613	35.7238	1765.84	8.0292e+08
1981	Mozambique	MOZ	..	..	..	..	2.94e+07	..	..	..	..	..	244.199	..
1981	Myanmar	MMR	..	..	5.92351	..	..	..	..	..	..	..	214.475	1.8424e+09
1981	Nepal	NPL	-0.0101073	0	9.19032	..	..	..	17.6072	15.7432	19.6177	12.9015	297.384	2.18602e+08
1981	Niger	NER	-0.281573	-0.0274623	17.6659	..	4.79481e+07	0.422953	20.2916	23.326	36.2015	24.1558	675.348	8.96195e+08
1981	Rwanda	RWA	1.28139	..	6.09255	..	2.12138e+07	0.277234	13.2991	13.03	21.7547	9.82551	447.087	1.64133e+08
1981	Sao Tome and Principe	STP	..	..	..	..	156252	..	..	..	..	..	..	2.94214e+07
1981	Senegal	SEN	0.854668	0.36694	29.6587	..	7.55157e+07	1.69561	15.6724	15.6724	51.5059	31.718	1143.45	1.24727e+09
1981	Sierra Leone	SLE	0.673271	0	7.6807	..	..	0.0078931	19.0915	18.2789	39.7384	23.015	487.725	5.11033e+08
1981	Solomon Islands	SLB	0.122704	0	23.5546	26.2173	..	..	23.3742	..	79.2638	36.8712	1722.85	19516124
1981	Somalia	SOM	0.0157342	..	2.60603	..	2.6529e+06	1.02252	27.5646	23.1292	68.3719	24.8209	..	8.631e+08
1981	Sudan	SDN	0.192982	0	12.9375	..	6.12548e+07	3.83359	19.3115	14.8255	23.6526	9.61913	826.894	4749308004
1981	Tanzania	TZA	..	..	..	..	..	..	..	..	..	..	..	3659567364
1981	Togo	TGO	1.05927	0	24.2772	..	8.31703e+06	0.817209	23.8241	20.6119	52.9637	46.2333	686.08	8.46421e+08
1981	Uganda	UGA	0	0	..	..	500000	..	5.60832	..	22.0594	16.0772	..	4.63977e+08
1981	Yemen, Rep.	YEM	..	..	..	..	..	..	..	..	..	..	..	1813874808
1981	Zambia	ZMB	-0.991565	0	..	..	6.94e+07	..	..	..	..	..	1326.06	2.21877e+09
1982	Afghanistan	AFG	..	..	..	..	..	..	..	..	..	..	..	..
1982	Bangladesh	BGD	0.03757	0	7.15571	..	133172	2.84185	17.3633	17.3633	15.5316	5.0753	373.551	4.1839e+09
1982	Benin	BEN	-0.000960154	0.0417667	30.2208	..	2.37731e+07	2.91455	27.6044	27.0523	40.0863	17.771	863.958	6.65976e+08
1982	Bhutan	BTN	..	..	..	..	..	..	35.1798	35.0974	47.6961	13.6977	435.852	1.14393e+06
1982	Burkina Faso	BFA	0.111146	0.0131095	13.1606	..	3.55106e+07	6.287	17.9266	17.2171	31.624	8.19572	382.055	3.0703e+08
1982	Burundi	BDI	0.0888255	..	8.26066	..	..	..	14.4574	15.1329	26.9074	10.212	292.278	180560678
1982	Cambodia	KHM	..	..	..	..	..	..	..	..	..	..	..	163469000
1982	Central African Republic	CAF	1.22326	0.0459536	12.3408	..	1.77142e+07	0.00488003	6.66937	6.38471	34.2245	22.1778	562.075	1.96316e+08
1982	Chad	TCD	-0.0143821	0.0149537	10.9385	..	663408	..	3.16176	2.23354	13.4948	6.56197	418.308	1.98544e+08
1982	Comoros	COM	0.0815178	0	5.86445	9.21344	4.77171e+06	1.28667	18.0423	17.1165	26.9209	8.83637	1459.89	6.78349e+07
1982	Congo, Dem. Rep.	COD	-0.0173605	..	2.42188	..	..	..	..	..	..	..	818.231	4.07207e+09
1982	Djibouti	DJI	..	..	..	..	..	..	..	..	..	..	..	2.44127e+07
1982	Eritrea	ERI	..	..	..	..	..	..	..	..	..	..	..	..
1982	Ethiopia	ETH	0	0	2.42233	23.8109	289855	0.132248	0	..	..	..	224.433	3051068408
1982	Gambia, The	GMB	0.12497	0	21.0816	..	1.72089e+06	0.0869298	22.4603	22.4603	59.6382	44.3344	841.398	1.4741e+08
1982	Guinea-Bissau	GNB	0	0	..	..	1.86e+07	..	28.2596	28.2596	41.2852	7.84024	581.055	1.52087e+08
1982	Haiti	HTI	0.48026	0	17.6566	..	4.734e+07	6.58255	..	..	..	..	1668.09	4.68609e+08
1982	Kiribati	KIR	0	0	..	..	1.72438e+06	6.25024	46.2825	42.925	66.256	26.664	2194.41	..
1982	Lao PDR	LAO	..	..	..	..	..	..	..	..	..	..	..	4.15775e+08
1982	Liberia	LBR	..	..	..	..	7.5e+07	..	..	..	..	..	..	6.28246e+08
1982	Madagascar	MDG	-0.00188089	0	12.437	..	2.01009e+07	0.00239023	26.3481	26.3481	12.9152	8.46237	594.671	1.66258e+09
1982	Malawi	MWI	0.50843	0	17.5844	0	189482	..	21.4033	14.5873	28.8455	22.4952	371.028	6.81943e+08
1982	Mali	MLI	0.114082	0	21.674	..	1.4455e+07	2.95473	..	..	29.6333	14.255	403.908	7.98894e+08
1982	Mauritania	MRT	1.35016	0	22.2263	..	3.15052e+07	0.209058	23.906	52.8225	58.5006	31.7588	1674.74	9.68618e+08
1982	Mozambique	MOZ	..	..	..	..	2.36e+07	..	..	..	..	..	222.188	..
1982	Myanmar	MMR	..	..	5.27654	..	..	..	..	..	..	..	221.691	2.11418e+09
1982	Nepal	NPL	-0.00125238	0	8.63173	..	..	..	17.1486	17.6359	18.8073	11.5916	301.516	2.83277e+08
1982	Niger	NER	1.39849	0.162745	17.1335	..	4.8371e+07	0.353545	20.5882	15.2036	36.0975	20.9706	670.473	8.22772e+08
1982	Rwanda	RWA	1.47096	..	6.12922	..	1.89125e+07	0.510087	17.7782	14.342	24.1505	11.5526	440.664	1.85513e+08
1982	Sao Tome and Principe	STP	..	..	..	..	195129	..	..	..	..	..	..	3.68352e+07
1982	Senegal	SEN	0.712716	0.456076	27.4327	..	6.91405e+07	1.68439	20.8162	20.8162	43.4333	29.1801	1197.81	1.43726e+09
1982	Sierra Leone	SLE	0.361483	0	7.08819	..	1.45319e+06	0.00623247	13.3811	12.7828	25.9333	15.7557	500.066	5.57781e+08
1982	Solomon Islands	SLB	0.552484	0	22.3807	26.468	6.69341e+06	..	20.884	..	63.4254	36.5746	1638.94	2.2328e+07
1982	Somalia	SOM	-0.098138	..	5.57897	..	5.37657e+06	2.56928	29.2802	25.0747	68.0501	25.968	..	9.81157e+08
1982	Sudan	SDN	0.18171	0	13.7388	..	2.60018e+07	1.4406	18.8612	17.2547	24.418	9.93506	846.569	5.66832e+09
1982	Tanzania	TZA	..	..	..	..	..	..	..	..	..	..	..	3723451439
1982	Togo	TGO	1.96333	0	26.3711	..	7.78135e+06	0.744074	21.3333	19.4444	58.6667	50.1481	638.062	7.87658e+08
1982	Uganda	UGA	0.0927669	0	..	..	..	..	9.093	9.73594	17.5201	8.38117	402.079	5.41614e+08
1982	Yemen, Rep.	YEM	..	..	..	..	..	..	..	..	..	..	..	2.14621e+09
1982	Zambia	ZMB	0.976275	0	..	..	3.68e+07	..	..	..	..	..	1245.46	2.33321e+09
1983	Afghanistan	AFG	..	..	..	..	..	..	..	..	..	..	..	..
1983	Bangladesh	BGD	0.00229415	0	9.03444	..	162511	3.64817	16.5627	16.5627	14.713	5.60385	378.092	4.61091e+09
1983	Benin	BEN	0.000958313	0.0495927	31.84	..	2.22953e+07	4.00287	17.3215	16.6267	31.5777	13.7643	803.436	7.02075e+08
1983	Bhutan	BTN	..	..	2.57711	..	..	..	38.5149	38.6919	45.772	12.0592	473.14	1.76411e+06
1983	Burkina Faso	BFA	0.123728	0.00187467	12.7956	..	3.97831e+07	7.07464	17.1323	17.264	29.5741	7.88415	373.838	3.58082e+08
1983	Burundi	BDI	0.280721	..	7.02716	..	..	..	22.8268	19.3129	24.7478	9.04558	295.196	2.73949e+08
1983	Cambodia	KHM	..	..	..	..	..	..	..	..	..	..	..	163469000
1983	Central African Republic	CAF	0.678485	0.0673306	12.2876	..	1.67399e+07	0.00318725	11.8327	10.4781	36.6163	24.149	500.749	2.03004e+08
1983	Chad	TCD	-0.0108119	0.0107186	10.2315	..	2.96274e+06	..	2.7329	1.93058	23.5415	16.4189	472.462	2.00557e+08
1983	Comoros	COM	0	0	6.16133	9.65489	3.99409e+06	0.958641	18.0423	17.1164	26.9214	8.83594	1488.62	8.36323e+07
1983	Congo, Dem. Rep.	COD	-1.75157	..	1.98652	..	..	..	..	..	..	..	809.725	4433545094
1983	Djibouti	DJI	..	..	..	..	..	..	..	..	..	..	..	3.3567e+07
1983	Eritrea	ERI	..	..	..	..	..	..	..	..	..	..	..	..
1983	Ethiopia	ETH	0	0	2.17958	24.6723	483092	0.128555	0	..	..	..	235.608	3648825436
1983	Gambia, The	GMB	-0.187401	0	24.6786	..	1.29236e+06	0.328483	18.8832	18.8832	62.4823	50.4883	903.541	1.51732e+08
1983	Guinea-Bissau	GNB	0	0	..	..	1.26e+07	..	22.6619	22.6619	32.2537	6.00915	547.921	1.59157e+08
1983	Haiti	HTI	0.518601	0.0615915	14.8108	..	4.348e+07	5.53585	..	..	..	..	1643.92	4.99217e+08
1983	Kiribati	KIR	-2.38092	0	..	..	1.53151e+06	5.9523	46.1548	44.7857	60.2924	27.7019	2147.02	..
1983	Lao PDR	LAO	..	..	..	..	..	..	..	..	..	..	..	4.38468e+08
1983	Liberia	LBR	..	..	..	..	1.26e+08	..	..	..	..	..	..	7.14032e+08
1983	Madagascar	MDG	0.0791643	0	12.1759	..	1.21966e+07	0.00247858	25.9991	25.9991	11.1405	8.1492	582.967	1.69568e+09
1983	Malawi	MWI	0.208775	0	17.7236	0	85123.5	..	22.7975	13.73	28.3229	20.7516	375.005	7.0244e+08
1983	Mali	MLI	0.242653	0	20.5531	..	1.31211e+07	2.81072	..	..	32.0827	15.9261	402.732	8.98774e+08
1983	Mauritania	MRT	0.117435	0	21.716	..	2.71293e+07	0.104909	18.4432	76.0609	52.6989	36.2555	1687.5	1.10382e+09
1983	Mozambique	MOZ	..	..	..	..	1.99e+07	..	..	..	..	..	183.541	..
1983	Myanmar	MMR	..	..	5.27467	..	..	..	..	..	..	..	226.621	2.30806e+09
1983	Nepal	NPL	-0.0245181	0	8.09597	..	..	..	19.6327	19.4787	21.3152	10.231	285.795	3.48978e+08
1983	Niger	NER	0.0673847	0.0980934	17.2214	..	4.34544e+07	0.379275	12.5455	13.2732	26.9143	20.8249	626.292	8.60471e+08
1983	Rwanda	RWA	0.75151	..	5.87127	..	1.7587e+07	0.232085	13.5306	14.5855	20.759	11.5818	451.742	2.13309e+08
1983	Sao Tome and Principe	STP	..	..	..	..	226762	..	..	..	..	..	..	4.27748e+07
1983	Senegal	SEN	-0.987803	-0.0455794	27.5402	..	5.85988e+07	1.67897	20.9045	20.9045	51.7804	35.1822	1100.52	1650077983
1983	Sierra Leone	SLE	0.170567	0	7.05133	..	742576	0.00533021	14.2796	12.542	22.0351	11.0708	478.775	5.38523e+08
1983	Solomon Islands	SLB	0.247534	0	22.2297	25.488	3.48263e+06	..	25.9406	..	73.9604	39.4554	1648.53	2.78451e+07
1983	Somalia	SOM	-1.1214	..	6.54078	..	2.57163e+06	2.95687	22.4206	26.3457	72.6845	23.6272	..	1.10999e+09
1983	Sudan	SDN	0.0767908	0	12.8694	..	2.86154e+07	3.33483	14.7534	16.0461	21.2399	10.598	835.344	6.08159e+09
1983	Tanzania	TZA	..	..	..	..	..	..	..	..	..	..	..	3.96982e+09
1983	Togo	TGO	0.188485	0	23.7354	..	8.28728e+06	0.793694	20.5963	17.889	46.7443	45.4764	581.316	7.90973e+08
1983	Uganda	UGA	0	0	..	..	..	..	7.40961	7.85597	13.6438	8.65943	412.185	6.04005e+08
1983	Yemen, Rep.	YEM	..	..	..	..	..	..	..	..	..	..	..	2.49273e+09
1983	Zambia	ZMB	0.799053	0	..	..	39000000	..	..	..	..	..	1180.27	2.52511e+09
1984	Afghanistan	AFG	..	..	..	..	..	..	..	..	..	..	..	..
1984	Bangladesh	BGD	-0.00292413	0	12.5546	..	196471	2.64654	16.4843	16.4843	13.4155	3.39626	386.061	4.94649e+09
1984	Benin	BEN	0.00108861	0.0450686	25.4439	..	2.86939e+07	4.00196	12.7803	12.4755	30.9319	19.5794	842.767	6.62872e+08
1984	Bhutan	BTN	..	..	3.00595	..	..	..	37.4513	36.2806	45.1304	12.9308	481.586	2.73192e+06
1984	Burkina Faso	BFA	0.114393	0.000684988	11.9487	..	3.55298e+07	6.18118	14.1666	14.8531	28.7578	10.9609	357.909	3.69257e+08
1984	Burundi	BDI	0.12055	..	3.97111	..	..	..	18.3708	17.5881	23.5523	11.504	287.75	3.19943e+08
1984	Cambodia	KHM	..	..	..	..	..	..	..	..	..	..	..	163469000
1984	Central African Republic	CAF	0.80732	0.039469	10.9864	..	1.52647e+07	0.00331628	12.3071	12.1277	35.5017	23.394	532.73	2.15243e+08
1984	Chad	TCD	0.999481	0	11.4365	..	6.7411e+06	..	4.8304	3.4123	24.053	18.0178	469.962	1.82155e+08
1984	Comoros	COM	0	0	7.87198	11.899	5.11954e+06	1.15855	18.0423	17.1164	26.9206	8.83599	1507.77	1.01544e+08
1984	Congo, Dem. Rep.	COD	-0.412969	..	1.58914	..	..	..	..	..	..	..	833.584	4284267497
1984	Djibouti	DJI	..	..	..	..	..	..	..	..	..	..	..	6.16895e+07
1984	Eritrea	ERI	..	..	..	..	..	..	..	..	..	..	..	..
1984	Ethiopia	ETH	0	0	2.15444	28.721	338164	0.14201	0	..	..	..	221.738	4.05644e+09
1984	Gambia, The	GMB	-0.958617	0	25.118	..	..	..	18.3134	18.3134	64.7892	51.1249	902.618	1.51706e+08
1984	Guinea-Bissau	GNB	1.65368	0	..	..	5500000	..	37.7246	37.7246	51.2814	13.4012	583.036	2.0053e+08
1984	Haiti	HTI	0.245568	0	14.3668	..	45000000	4.9554	..	..	..	..	1610.78	5.42101e+08
1984	Kiribati	KIR	0	0	..	..	1.49186e+06	5.31906	33.9085	34.1213	53.0566	40.7536	2214.64	..
1984	Lao PDR	LAO	0	-0.0569106	..	..	..	0.15935	6.17886	6.17886	6.34146	2.76423	422.959	5.08037e+08
1984	Liberia	LBR	..	..	..	..	1.209e+08	..	..	..	..	..	..	7.73837e+08
1984	Madagascar	MDG	0.219409	0	13.4509	..	1.06478e+07	0.144295	26.8216	26.8216	12.5149	10.7498	576.453	1.86201e+09
1984	Malawi	MWI	2.25909	0	13.3747	0	212257	..	12.8792	13.0432	26.4261	28.3706	382.247	7.12626e+08
1984	Mali	MLI	0.816724	0	13.1041	..	1.16716e+07	2.63579	..	..	36.879	19.0644	393.764	1.08548e+09
1984	Mauritania	MRT	0.793597	0	21.8658	..	2.41053e+07	0.0889879	17.0818	44.1125	50.5129	36.1366	1586.93	1.14429e+09
1984	Mozambique	MOZ	..	..	..	..	2.57e+07	..	..	..	..	..	168.944	1.23414e+09
1984	Myanmar	MMR	..	..	4.4704	..	..	..	..	..	..	..	233.013	2.37624e+09
1984	Nepal	NPL	0.0368045	0	8.48591	..	..	..	18.6621	17.5349	19.4491	10.6525	306.294	430747467
1984	Niger	NER	0.098982	0.018011	16.9731	..	4.07386e+07	0.510415	3.148	9.81989	26.9704	22.9053	506.168	8.58894e+08
1984	Rwanda	RWA	0.949343	..	6.45367	..	1.66412e+07	0.185405	15.8066	15.4999	19.6643	12.6314	417.058	2.42601e+08
1984	Sao Tome and Principe	STP	..	..	..	..	235514	..	..	..	..	..	..	5.3885e+07
1984	Senegal	SEN	0.84924	0.0541215	24.9663	..	5.18358e+07	1.56952	20.3012	20.3012	49.19	33.9812	1107.58	1.69517e+09
1984	Sierra Leone	SLE	0.53856	0	4.0773	..	557780	0.00732735	12.7056	12.1561	12.4052	10.6247	486.588	5.08217e+08
1984	Solomon Islands	SLB	1.11606	0	25.021	29.0766	3.21893e+06	..	22.7232	..	80.5804	54.7768	1600.34	3.69421e+07
1984	Somalia	SOM	-1.8952	..	5.98023	..	..	..	24.2001	22.7608	61.0796	14.5888	..	1.19907e+09
1984	Sudan	SDN	0.0935634	0	11.848	..	8000000	2.93535	8.54078	13.2839	16.4682	8.45832	768.2	6.435e+09
1984	Tanzania	TZA	..	..	..	..	..	..	..	..	..	..	..	3.99543e+09
1984	Togo	TGO	-1.38368	0	23.0427	..	8.12438e+06	0.920332	15.0414	15.0414	53.3461	51.2428	591.364	6.76794e+08
1984	Uganda	UGA	0	0	..	..	..	..	8.13984	8.23518	14.3252	12.6924	397.81	6.98107e+08
1984	Yemen, Rep.	YEM	..	..	..	..	..	..	..	..	..	..	..	2.58504e+09
1984	Zambia	ZMB	0.627865	0	..	..	2.58e+07	..	..	..	..	..	1137.74	2.56731e+09
1985	Afghanistan	AFG	..	..	..	..	..	..	..	..	..	..	..	..
1985	Bangladesh	BGD	-0.0298944	0	13.0395	..	415306	2.25542	15.8309	15.8309	12.8377	5.38448	388.644	5.87514e+09
1985	Benin	BEN	-0.00860657	0	30.9555	..	1.11293e+07	3.8527	8.93997	8.7484	36.6486	23.6526	880.457	7.45712e+08
1985	Bhutan	BTN	..	..	2.60054	..	..	..	43.5428	43.1541	51.1376	14.993	488.044	8.83307e+06
1985	Burkina Faso	BFA	-0.0921099	0.00193238	13.3449	..	4.07579e+07	8.11094	22.9533	19.1404	31.0261	9.92146	378.509	4.56167e+08
1985	Burundi	BDI	0.0468327	-0.0981204	3.57336	..	8.54249e+06	..	13.8611	14.305	20.7869	11.0266	312.872	4.08967e+08
1985	Cambodia	KHM	..	..	..	..	..	..	..	..	..	..	..	163469000
1985	Central African Republic	CAF	0.345906	0.0697474	9.0162	..	1.50513e+07	0.00246403	15.3841	12.3999	31.636	22.0085	539.759	2.86441e+08
1985	Chad	TCD	5.19327	0.0256399	13.9942	..	1.05195e+07	0.00323192	7.30237	5.15856	31.327	11.9066	556.896	1.84256e+08
1985	Comoros	COM	0	0	3.87866	8.25743	4.90808e+06	2.14978	18.0423	17.1165	26.9209	8.83674	1499.31	1.29649e+08
1985	Congo, Dem. Rep.	COD	0.961634	..	1.56243	..	..	..	..	..	..	..	816.14	4.9583e+09
1985	Djibouti	DJI	0.0674508	..	55.943	..	..	..	..	..	..	..	..	9.5977e+07
1985	Eritrea	ERI	..	..	..	..	..	..	..	..	..	..	..	..
1985	Ethiopia	ETH	0	0	1.90341	26.5847	821256	0.149806	0	..	..	..	190.833	5.06399e+09
1985	Gambia, The	GMB	-0.221509	0	24.3404	..	..	..	15.0862	15.0862	53.9166	43.8649	859.639	1.767e+08
1985	Guinea-Bissau	GNB	1.001	0	..	..	4000000	..	35.1001	35.1001	57.7095	9.75799	592.783	2.76039e+08
1985	Haiti	HTI	0.244849	0	13.607	..	4.724e+07	4.7666	..	..	..	..	1584.04	5.87455e+08
1985	Kiribati	KIR	0.682611	0	..	..	1.04756e+06	12.624	38.1283	37.9935	46.127	29.653	2021.31	..
1985	Lao PDR	LAO	-0.0684507	-0.00895775	..	..	..	0.147887	7.04225	7.04225	9.76526	4.03756	432.162	6.08908e+08
1985	Liberia	LBR	..	..	..	..	102399971	..	..	..	..	..	..	8.84874e+08
1985	Madagascar	MDG	-0.00473366	0	14.3971	..	1.44307e+07	0.120281	18.7639	18.7639	12.5445	9.8948	566.742	2.22684e+09
1985	Malawi	MWI	0.046275	0	10.9331	0	116340	..	18.5871	13.3426	29.8987	24.1915	383.02	7.94722e+08
1985	Mali	MLI	0.207846	0	13.3574	..	2.87137e+07	4.81244	12.8428	14.514	42.7182	17.0165	465.358	1.28905e+09
1985	Mauritania	MRT	0.69121	0	21.3924	..	2.422e+07	0.0783714	19.6857	53.6774	55.7966	47.4893	1589.19	1.30043e+09
1985	Mozambique	MOZ	..	..	..	..	25000000	..	..	..	..	..	168.919	2.6644e+09
1985	Myanmar	MMR	..	..	4.93311	..	..	..	..	..	..	..	235.014	2.97494e+09
1985	Nepal	NPL	0.02481	0	9.85232	..	..	..	22.5561	20.8432	19.9996	11.5292	317.771	5.45007e+08
1985	Niger	NER	-0.651267	0.134889	15.6338	..	4.89112e+07	0.623609	12.7472	9.91965	32.8407	20.686	529.729	1.04629e+09
1985	Rwanda	RWA	0.852167	..	7.7188	..	1.64749e+07	0.166956	17.3094	15.5713	19.8874	10.7825	418.133	3.28552e+08
1985	Sao Tome and Principe	STP	..	..	..	..	425967	..	..	..	..	..	..	6.18731e+07
1985	Senegal	SEN	-0.421425	0.0830978	23.5519	..	4.6899e+07	2.11781	18.8205	18.8205	39.2303	27.832	1109.67	2.06779e+09
1985	Sierra Leone	SLE	-3.61271	0	3.09782	..	431867	0.00458176	10.9233	9.71821	16.6094	14.8225	448.902	5.83294e+08
1985	Solomon Islands	SLB	0.42195	0	33.07	39.1987	3.17403e+06	..	26.2447	..	90.5485	48.1857	1503.71	53512894
1985	Somalia	SOM	-0.0810128	..	4.60737	..	..	..	29.8004	27.0003	19.3069	6.33013	..	1.3258e+09
1985	Sudan	SDN	-0.0245088	0	10.1163	..	1.21827e+07	2.10266	9.4923	10.621	11.8814	5.74666	698.236	6.84565e+09
1985	Tanzania	TZA	..	..	..	..	..	..	..	..	..	..	..	4.63458e+09
1985	Togo	TGO	2.13489	0	20.8307	..	7.38988e+06	2.02073	16.6336	16.6336	57.1095	48.4088	602.698	7.86492e+08
1985	Uganda	UGA	-0.113647	0	..	..	..	..	8.73202	8.73202	15.0083	13.7385	372.068	8.9305e+08
1985	Yemen, Rep.	YEM	..	..	..	..	..	..	..	..	..	..	..	2.96842e+09
1985	Zambia	ZMB	2.25753	0	..	..	2.37e+07	..	..	..	..	..	1119.12	3.01653e+09
1986	Afghanistan	AFG	..	..	..	..	..	..	..	..	..	..	..	..
1986	Bangladesh	BGD	0.0111899	0	12.7433	..	..	2.64665	16.1765	16.1765	11.8358	5.18293	394.335	7249992405
1986	Benin	BEN	0.082329	0	28.6603	..	2.88762e+06	3.80376	13.4644	12.8377	32.6155	16.6759	873.837	8.57769e+08
1986	Bhutan	BTN	..	..	2.65029	..	..	..	41.6597	40.5738	52.4213	17.6309	528.861	2.09536e+07
1986	Burkina Faso	BFA	0.154201	0.00196434	13.9043	..	4.92686e+07	9.41045	20.1366	19.1439	28.9712	8.99056	398.173	576716543
1986	Burundi	BDI	0.12682	0.0111766	4.45478	..	6.99827e+06	..	11.6442	13.9804	22.3156	11.7232	314.057	5.24246e+08
1986	Cambodia	KHM	..	..	..	..	..	..	..	..	..	..	..	163469000
1986	Central African Republic	CAF	0.727138	0.112699	8.22597	..	2.423e+07	0.00191295	12.7795	12.8646	28.6226	18.1864	547.107	3.91798e+08
1986	Chad	TCD	2.64092	0.0400221	20.2826	..	1.76636e+07	0.115199	8.13294	5.74529	35.3758	13.3941	518.704	2.21252e+08
1986	Comoros	COM	0	0	4.13913	8.00211	6.78597e+06	1.70654	18.0424	17.1165	26.9209	8.83573	1483.79	1.58861e+08
1986	Congo, Dem. Rep.	COD	0.0685577	..	2.23316	..	..	..	..	..	..	..	832.283	5.91745e+09
1986	Djibouti	DJI	..	..	..	..	..	..	..	..	..	..	..	1.1921e+08
1986	Eritrea	ERI	..	..	..	..	..	..	..	..	..	..	..	..
1986	Ethiopia	ETH	0	0	1.84023	28.0784	531401	0.137836	0	..	..	..	202.721	5.97704e+09
1986	Gambia, The	GMB	-1.07193	0	15.0918	..	..	..	16.5993	16.5993	56.0983	46.6242	854.815	2.1213e+08
1986	Guinea-Bissau	GNB	0.629679	0	19.4392	..	11500000	..	23.7796	23.7796	31.8351	5.23522	574.663	3.49218e+08
1986	Haiti	HTI	0.207938	0	11.5602	..	5.34e+07	4.54789	..	..	..	..	1541.79	6.39215e+08
1986	Kiribati	KIR	0.331256	0	..	..	1.33692e+06	12.819	46.9333	46.3854	42.0417	31.9517	1958.12	..
1986	Lao PDR	LAO	0	-0.0284775	..	..	..	0.208235	6.93128	6.93128	7.70142	3.61374	440.575	859783917
1986	Liberia	LBR	..	..	..	..	1.362e+08	..	..	..	..	..	..	9.88139e+08
1986	Madagascar	MDG	0.322908	0.0459983	14.4407	..	1.63083e+07	0.135001	20.5056	20.5056	11.6977	9.8453	561.741	2.63849e+09
1986	Malawi	MWI	-0.247538	0	10.7268	0	53732.4	..	12.4699	12.2293	25.0488	22.9107	362.349	9.43952e+08
1986	Mali	MLI	-0.452125	0	15.5622	..	3.78278e+07	3.69496	16.6363	19.0523	34.9582	14.4912	470.619	1.5656e+09
1986	Mauritania	MRT	0.378447	0.11444	19.786	..	2.92437e+07	0.156364	20.8085	56.7389	54.7778	44.5122	1634.41	1.57323e+09
1986	Mozambique	MOZ	..	..	..	..	23000000	..	..	..	..	..	164.465	3157390120
1986	Myanmar	MMR	..	..	5.09758	..	..	..	..	..	..	..	228.194	3.72284e+09
1986	Nepal	NPL	0.0410413	0	10.5816	..	..	..	20.2642	18.1681	20.3027	11.6623	324.929	6.98897e+08
1986	Niger	NER	-0.651653	-0.0309372	17.3787	..	7.28489e+07	0.838489	11.6015	8.93236	20.6919	20.0004	547.322	1.21451e+09
1986	Rwanda	RWA	0.90399	..	7.88909	..	2.35869e+07	0.206647	15.8748	15.7339	20.1545	12.5843	420.696	4.15595e+08
1986	Sao Tome and Principe	STP	..	..	..	..	780015	..	..	..	..	..	..	7.67519e+07
1986	Senegal	SEN	-0.158964	-0.0876482	21.3265	..	5.78968e+07	2.05402	13.5622	13.5622	32.6505	24.5594	1110.02	2.6683e+09
1986	Sierra Leone	SLE	-28.6243	0	5.41481	..	111856	0.0117952	10.6364	9.25076	15.0101	11.9168	441.528	7.52854e+08
1986	Solomon Islands	SLB	2.16867	0	34.0337	38.0251	4.24921e+06	..	27.3092	..	110.321	54.0562	1457.27	7.03601e+07
1986	Somalia	SOM	0.32892	..	3.39665	..	..	..	25.1996	24.1996	29.3948	6.9635	..	1.46546e+09
1986	Sudan	SDN	-0.0518103	0	10.4556	..	2.404e+07	0.718622	14.3695	11.3692	8.22219	4.74029	715.163	7.36552e+09
1986	Tanzania	TZA	..	..	..	..	..	..	..	..	..	..	..	4.42524e+09
1986	Togo	TGO	0.576211	0	24.8772	..	1.10711e+07	2.01933	18.8296	18.2308	55.6886	43.9848	592.225	8.85341e+08
1986	Uganda	UGA	0	0	..	..	..	..	8.44692	8.44692	15.2383	12.8101	360.856	1.1119e+09
1986	Yemen, Rep.	YEM	..	..	..	..	..	..	..	..	..	..	..	3.44085e+09
1986	Zambia	ZMB	1.70282	0	..	..	4.19e+07	..	..	..	..	..	1091.92	3.73539e+09
1987	Afghanistan	AFG	..	..	..	..	..	..	..	..	..	..	..	..
1987	Bangladesh	BGD	0.0131907	0	13.2145	..	..	3.07765	15.4734	15.4734	11.6977	4.99005	398.588	8.82314e+09
1987	Benin	BEN	0.00640036	0	26.5786	..	3.32738e+06	3.85466	12.9269	13.3742	30.9506	15.2675	835.914	1.02702e+09
1987	Bhutan	BTN	..	..	2.50819	..	..	..	36.851	35.6151	38.0913	23.5472	659.117	4.02428e+07
1987	Burkina Faso	BFA	0.056122	0.00452102	14.4704	..	5.83556e+07	7.3119	19.2227	19.9657	28.0811	11.3588	387.014	7.44114e+08
1987	Burundi	BDI	0.12088	0.00946919	4.34158	..	8.79707e+06	..	22.6124	21.5151	25.7386	9.7449	322.086	711720213
1987	Cambodia	KHM	..	..	..	..	..	..	..	..	..	..	..	163469000
1987	Central African Republic	CAF	0.990741	0.214162	8.16115	..	2.89449e+07	0.00180073	12.6311	12.8555	28.5503	17.8441	510.442	5.36516e+08
1987	Chad	TCD	0.701554	0.687254	21.2136	..	2.53247e+07	0.116401	9.12948	6.44927	36.4325	15.4492	490.826	2.90062e+08
1987	Comoros	COM	2.23585	0	4.68562	8.53329	5.92279e+06	2.01502	18.0424	17.1165	26.9209	8.83594	1464.47	1.88184e+08
1987	Congo, Dem. Rep.	COD	-0.718907	..	2.83273	..	..	..	..	..	..	..	831.654	7.1997e+09
1987	Djibouti	DJI	0.112488	..	54.8481	..	..	..	..	..	..	..	..	1.54398e+08
1987	Eritrea	ERI	..	..	..	..	..	..	..	..	..	..	..	..
1987	Ethiopia	ETH	0	0	2.36752	29.2073	869565	0.081224	0	..	..	..	223.553	7.20412e+09
1987	Gambia, The	GMB	0.691312	0	11.9669	..	..	..	17.1258	17.1258	59.2869	49.4181	833.77	2.65492e+08
1987	Guinea-Bissau	GNB	0.0690304	0	16.7222	..	1.16e+07	..	35.2145	35.2145	38.9562	11.367	578.221	4.46202e+08
1987	Haiti	HTI	0.228605	0	12.653	..	5.692e+07	5.52755	..	..	..	..	1497.16	7.34424e+08
1987	Kiribati	KIR	0.652092	0	..	..	1.19033e+06	15.1773	52.0833	51.4583	109.975	29.3267	1732.53	..
1987	Lao PDR	LAO	0	0.0458027	..	..	..	0.321906	10.1891	10.1891	14.0231	6.09244	421.913	1.15425e+09
1987	Liberia	LBR	..	..	..	..	1.259e+08	..	..	..	..	..	..	1.11571e+09
1987	Madagascar	MDG	0.108002	0.186747	14.536	..	1.19059e+07	0.144675	25.0007	25.0007	15.9894	14.1396	552.561	3.30309e+09
1987	Malawi	MWI	0.0076536	0	7.84084	0	45274.6	..	17.2707	15.3879	27.8099	25.4525	346.764	1.15527e+09
1987	Mali	MLI	-0.286482	0.0115308	15.2162	..	4.39214e+07	4.21766	20.1516	19.3444	30.4948	15.5617	463.59	1.88896e+09
1987	Mauritania	MRT	0.124822	0.0181193	19.3465	..	3.22287e+07	0.498281	19.7889	53.9588	45.987	38.9127	1621.09	1.82025e+09
1987	Mozambique	MOZ	..	..	..	..	25000000	..	..	..	..	..	188.969	3.74643e+09
1987	Myanmar	MMR	..	..	4.36403	..	75017.8	..	..	..	..	..	215.13	4.72884e+09
1987	Nepal	NPL	0.047003	0	10.4516	..	..	..	21.1888	19.5086	20.9066	11.8133	323.238	9.21856e+08
1987	Niger	NER	0.286843	0.0791238	16.1307	..	6.5576e+07	0.722396	11.6525	9.44718	25.1816	20.8029	532.104	1.45289e+09
1987	Rwanda	RWA	0.813466	..	7.92132	..	2.50187e+07	0.207664	15.6646	15.706	19.1412	7.45005	399.737	5.58859e+08
1987	Sao Tome and Principe	STP	..	..	..	..	365238	..	..	..	..	..	..	9.11285e+07
1987	Senegal	SEN	-0.062049	-0.0291995	21.0474	..	6.1124e+07	1.84635	15.2185	15.2185	28.956	21.248	1142.54	3.37244e+09
1987	Sierra Leone	SLE	5.61944	0	2.74386	..	364250	0.0108904	10.186	10.1015	23.1889	31.9642	459.215	8.87452e+08
1987	Solomon Islands	SLB	6.97677	0	31.9143	37.0636	3.644e+06	..	37.2093	..	89.7674	53.0565	1535.76	9.38637e+07
1987	Somalia	SOM	6.3716	..	11.0739	..	..	..	33.301	28.5008	31.2148	6.69068	..	1.61258e+09
1987	Sudan	SDN	0.0578004	0	10.4556	..	4.13778e+06	0.683771	15.0868	12.0865	11.1342	5.52233	794.911	8.41518e+09
1987	Tanzania	TZA	..	..	..	..	..	..	..	..	..	..	..	4.8349e+09
1987	Togo	TGO	0.572456	0	25.6869	..	1.23413e+07	1.60469	17.6399	18.5722	50.7459	41.3692	576.609	1.0475e+09
1987	Uganda	UGA	0	0	..	..	..	..	9.71822	9.71822	18.0433	8.2471	362.118	1.60109e+09
1987	Yemen, Rep.	YEM	..	..	..	..	..	..	..	..	..	..	..	4.06067e+09
1987	Zambia	ZMB	3.28209	0	..	..	1.91e+07	..	..	..	..	..	1086.79	4.34168e+09
1988	Afghanistan	AFG	..	..	..	..	..	..	..	..	..	..	..	..
1988	Bangladesh	BGD	0.00691614	0	14.4149	..	..	2.87303	15.736	15.736	12.2498	5.4283	397.762	9.38654e+09
1988	Benin	BEN	-1.33696	-1.33696	28.5623	..	1.5517e+07	4.38926	15.6332	15.0854	32.0831	13.8037	838.928	1.0148e+09
1988	Bhutan	BTN	..	..	2.93323	..	..	..	38.4281	38.1649	49.1163	28.0727	671.308	6.70834e+07
1988	Burkina Faso	BFA	0.141817	0.006417	14.9015	..	5.69552e+07	7.14928	18.7889	18.4552	27.131	10.9987	398.849	7.6737e+08
1988	Burundi	BDI	0.110552	0.00502536	5.95634	..	5.94038e+06	..	15.0351	15.1102	25.9532	12.5908	329.025	7.55552e+08
1988	Cambodia	KHM	..	..	..	..	..	..	..	..	..	..	..	163469000
1988	Central African Republic	CAF	-0.30259	0.376644	7.3094	..	3.30135e+07	0.00172225	10.5094	9.84849	25.0539	17.7448	510.088	5.80144e+08
1988	Chad	TCD	0.0869587	0.933447	7.03573	..	3.52193e+07	0.0233249	7.0355	4.97003	30.1042	15.0191	548.891	3.41465e+08
1988	Comoros	COM	1.05668	0	6.45966	9.78509	4.26395e+06	2.07097	18.0424	17.1165	26.9208	8.83577	1459.99	1.88821e+08
1988	Congo, Dem. Rep.	COD	-0.044463	..	2.3775	..	..	..	..	..	..	..	811.999	6.93344e+09
1988	Djibouti	DJI	0.151594	..	52.7061	..	..	..	..	..	..	..	..	1.58287e+08
1988	Eritrea	ERI	..	..	..	..	..	..	..	..	..	..	..	..
1988	Ethiopia	ETH	0	0	1.70724	31.4404	434783	0.103625	0	..	..	..	217.51	7.52844e+09
1988	Gambia, The	GMB	0.441598	0	11.8226	..	..	..	16.356	16.356	58.4533	50.3657	828.79	2.76981e+08
1988	Guinea-Bissau	GNB	0.413479	0	16.9041	..	9.9e+06	0.912086	44.7013	44.7013	51.1682	12.4409	591.666	5.25152e+08
1988	Haiti	HTI	0.386392	0	11.7961	..	6.068e+07	4.74765	17.6607	..	32.4762	16.3021	1469.2	7.42077e+08
1988	Kiribati	KIR	0.598178	0	..	..	1.48448e+06	9.43812	44	43.0909	86.2735	22.8371	1841.07	..
1988	Lao PDR	LAO	0.333911	0.063944	..	..	..	1.1186	13.5009	13.5009	31.8995	13.6286	401.578	1.32534e+09
1988	Liberia	LBR	..	..	..	..	..	..	..	..	..	..	..	1.07837e+09
1988	Madagascar	MDG	0.0912381	-0.265751	11.6874	..	1.3844e+07	0.12634	17.601	17.601	16.9122	13.5843	555.493	3.33366e+09
1988	Malawi	MWI	1.26384	0	7.37302	22.3053	234256	..	21.4181	18.1219	32.543	23.3222	337.253	1.20354e+09
1988	Mali	MLI	0.325055	0.00250778	10.9007	..	3.98861e+07	3.37593	18.5008	18.0873	32.2462	14.5807	491.189	1.89366e+09
1988	Mauritania	MRT	0.136162	0.0666726	19.5866	..	3.40416e+07	0.657336	19.5592	53.3325	43.531	39.8474	1605.7	1.79948e+09
1988	Mozambique	MOZ	..	..	..	..	2.53e+07	..	..	..	..	..	204.918	3741075873
1988	Myanmar	MMR	..	..	3.67378	..	418023	..	..	..	..	..	187.466	4.77948e+09
1988	Nepal	NPL	0.0195009	0	11.7862	..	..	..	22.2921	19.9217	22.3819	11.4472	340.447	1.08702e+09
1988	Niger	NER	0.094523	-0.00309187	15.7825	..	6.89311e+07	0.688457	19.0518	12.8828	23.5886	18.2999	552.13	1.50063e+09
1988	Rwanda	RWA	0.878733	..	9.00601	..	2.82808e+07	0.158903	14.4924	13.9502	17.6033	6.61956	399.557	6.08334e+08
1988	Sao Tome and Principe	STP	..	..	..	..	184149	..	..	..	..	..	..	1.00799e+08
1988	Senegal	SEN	0.236735	0.218116	22.9847	..	6.7249e+07	1.8625	17.0302	17.0302	29.5942	22.2916	1101.98	3.2939e+09
1988	Sierra Leone	SLE	-2.18831	-0.0159107	3.49643	..	264501	0.00757905	5.89418	5.3549	14.3915	28.7247	414.539	8.71661e+08
1988	Solomon Islands	SLB	0.983138	0	35.6728	41.976	5.71424e+06	..	43.5393	..	108.118	58.1742	1512.2	1.00359e+08
1988	Somalia	SOM	-4.17898	..	10.4399	..	..	..	23.8998	19.3999	22.1848	4.82254	..	1.64076e+09
1988	Sudan	SDN	0.0131176	0	6.97147	..	1.08889e+06	1.41148	4.32924	9.19963	7.69228	3.79551	771.797	8.37675e+09
1988	Tanzania	TZA	0.0737196	0	1.58348	..	..	..	..	..	..	..	494.281	5.25101e+09
1988	Togo	TGO	0.940375	0	24.3689	..	1.36445e+07	1.54034	16.0273	17.8019	52.5948	43.6585	596.737	1.05769e+09
1988	Uganda	UGA	0.0722085	0	..	..	..	..	10.7923	10.7923	17.7774	7.57267	378.307	1.60675e+09
1988	Yemen, Rep.	YEM	..	..	..	..	..	..	..	..	..	..	..	4395725505
1988	Zambia	ZMB	2.51238	0	..	..	2.36e+07	..	..	..	..	..	1120.77	4315185045
1989	Afghanistan	AFG	..	..	..	..	..	..	..	..	..	..	..	..
1989	Bangladesh	BGD	0.000861339	0	15.97	..	..	2.63355	16.1209	16.1209	12.785	5.54014	398.852	9.91496e+09
1989	Benin	BEN	-0.0744505	-4.20787	21.5817	..	1.51513e+07	6.0798	11.8171	12.4571	24.8049	13.4954	790.101	9.89161e+08
1989	Bhutan	BTN	..	..	4.29146	..	..	..	32.4293	35.1332	37.9675	28.0479	703.748	7.18497e+07
1989	Burkina Faso	BFA	0.216777	0.029962	16.4513	..	5.60738e+07	5.93592	20.41	19.655	23.6459	8.74886	396.811	6.48151e+08
1989	Burundi	BDI	0.0509215	0.00452636	7.00543	..	5.37605e+06	..	16.4629	16.5659	22.9436	9.74574	324.771	8.32271e+08
1989	Cambodia	KHM	..	..	..	..	..	..	..	..	..	..	..	2.04412e+08
1989	Central African Republic	CAF	0.104158	0.308916	7.53975	..	3.11841e+07	0.0017783	11.7558	10.4623	26.4632	20.3039	510.368	6.2143e+08
1989	Chad	TCD	1.30707	0.875026	6.43063	..	3.11998e+07	0.0553177	8.03107	5.67489	31.4087	13.7814	557.328	3.46876e+08
1989	Comoros	COM	0.956551	0	5.82009	11.2179	5.23188e+06	2.30968	18.0424	17.1165	26.9211	8.83662	1372.28	1.61904e+08
1989	Congo, Dem. Rep.	COD	-0.0677244	..	1.99782	..	..	..	..	..	..	..	777.258	7.96984e+09
1989	Djibouti	DJI	-0.0317677	..	52.9446	..	..	..	..	..	..	..	..	1.3125e+08
1989	Eritrea	ERI	..	..	..	..	..	..	..	..	..	..	..	..
1989	Ethiopia	ETH	0	0	1.63896	33.5239	869565	0.0564055	0	..	..	..	209.629	7.71365e+09
1989	Gambia, The	GMB	4.82678	0	11.0199	..	..	..	20.3653	20.3653	65.2774	55.06	837.212	2.88962e+08
1989	Guinea-Bissau	GNB	0.220509	0	17.6378	..	15750000	0.563002	38.9819	38.9819	46.1895	8.89072	614.104	5.52205e+08
1989	Haiti	HTI	0.342075	0.0400971	13.3504	..	6.346e+07	4.4879	18.8299	..	27.5477	13.0154	1397.54	741043985
1989	Kiribati	KIR	0.438463	0	..	..	1.42338e+06	10.1904	43.8654	43.3846	96.1654	23.6042	1734.89	..
1989	Lao PDR	LAO	0.560187	0.373785	1.05765	..	..	1.16239	..	..	31.9962	12.1307	445.487	1.46579e+09
1989	Liberia	LBR	..	..	..	..	..	..	..	..	..	..	..	1.06601e+09
1989	Madagascar	MDG	0.403579	0.0140129	11.4333	..	1.34586e+07	0.306759	40.7488	40.7488	16.4068	15.3562	561.903	3.14247e+09
1989	Malawi	MWI	0.584198	0	8.73082	21.7695	398619	..	24.5568	20.2498	34.5176	18.7799	325.26	1261813485
1989	Mali	MLI	0.291659	-0.0127948	12.1149	..	4.20679e+07	3.48123	21.3389	19.0712	29.0052	15.8102	503.974	2.02628e+09
1989	Mauritania	MRT	0.239048	0	19.3557	..	3.24981e+07	0.329522	12.9862	35.4098	39.1881	39.5017	1638.72	1.73614e+09
1989	Mozambique	MOZ	..	..	..	..	27500000	..	..	..	..	..	217.421	3.82374e+09
1989	Myanmar	MMR	..	..	2.61659	..	..	..	..	..	..	..	191.311	4.62597e+09
1989	Nepal	NPL	0.0119141	0	13.0487	..	..	..	21.5069	18.1205	22.2833	11.0676	347.017	1.28219e+09
1989	Niger	NER	-0.0717676	-0.0350928	12.9623	..	5.6334e+07	0.607076	13.6775	13.4762	23.2983	16.5997	540.806	1.33636e+09
1989	Rwanda	RWA	0.646148	..	9.22157	..	2.32816e+07	0.164453	13.426	13.3518	17.2885	6.13929	389.049	5.77361e+08
1989	Sao Tome and Principe	STP	..	..	..	..	89033.4	..	..	..	..	..	..	1.13348e+08
1989	Senegal	SEN	0.430912	0.138093	22.2944	..	6.56096e+07	1.81285	16.8333	16.8333	30.9078	24.463	1111.79	2.70204e+09
1989	Sierra Leone	SLE	2.39625	-0.00863925	4.82774	..	140438	0.00555518	8.32557	8.50297	17.6708	23.9176	407.965	8.90134e+08
1989	Solomon Islands	SLB	6.92696	0	40.5268	50.1411	4.7531e+06	..	39.5833	..	133.464	57.5	1533.5	98545263
1989	Somalia	SOM	-3.76787	..	16.049	..	..	..	30.2999	29.8	44.8969	7.68308	..	1.68633e+09
1989	Sudan	SDN	0.0228159	0	5.12931	..	4.37778e+06	2.72526	5.19014	8.04472	9.34381	5.34138	819.351	8.9649e+09
1989	Tanzania	TZA	0.132122	0	14.0597	..	..	..	..	..	..	..	497.353	5.27785e+09
1989	Togo	TGO	0.677707	0	22.5927	..	1.28241e+07	1.68998	16.5198	17.8173	48.8413	39.6685	603.898	9.36927e+08
1989	Uganda	UGA	-0.0333556	0	..	..	..	..	11.1362	11.1362	18.0932	7.9544	388.383	1.86149e+09
1989	Yemen, Rep.	YEM	..	..	..	..	..	..	..	..	..	..	..	4.6452e+09
1989	Zambia	ZMB	4.09389	0	..	..	2.57e+07	..	..	..	..	..	1077.82	4.10345e+09
1990	Afghanistan	AFG	..	..	..	..	..	..	..	..	..	..	..	..
1990	Bangladesh	BGD	0.0102498	0.00158236	16.0741	..	..	2.46489	16.4587	16.4587	13.0582	5.90832	411.165	1.15103e+10
1990	Benin	BEN	-0.15076	-3.33331	19.1277	..	2.06876e+07	5.15567	14.0604	12.6215	26.5389	19.1813	833.612	1.04632e+09
1990	Bhutan	BTN	0.533712	..	4.11295	..	..	..	30.3871	30.9795	30.6526	26.8304	767.612	8.02825e+07
1990	Burkina Faso	BFA	0.0148325	-0.0177648	16.9069	..	8.08551e+07	4.50368	18.9134	17.7409	24.456	10.9667	384.068	7.49567e+08
1990	Burundi	BDI	0.110894	0.000515787	8.61454	..	5.3137e+06	..	14.537	15.2431	27.7751	7.87299	327.987	8.50948e+08
1990	Cambodia	KHM	..	..	..	..	..	..	..	..	..	..	..	2.08523e+08
1990	Central African Republic	CAF	0.0484379	0.263094	7.28531	..	3.5987e+07	0.0056086	12.7081	11.8127	25.8755	17.0675	488.554	6.24106e+08
1990	Chad	TCD	0.540663	0.00344231	6.4811	..	3.89327e+07	..	6.75351	4.77211	27.9068	13.4802	517.084	4.53952e+08
1990	Comoros	COM	0.0914765	0.256476	7.77037	11.9706	4.43322e+06	2.31256	18.0423	17.1164	26.9206	8.83645	1400.24	1.72431e+08
1990	Congo, Dem. Rep.	COD	-0.154656	..	1.80968	..	..	..	..	..	..	..	702.135	8986138793
1990	Djibouti	DJI	0.0132647	..	45.4445	..	..	..	..	..	..	..	..	1.55214e+08
1990	Eritrea	ERI	..	..	..	..	..	..	..	..	..	..	..	..
1990	Ethiopia	ETH	0	0	1.62162	39.1638	628019	0.0428527	0	..	..	..	208.079	8.4934e+09
1990	Gambia, The	GMB	4.45309	0	10.9927	..	..	..	22.3432	22.3432	71.5827	59.9027	830.754	3.08447e+08
1990	Guinea-Bissau	GNB	0.827998	0	22.0045	..	11620000	0.4099	29.9258	29.9258	37.0345	9.93599	637.22	6.32705e+08
1990	Haiti	HTI	0.258374	-0.258374	11.6307	..	..	..	19.9201	..	34.5047	11.9102	1383.93	8.00543e+08
1990	Kiribati	KIR	0.752967	0	..	..	1.32703e+06	12.92	66.4706	65.9804	117.867	20.231	1683.06	..
1990	Lao PDR	LAO	0.693193	0.0194094	0.962945	..	..	1.2593	..	..	24.5184	11.3288	462.002	1.75997e+09
1990	Liberia	LBR	..	..	..	..	..	..	..	..	..	..	..	1.1185e+09
1990	Madagascar	MDG	0.56946	0.0342123	12.8915	..	1.75016e+07	0.200205	35.9623	35.9623	19.5107	12.8703	562.999	3.33472e+09
1990	Malawi	MWI	1.23885	0	10.0728	19.6794	36645	..	23.0405	20.1179	33.4208	23.7821	331.751	1384885023
1990	Mali	MLI	0.213643	0.00684761	11.559	..	4.5397e+07	3.98663	19.0913	17.5617	30.9306	15.6536	482.466	2.33689e+09
1990	Mauritania	MRT	0.447021	0	24.4774	..	3.12248e+07	0.909683	13.9513	38.0412	41.9446	36.18	1568.2	1.80309e+09
1990	Mozambique	MOZ	..	..	..	..	2.54e+07	..	..	..	..	..	216.529	4.21516e+09
1990	Myanmar	MMR	..	..	4.74393	..	..	..	..	..	..	..	193.827	5.11127e+09
1990	Nepal	NPL	0.163746	0	12.8087	..	..	..	18.1258	16.1203	21.6614	10.5273	354.258	1.5585e+09
1990	Niger	NER	1.16188	0.000418283	8.68355	..	6.64794e+07	0.395486	11.2848	9.53846	20.5481	15.0686	517.349	1.51913e+09
1990	Rwanda	RWA	0.30037	..	6.92066	..	2.14326e+07	0.103063	14.65	14.65	14.0695	5.61461	379.095	6.64491e+08
1990	Sao Tome and Principe	STP	..	..	..	..	90000	..	..	..	..	..	..	1.32867e+08
1990	Senegal	SEN	0.786132	-0.131952	20.8834	..	7.9408e+07	1.96305	17.9934	17.9934	32.1856	25.4105	1071.59	3.01848e+09
1990	Sierra Leone	SLE	4.99268	0.0230311	3.24748	..	56125.7	0.00416726	13.0059	13.0059	34.0008	34.6899	415.257	939818500
1990	Solomon Islands	SLB	5.01904	0	19.7165	34.6219	5.61535e+06	..	29.4677	..	94.0875	43.7072	1524.1	1.03207e+08
1990	Somalia	SOM	0.609567	..	..	..	..	..	15.5	14.9	37.7414	9.78675	..	1.8024e+09
1990	Sudan	SDN	-0.250873	0	5.06462	..	2100000	0.498846	11.1966	10.4369	7.06607	4.02139	754.837	9.65121e+09
1990	Tanzania	TZA	0.000234811	0	13.902	..	..	..	26.1119	25.7598	37.4546	12.6211	515.694	5.77238e+09
1990	Togo	TGO	1.12007	0	22.5724	..	1.34281e+07	1.65034	26.571	25.2628	45.3353	33.4739	587.145	1.08051e+09
1990	Uganda	UGA	-0.137301	0	..	..	..	..	12.7041	12.7041	19.3688	7.24072	399.436	2.17746e+09
1990	Yemen, Rep.	YEM	-2.318	..	5.21991	..	1.064e+08	26.5303	..	..	..	..	1001.41	5.16232e+09
1990	Zambia	ZMB	6.17006	0	..	..	14900000	..	..	..	..	..	1043.72	4.54308e+09
1991	Afghanistan	AFG	..	..	..	..	..	..	..	..	..	..	..	..
1991	Bangladesh	BGD	0.00449146	0.00129209	15.9199	..	..	2.48523	16.8959	16.8959	12.2272	6.66261	415.715	1.20521e+10
1991	Benin	BEN	0.0198256	-6.06045	15.3838	..	2.07276e+07	5.9388	14.478	12.9558	30.3422	21.0025	839.987	1.06546e+09
1991	Bhutan	BTN	0.239956	..	5.38336	..	..	..	31.0057	32.3195	40.1228	32.1582	759.007	8.48472e+07
1991	Burkina Faso	BFA	0.0181816	0.00425951	12.4641	..	7.06612e+07	3.60339	21.2456	20.0019	23.3487	10.4475	407.838	8.82638e+08
1991	Burundi	BDI	0.0764521	0.00235963	10.7485	..	4.36333e+06	..	14.4098	14.8977	28.5052	9.91738	336.58	9.01247e+08
1991	Cambodia	KHM	..	..	..	..	..	..	..	..	..	..	..	1639083999
1991	Central African Republic	CAF	-0.353864	0.254268	6.77283	..	3.51994e+07	0.0102942	12.648	12.1768	26.1227	17.5867	473.74	7.16924e+08
1991	Chad	TCD	0.225851	0.559528	5.94841	..	3.88009e+07	..	6.54307	4.62217	24.3979	11.9516	543.551	547617071
1991	Comoros	COM	0.590925	0	8.15259	12.9711	6.36643e+06	2.38041	18.0424	17.1165	26.9209	8.83629	1286.31	1.65662e+08
1991	Congo, Dem. Rep.	COD	0.128721	..	0.683666	..	..	..	0	0	..	..	619.796	9.27711e+09
1991	Djibouti	DJI	0.495242	..	43.1383	..	..	2.8376	..	..	..	..	..	2.04687e+08
1991	Eritrea	ERI	..	..	..	..	..	..	..	..	..	..	..	..
1991	Ethiopia	ETH	0	0	1.47437	38.707	386473	0.0724788	0	..	..	..	186.52	8.85786e+09
1991	Gambia, The	GMB	1.34293	0	5.17667	..	..	..	20.3377	20.3377	34.664	29.4389	824.57	3.22453e+08
1991	Guinea-Bissau	GNB	0.812754	0	13.3329	..	20010000	0.45369	30.9894	30.9894	37.7911	9.98249	654.772	6.78702e+08
1991	Haiti	HTI	-0.0518203	-0.391531	10.3015	..	..	..	24.368	..	29.496	10.3114	1382.32	6.67194e+08
1991	Kiribati	KIR	0.900031	0	..	..	1.55793e+06	12.7496	45.8197	45.4098	94.7036	21.9221	1653.55	..
1991	Lao PDR	LAO	0.671149	0.0132284	2.95123	..	..	1.01159	..	..	25.2286	12.9537	468.564	1.85202e+09
1991	Liberia	LBR	..	..	..	..	..	..	..	..	..	..	..	1.10895e+09
1991	Madagascar	MDG	0.420352	-0.0126893	14.2582	..	9.99259e+06	0.403444	30.6747	30.6747	19.7843	15.9724	512.292	3.5188e+09
1991	Malawi	MWI	-1.30245	0	10.6524	20.1652	35672.1	..	20.2357	16.998	29.3073	23.2716	353.355	1.52009e+09
1991	Mali	MLI	0.0442422	-0.0379622	11.2394	..	5.12217e+07	3.41446	17.1145	18.4595	31.2557	16.2113	527.544	2.46304e+09
1991	Mauritania	MRT	0.106379	0	18.56	..	2.93731e+07	0.550194	14.6339	32.8405	28.2762	27.5406	1555.28	1.83351e+09
1991	Mozambique	MOZ	0.619254	..	11.339	..	2.96e+07	1.53024	26.0383	10.3833	39.3028	8.07207	221.386	4.36677e+09
1991	Myanmar	MMR	..	..	6.76062	..	..	..	..	..	..	..	190.015	5.21912e+09
1991	Nepal	NPL	0.0566113	0	13.3539	..	..	..	20.2535	18.4005	23.1843	11.4908	367.108	1.7013e+09
1991	Niger	NER	0.342091	-0.0397003	8.12809	..	6.53795e+07	0.396247	12.0904	8.03404	18.3182	12.018	498.785	1.39459e+09
1991	Rwanda	RWA	0.23959	..	5.1197	..	1.80003e+07	0.185569	14.0217	14.0217	18.0554	7.3166	380.255	7.47084e+08
1991	Sao Tome and Principe	STP	..	..	..	..	..	..	..	..	..	..	..	1.50401e+08
1991	Senegal	SEN	-0.106174	-0.269175	19.767	..	8.94342e+07	2.28599	18.0897	18.0897	30.9177	23.0926	1066.5	2.95678e+09
1991	Sierra Leone	SLE	0.962134	0	3.52264	..	18960.9	0.0035596	10.9089	10.9089	28.9947	31.2494	422.199	9.65197e+08
1991	Solomon Islands	SLB	6.58875	0	16.6664	39.1301	6.77779e+06	..	..	..	111.12	48.7793	1570.65	9.8447e+07
1991	Somalia	SOM	..	..	..	..	..	..	..	..	..	..	..	1.82437e+09
1991	Sudan	SDN	-0.00544853	0	4.57256	..	200000	0.398973	16.1112	10.513	11.7363	3.33503	790.824	9.71605e+09
1991	Tanzania	TZA	0.000201752	0	14.0301	..	..	..	26.3353	25.9997	33.6391	10.2621	509.186	5.80194e+09
1991	Togo	TGO	0.404407	0	24.8588	..	1.26548e+07	1.80811	17.1138	18.0429	41.5336	33.4428	569.651	1.13926e+09
1991	Uganda	UGA	0.0301048	0	..	..	..	..	15.1713	15.1713	21.9378	7.46443	407.551	2.29983e+09
1991	Yemen, Rep.	YEM	4.76361	..	4.94374	..	1.254e+08	16.8337	..	..	..	..	1013.2	5.25751e+09
1991	Zambia	ZMB	1.01513	0	..	..	18700000	..	..	..	..	..	1016.8	4.69868e+09
1992	Afghanistan	AFG	..	..	..	..	..	..	..	..	..	..	..	..
1992	Bangladesh	BGD	0.0117376	0.000315369	14.5455	..	..	2.87541	17.305	17.305	12.3473	7.58668	428.661	1.24628e+10
1992	Benin	BEN	0.0562914	-4.51936	11.6745	..	2.11491e+07	8.0402	13.6211	13.4168	33.5016	23.2391	835.261	1.14995e+09
1992	Bhutan	BTN	..	..	6.54864	..	..	..	45.5836	40.361	55.9039	31.9865	794.1	8.83075e+07
1992	Burkina Faso	BFA	0.138959	0.00544994	10.9261	..	7.01004e+07	5.74994	19.3024	19.4938	19.5275	8.84648	397.926	9.78861e+08
1992	Burundi	BDI	0.0554079	0	10.721	..	6.8218e+06	..	10.6383	10.1924	29.477	8.74918	332.766	9.5121e+08
1992	Cambodia	KHM	..	..	..	..	14100000	..	..	..	..	..	..	1.63055e+09
1992	Central African Republic	CAF	-0.756175	0.414746	4.50762	..	3.45912e+07	0.010649	12.4025	12.136	26.3634	16.8657	431.213	7.29611e+08
1992	Chad	TCD	0.104194	0.731967	6.08782	..	4.69036e+07	0.010841	7.46811	5.27564	24.8138	11.0907	568.603	5.90203e+08
1992	Comoros	COM	-0.316356	0	8.33182	13.5414	1.10356e+07	3.49809	18.0423	17.1165	26.9209	8.8365	1355.82	1.74867e+08
1992	Congo, Dem. Rep.	COD	-0.00887285	..	0.926182	..	..	..	..	..	..	..	533.535	8.95284e+09
1992	Djibouti	DJI	0.479043	..	41.1777	..	..	2.74479	..	..	..	..	..	2.19333e+08
1992	Eritrea	ERI	..	..	..	..	..	..	7.81086	7.81086	44.9536	11.4236	392.25	..
1992	Ethiopia	ETH	0.00162013	0	2.12326	39.3342	736329	0.143135	0	..	..	..	164.337	9.0175e+09
1992	Gambia, The	GMB	0.885295	0	3.72722	..	..	..	24.7893	24.7893	36.8504	30.5927	823.556	3.46226e+08
1992	Guinea-Bissau	GNB	2.57607	0	10.1568	..	14960000	0.589153	48.3967	48.3967	50.1119	4.90249	647.165	6.92539e+08
1992	Haiti	HTI	-0.0974693	0	10.1479	..	..	..	22.1202	..	24.9662	7.57151	1283.73	6.82608e+08
1992	Kiribati	KIR	0.852277	0	..	..	1.61569e+06	12.618	40	39.6154	123.321	20.9908	1644.09	..
1992	Lao PDR	LAO	0.691608	0.13442	4.66605	..	200000	0.957611	..	..	27.105	17.0258	481.304	1.88906e+09
1992	Liberia	LBR	..	..	..	..	..	..	..	..	..	..	..	1.08372e+09
1992	Madagascar	MDG	0.568844	0.0511175	13.2641	..	9.43686e+06	0.409556	36.0939	36.0939	18.6615	14.4962	503.235	3.46896e+09
1992	Malawi	MWI	-0.39455	0	13.639	31.1889	138763	..	19.9346	17.1586	42.4558	23.2062	324.549	1.56799e+09
1992	Mali	MLI	-0.772767	0.0544852	12.3549	..	6.91748e+07	4.11742	20.8183	19.1544	33.8729	15.6291	498.172	2.7785e+09
1992	Mauritania	MRT	0.348816	-0.00729088	..	..	3.0393e+07	2.31642	14.4444	39.3857	19.956	22.372	1543.96	1.83892e+09
1992	Mozambique	MOZ	0.977353	..	12.8874	..	2.66e+07	2.24057	28.6954	12.7493	47.5314	9.21136	200.631	4.73954e+09
1992	Myanmar	MMR	..	..	7.76987	..	..	..	..	..	..	..	205.859	5.21149e+09
1992	Nepal	NPL	0	0	13.4183	..	..	..	20.7047	19.1711	25.7357	15.9597	371.969	1.74899e+09
1992	Niger	NER	1.66528	1.20282	8.07906	..	6.49019e+07	0.536646	8.50126	7.39673	16.925	11.7817	492.253	1.40293e+09
1992	Rwanda	RWA	0.271066	..	5.67516	..	1.70227e+06	0.0908874	15.6341	15.6341	18.263	5.56841	425.513	7.89909e+08
1992	Sao Tome and Principe	STP	..	..	..	..	..	..	..	..	..	..	..	1.69132e+08
1992	Senegal	SEN	0.281286	0.675384	20.868	..	9.59984e+07	2.31092	18.893	18.893	30.7416	22.3488	1048.05	3.06094e+09
1992	Sierra Leone	SLE	-0.823392	0.0503165	3.05338	..	8809.83	0.00965787	8.36977	8.36977	32.9019	31.5909	342	1.1631e+09
1992	Solomon Islands	SLB	5.43906	0	17.3658	36.7874	5.6009e+06	..	..	..	90.5111	49.2792	1720.76	9.24843e+07
1992	Somalia	SOM	..	..	..	..	..	..	..	..	..	..	..	1.78355e+09
1992	Sudan	SDN	0.00127946	0	3.89778	..	200000	1.75855	19.0474	12.3699	14.4242	5.24608	821.303	9.47962e+09
1992	Tanzania	TZA	0.264476	0	9.74467	..	..	..	27.2318	26.9635	39.3536	12.4418	495.01	5860057513
1992	Togo	TGO	-0.774359	0	25.017	..	1.62453e+07	0.959581	15.7114	15.9883	36.1516	26.9345	535.481	1.13485e+09
1992	Uganda	UGA	0.104988	0	..	..	..	..	15.9389	15.9163	24.2911	8.76109	407.673	2.44861e+09
1992	Yemen, Rep.	YEM	11.1083	..	4.65483	..	9.38e+07	15.7527	..	..	..	..	1041.17	5.25537e+09
1992	Zambia	ZMB	1.41424	..	..	..	..	..	..	..	..	..	975.001	4.52035e+09
1993	Afghanistan	AFG	..	..	..	..	..	..	..	..	..	..	..	..
1993	Bangladesh	BGD	0.0423617	0.000603018	15.2943	..	..	3.03733	17.9468	17.9468	14.1043	9.01727	439.23	1.32901e+10
1993	Benin	BEN	-0.951217	-1.01293	10.5145	..	2.14587e+07	4.78748	16.0581	13.8825	32.9174	22.4644	853.597	1.19451e+09
1993	Bhutan	BTN	..	..	6.81496	..	..	..	43.4607	45.2258	44.0936	31.5684	812.794	9.49095e+07
1993	Burkina Faso	BFA	0.136293	0.0666322	9.77384	..	6.18055e+07	5.02665	19.4594	18.753	20.6735	8.95154	400.694	1.06821e+09
1993	Burundi	BDI	0.0504649	0.0144812	14.0312	..	5.9972e+06	..	11.5401	11.1005	27.161	9.38196	305.948	1.00221e+09
1993	Cambodia	KHM	2.13614	..	2.37199	..	14900000	0.374942	11.8804	10.7624	32.6672	16.0571	509.987	1.63656e+09
1993	Central African Republic	CAF	-0.780441	0.415904	4.3993	..	3.59687e+07	0.0124274	10.5785	9.85963	22.8891	17.0996	420.314	773206886
1993	Chad	TCD	1.03611	0.746975	5.03454	..	4.09482e+07	0.0219627	9.7593	6.89419	29.3239	13.3234	464.149	6.3862e+08
1993	Comoros	COM	0.0421092	0	6.93944	10.8447	5.36092e+06	3.53951	18.0423	17.1165	26.921	8.83591	1356.71	1.69889e+08
1993	Congo, Dem. Rep.	COD	0.0641681	0.00824652	1.211	..	..	..	..	..	..	..	444.047	8.77316e+09
1993	Djibouti	DJI	0.305457	..	39.6068	..	..	4.08444	..	..	..	..	..	2.30941e+08
1993	Eritrea	ERI	..	..	..	..	..	..	16.995	16.995	71.5033	30.5567	448.797	..
1993	Ethiopia	ETH	0.0396344	0	3.57798	32.497	420000	0.208137	0	..	..	..	179.404	9.30087e+09
1993	Gambia, The	GMB	1.4226	0	5.47709	..	..	..	5.27776	5.27776	36.4379	28.192	821.663	3.50159e+08
1993	Guinea-Bissau	GNB	1.39311	0	11.8874	..	14820000	0.63323	30.8575	30.8575	32.7169	8.86944	646.144	7.12369e+08
1993	Haiti	HTI	-0.149075	0	10.8639	..	..	..	13.8373	..	37.9069	10.8454	1191.09	6.89743e+08
1993	Kiribati	KIR	-1.64062	0	..	..	1.22402e+06	13.0047	..	..	103.374	20.6748	1637.58	..
1993	Lao PDR	LAO	2.25193	0.00414235	6.93081	..	200000	0.911317	..	..	31.1672	21.4616	496.566	1.95049e+09
1993	Liberia	LBR	..	..	..	..	..	..	..	..	..	..	..	1.10421e+09
1993	Madagascar	MDG	0.377945	0.121724	13.6516	..	6.69878e+06	0.333322	37.8751	37.8751	19.0562	13.8097	498.637	3.3162e+09
1993	Malawi	MWI	0.386355	0	8.39022	25.6323	136278	..	15.1712	12.9774	32.222	16.1303	355.111	1.72955e+09
1993	Mali	MLI	0.144105	0	11.9421	..	5.57277e+07	4.45722	15.4644	18.1268	30.3921	15.8535	500.579	2.78625e+09
1993	Mauritania	MRT	0.871082	0.00955849	..	..	2.283e+07	0.122776	10.0106	27.2961	20.7154	25.3609	1593.09	1.93356e+09
1993	Mozambique	MOZ	1.19562	0.00215994	9.19353	..	2.13e+07	2.22685	28.5793	13.1287	44.6059	8.25395	213.172	4882651434
1993	Myanmar	MMR	..	..	6.46564	..	..	..	..	..	..	..	215.806	5.50224e+09
1993	Nepal	NPL	0	0	14.5731	..	3.00568e+06	1.49794	22.5709	21.219	28.7566	18.433	375.89	1.9332e+09
1993	Niger	NER	-1.54659	0.269277	7.5119	..	6.13005e+07	0.718606	6.53134	9.14587	15.1897	10.9093	477.477	1.4233e+09
1993	Rwanda	RWA	0.296217	..	6.32915	..	1.26875e+07	0.19939	16.747	16.747	20.5038	5.17525	418.382	8.37648e+08
1993	Sao Tome and Principe	STP	..	..	..	..	..	..	..	..	..	..	..	1.81898e+08
1993	Senegal	SEN	-0.0112982	0.00442104	20.9562	..	9.41155e+07	2.36477	18.1645	18.1645	29.3726	20.2643	1031.14	3.13789e+09
1993	Sierra Leone	SLE	-0.970708	0.0117064	3.43169	..	8458.77	0.00751829	7.74811	7.74811	28.5773	24.2825	348.204	1.32007e+09
1993	Solomon Islands	SLB	8.02793	0	17.0384	35.6253	2.22729e+06	..	..	..	97.1552	54.5366	1739.45	1.44415e+08
1993	Somalia	SOM	..	..	..	..	..	..	..	..	..	..	..	1.78336e+09
1993	Sudan	SDN	-0.00180144	..	3.1851	..	200000	0.846677	21.7087	15.1993	7.23567	4.23038	836.767	9.48977e+09
1993	Tanzania	TZA	0.480488	0	10.797	..	..	..	25.1254	24.8934	47.7076	17.9831	484.375	5.80424e+09
1993	Togo	TGO	-1.50595	-0.543403	29.5731	..	6.04953e+06	0.949954	7.47795	10.9171	32.0946	24.3839	445.264	1.12667e+09
1993	Uganda	UGA	1.69542	0	..	..	..	..	15.2458	15.215	21.1773	7.06252	427.47	2.6145e+09
1993	Yemen, Rep.	YEM	16.8211	0.00376905	4.8468	..	9.43e+07	19.347	..	..	..	..	1028.84	5.36318e+09
1993	Zambia	ZMB	9.60517	..	..	..	..	..	..	..	..	..	1016.6	4.40442e+09
1994	Afghanistan	AFG	..	..	..	..	..	..	..	..	..	..	..	..
1994	Bangladesh	BGD	0.0330122	0.000592265	16.2712	..	..	3.40813	18.4026	18.4026	13.8643	9.00154	446.655	1.46269e+10
1994	Benin	BEN	-0.444752	-1.29883	8.45263	..	2.32518e+07	5.59936	17.8022	16.2428	36.0735	28.327	841.512	1.27993e+09
1994	Bhutan	BTN	..	..	8.52144	..	..	..	51.2934	45.47	39.426	29.5287	854.16	1.03805e+08
1994	Burkina Faso	BFA	0.969328	0.361122	7.02603	..	5.09524e+07	4.23929	27.1662	25.7157	25.0276	14.2016	395.041	1046309728
1994	Burundi	BDI	0.000427861	0.0111244	14.7361	..	3.93014e+06	..	6.97413	6.95145	28.4818	10.2718	289.197	1.06612e+09
1994	Cambodia	KHM	2.46826	..	3.33697	..	38400000	0.40481	11.9386	10.691	38.6761	25.792	321.281	1.69934e+09
1994	Central African Republic	CAF	0.423212	0.846425	3.95682	..	2.73773e+07	..	11.7061	11.935	25.0186	23.3994	428.411	8.02413e+08
1994	Chad	TCD	2.29478	0.0476298	3.62567	..	1.54213e+07	0.0613692	16.6399	11.7548	34.8827	16.1056	494.831	7.14939e+08
1994	Comoros	COM	0.0556768	0	6.52697	10.9044	6.04709e+06	4.7724	18.0423	17.1165	26.9212	8.83605	1248.97	1.84033e+08
1994	Congo, Dem. Rep.	COD	-0.0257715	1.7181e-07	1.05686	..	..	..	7.54464	7.54464	19.8914	22.6253	411.494	9.28607e+09
1994	Djibouti	DJI	0.289528	..	38.3093	..	..	2.75567	..	..	..	..	..	2.54903e+08
1994	Eritrea	ERI	..	..	..	..	..	..	25.1374	25.1374	82.8621	28.0197	548.991	2.90568e+07
1994	Ethiopia	ETH	0.248414	0	4.96194	33.2091	349159	0.355454	0	..	..	..	178.802	9.58359e+09
1994	Gambia, The	GMB	1.3016	0	5.62666	..	..	..	4.68549	4.68549	28.6765	21.2396	797.85	3.68066e+08
1994	Guinea-Bissau	GNB	0.182497	..	14.2867	..	13240000	0.707354	21.7707	21.7707	34.3094	16.4544	652.486	7.5877e+08
1994	Haiti	HTI	-0.129177	0	10.1793	..	..	..	10.2006	..	24.7129	6.42073	1029.21	6.744e+08
1994	Kiribati	KIR	0.786695	0.0506685	..	..	731127	12.5831	..	..	81.8809	19.4151	1645.09	..
1994	Lao PDR	LAO	3.83517	0.0662086	8.92282	..	500000	0.647834	..	..	39.8223	24.9869	523.937	2.02436e+09
1994	Liberia	LBR	..	..	..	..	..	..	..	..	..	..	..	1139707246
1994	Madagascar	MDG	0.162627	0.0794668	12.3895	..	8.44707e+06	0.361815	32.8729	32.8729	23.5391	20.0198	483.509	3.53663e+09
1994	Malawi	MWI	2.11479	..	11.41	29.9805	583764	0.0648929	29.0982	26.7737	61.7451	29.6328	317.59	1896501172
1994	Mali	MLI	0.836613	0	7.51925	..	3.66351e+07	4.95652	20.6748	21.6066	36.9915	19.4428	505.716	2.54542e+09
1994	Mauritania	MRT	0.106933	0.0601933	..	..	2.4908e+07	0.251729	34.3077	93.5475	27.9863	34.6996	1505.32	2.02298e+09
1994	Mozambique	MOZ	1.27637	-0.00109001	9.12168	..	1.94e+07	1.99843	24.525	14.9454	46.1606	10.5607	218.332	6.90591e+09
1994	Myanmar	MMR	..	..	5.99305	..	..	..	..	..	..	..	229.306	6.07532e+09
1994	Nepal	NPL	0	0	18.5501	..	8.7133e+06	1.23239	22.4035	21.0928	31.4381	18.9939	396.122	2.20263e+09
1994	Niger	NER	0.210312	0.698036	6.63902	..	4.65396e+07	0.35622	12.9826	10.0087	20.5015	13.141	469.993	1.44237e+09
1994	Rwanda	RWA	0.00013269	..	9.88228	..	6.89678e+06	1.66244	9.98251	9.98251	64.793	6.30259	219.637	9.07657e+08
1994	Sao Tome and Principe	STP	..	..	..	..	..	..	..	..	..	..	..	2.01237e+08
1994	Senegal	SEN	1.36248	0.354473	12.9236	..	5.98518e+07	2.31912	21.3181	21.3181	39.067	31.7537	1002.41	3.13628e+09
1994	Sierra Leone	SLE	-0.315181	0.0208353	3.12816	..	7499.07	0.00613018	8.66377	8.66377	25.6485	29.5115	342.943	1.39556e+09
1994	Solomon Islands	SLB	0.53739	0	14.2503	30.3449	5.77269e+06	..	..	..	81.9315	43.785	1827.75	1.52928e+08
1994	Somalia	SOM	..	..	..	..	..	..	..	..	..	..	..	1.82563e+09
1994	Sudan	SDN	0.775195	..	2.38142	..	200000	0.83788	17.3904	10.6553	9.91965	4.69056	823.313	9.89586e+09
1994	Tanzania	TZA	1.10846	0.0216544	9.69947	..	..	..	24.6495	24.439	43.625	20.614	476.529	6.12984e+09
1994	Togo	TGO	-0.332321	-1.90154	18.7867	..	4.07597e+06	1.55767	15.0435	12.0009	34.2545	30.5486	500.598	1.22791e+09
1994	Uganda	UGA	2.21029	0	..	..	..	..	14.6818	14.6343	19.0988	8.74053	440.653	2885717198
1994	Yemen, Rep.	YEM	0.379137	0.0585721	4.20277	..	6.84e+07	25.419	..	..	..	..	1047.04	5.48797e+09
1994	Zambia	ZMB	1.0939	..	..	..	..	..	..	..	33.7002	32.9504	906.579	5.19392e+09
1995	Afghanistan	AFG	..	..	..	..	..	..	..	..	..	..	..	..
1995	Bangladesh	BGD	0.00499838	0.00448079	20.8818	..	..	3.1673	19.1198	19.1198	17.3449	10.8646	459.613	1.4914e+10
1995	Benin	BEN	-0.356669	-0.971037	7.42841	..	2.64845e+07	4.55988	21.4198	17.5649	36.4312	27.3689	863.471	1265369792
1995	Bhutan	BTN	0.0164987	..	7.63836	..	..	..	45.3774	43.0809	42.6295	37.7689	909.926	1.05194e+08
1995	Burkina Faso	BFA	0.412551	0.00841941	6.78518	..	4.98782e+07	3.28547	23.9253	22.4798	26.6069	14.1406	406.311	1.14333e+09
1995	Burundi	BDI	0.198107	0.0600325	12.2657	..	4.49636e+06	..	6.36344	6.443	27.2783	12.9263	262.375	1.09925e+09
1995	Cambodia	KHM	4.38219	..	3.47893	..	52000000	0.337091	14.5523	13.9168	46.5825	31.1842	341.891	1.78229e+09
1995	Central African Republic	CAF	0.55591	0.127707	4.15971	..	..	..	14.119	13.0539	28.2549	22.2209	446.767	8.53947e+08
1995	Chad	TCD	2.25542	-0.169732	3.85048	..	..	..	13.1925	14.3572	33.7675	21.929	484.579	7.75766e+08
1995	Comoros	COM	0.22324	0	6.38546	9.82121	3.50468e+06	3.06502	18.0423	17.1164	26.9208	8.8364	1258.35	1.95593e+08
1995	Congo, Dem. Rep.	COD	-0.396035	0.00355001	1.06312	..	..	..	9.3736	9.65361	23.7262	28.4823	401.186	9.62794e+09
1995	Djibouti	DJI	0.646649	..	42.8473	..	..	2.38876	..	..	..	..	..	2.68896e+08
1995	Eritrea	ERI	..	..	17.0959	..	..	..	22.5367	22.5367	82.9346	22.388	568.324	3.66895e+07
1995	Ethiopia	ETH	0.184499	..	7.73307	30.1414	243604	0.35699	0	..	..	..	183.548	9.78996e+09
1995	Gambia, The	GMB	0.983369	0	4.83618	..	..	..	6.9037	6.9037	35.5011	23.7756	780.378	3.85474e+08
1995	Guinea-Bissau	GNB	0.0157501	..	8.68017	..	3410000	0.721879	22.3011	22.3011	35.1433	11.6672	667.114	7.93071e+08
1995	Haiti	HTI	0.263035	0.0426665	12.4541	..	..	..	26.0896	..	28.7143	9.13356	1110.31	7.82085e+08
1995	Kiribati	KIR	0.688143	0.131576	..	..	..	..	..	..	104.144	20.1568	1622.8	..
1995	Lao PDR	LAO	5.39257	0.23691	9.08005	..	400000	0.0226817	..	..	37.3341	23.2204	547.974	2.09464e+09
1995	Liberia	LBR	..	..	..	..	..	..	..	..	..	..	..	1.15281e+09
1995	Madagascar	MDG	0.252994	0.039629	9.46986	..	1.10769e+07	0.237174	8.87092	8.87092	24.3876	20.9869	476.709	3.70566e+09
1995	Malawi	MWI	0.403808	..	5.86491	14.6473	804777	0.037456	17.3921	14.817	48.0884	30.3685	367.002	2.0793e+09
1995	Mali	MLI	4.11723	0	9.75547	..	4.22319e+07	4.1424	21.1721	22.2191	36.6832	19.5611	497.021	2.73937e+09
1995	Mauritania	MRT	0.334143	0.00957784	..	..	1.44334e+07	0.260462	14.2386	38.8246	31.9305	41.4865	1611.61	2.12412e+09
1995	Mozambique	MOZ	1.58256	0.00704566	9.0723	..	2.06e+07	2.07843	34.0085	18.0788	50.1997	11.4482	215.548	7.02038e+09
1995	Myanmar	MMR	..	..	7.58156	..	..	..	..	..	..	..	242.344	5.89998e+09
1995	Nepal	NPL	0	0	22.8314	..	9.06252e+06	1.2911	25.1995	22.0691	34.5174	24.9732	399.695	2.33865e+09
1995	Niger	NER	0.0970149	0.0952747	3.6547	..	2.86408e+07	0.334636	12.0333	9.69281	20.2395	14.5381	465.205	1.48033e+09
1995	Rwanda	RWA	0.154615	..	8.41488	..	1.1061e+06	1.63324	13.4091	13.4091	25.8214	5.15079	302.079	9.7243e+08
1995	Sao Tome and Principe	STP	..	..	..	..	..	..	..	..	..	..	..	2.3184e+08
1995	Senegal	SEN	0.512829	-0.0538455	11.6071	..	7.635e+07	2.36433	18.9286	18.9286	37.3275	30.8663	1028.33	3.30948e+09
1995	Sierra Leone	SLE	0.836863	0.0734991	2.67643	..	6753.04	2.71874	5.57287	5.57287	26.4408	18.5884	315.935	1.05782e+09
1995	Solomon Islands	SLB	0.442024	0	13.3559	28.0304	8.07422e+06	..	..	..	66.3229	41.0442	1956.21	1.49083e+08
1995	Somalia	SOM	..	..	..	..	..	..	..	..	..	..	..	1.84492e+09
1995	Sudan	SDN	0.0867695	..	1.62666	..	900000	2.5033	14.1236	5.53917	9.803	4.96947	849.894	1.02754e+10
1995	Tanzania	TZA	2.28224	0	6.65502	..	509776	0.0159907	19.7898	19.5959	41.5077	24.0747	479.316	6.20982e+09
1995	Togo	TGO	-0.596717	-3.03805	20.0805	..	4.90035e+06	1.14723	16.1298	13.5883	37.4096	32.4369	526.375	1.28541e+09
1995	Uganda	UGA	2.1057	0.0572291	..	..	..	..	12.412	16.3673	20.8312	11.792	476.513	3089137116
1995	Yemen, Rep.	YEM	-5.11178	0.00940843	4.60481	..	6.12e+07	25.3711	..	..	..	..	1060.72	5.56179e+09
1995	Zambia	ZMB	2.81056	..	..	..	..	..	..	..	36.3257	32.901	909.583	5.30422e+09
1996	Afghanistan	AFG	..	..	..	..	..	..	..	..	..	..	..	..
1996	Bangladesh	BGD	0.029135	0.0269173	18.912	..	790507	2.89558	20.73	20.73	16.3696	9.70651	470.275	1.44895e+10
1996	Benin	BEN	-0.620946	-1.19677	8.47764	..	3.36153e+07	3.59652	17.5512	16.3403	30.019	26.4988	872.917	1.23163e+09
1996	Bhutan	BTN	0.442449	..	6.67509	..	..	..	42.2834	42.5715	45.6683	35.4881	948.422	1.12936e+08
1996	Burkina Faso	BFA	0.627288	0.0253183	6.91234	..	4.8804e+07	2.93865	24.9447	22.5521	27.6167	10.5636	438.765	1.16683e+09
1996	Burundi	BDI	0	0	14.2334	..	4.50872e+06	..	8.20981	8.36518	15.7534	5.82032	238.475	1.08489e+09
1996	Cambodia	KHM	8.37255	..	4.72234	..	77200000	0.330796	14.7201	12.6761	43.7976	25.364	351.282	1.847e+09
1996	Central African Republic	CAF	1.08411	0.147807	4.50888	..	..	..	7.27502	6.69601	25.614	21.4704	417.802	8.50365e+08
1996	Chad	TCD	2.45536	0.0786874	3.64248	..	..	..	20.2502	14.9648	29.0665	17.5435	478.859	8.64125e+08
1996	Comoros	COM	0.12877	..	4.46923	8.71471	..	..	18.0424	17.1165	26.9214	8.83646	1208.46	2.08304e+08
1996	Congo, Dem. Rep.	COD	0.429528	0.335238	..	..	..	..	27.8518	27.0957	30.3135	30.0028	386.113	9267681404
1996	Djibouti	DJI	0.66063	..	44.3476	..	..	2.21539	..	..	..	..	..	2.79256e+08
1996	Eritrea	ERI	5.28733	..	34.6497	..	..	..	27.5893	27.5893	87.3837	29.2338	623.137	4.42865e+07
1996	Ethiopia	ETH	0.256553	..	11.9399	31.9712	1.08459e+06	0.187322	0	..	..	..	199.923	9.49762e+09
1996	Gambia, The	GMB	1.25615	..	4.37322	..	..	..	6.7792	6.7792	29.1557	21.7987	773.392	411862520
1996	Guinea-Bissau	GNB	0.380889	0.361445	6.69275	..	3.69659e+06	0.739591	23.0521	23.0521	31.8358	10.5244	729.769	8.538e+08
1996	Haiti	HTI	0.141014	0.0276702	12.7901	..	..	..	28.1304	..	28.8957	11.3276	1135.35	8.63084e+08
1996	Kiribati	KIR	0.809437	0.117651	..	..	..	..	..	..	92.4	13.44	1625.63	..
1996	Lao PDR	LAO	8.52871	0.181729	9.0219	..	400000	0.0266856	..	..	41.0584	22.6987	573.548	2191109722
1996	Liberia	LBR	..	..	..	..	..	..	..	..	..	..	..	1.10119e+09
1996	Madagascar	MDG	0.206046	-0.0158561	7.85653	..	1.32102e+07	0.126563	9.52612	9.52612	18.8576	17.0249	472.011	3.55197e+09
1996	Malawi	MWI	0.692566	0.0832956	4.02883	10.4859	1.17582e+06	0.0283799	12.3271	9.74971	31.8767	22.8258	386.845	2.09223e+09
1996	Mali	MLI	0.978604	-0.576518	12.1766	..	2.268e+07	3.98212	19.3917	22.2937	33.6229	18.8715	518.465	2.76276e+09
1996	Mauritania	MRT	-0.0204279	0.00916867	..	..	1.22357e+07	0.204739	12.3154	33.5806	31.2925	39.1634	1662.79	2.16632e+09
1996	Mozambique	MOZ	1.8798	..	7.93115	..	1.57e+07	1.58162	21.5058	14.4177	36.7535	11.7868	232.528	7.24215e+09
1996	Myanmar	MMR	..	..	9.56426	..	..	..	..	..	..	..	254.762	5432488375
1996	Nepal	NPL	0.423749	0	23.1978	..	1.79922e+07	0.976652	27.2051	22.5304	35.6402	22.8176	411.191	2.33304e+09
1996	Niger	NER	0.358758	0.258647	3.5215	..	3.33925e+07	0.186977	14.6673	10.97	21.2441	15.2959	449.735	1.45752e+09
1996	Rwanda	RWA	0.160598	..	6.80644	..	5.56749e+06	0.953585	14.3704	14.3704	26.1987	6.03137	330.577	9.86753e+08
1996	Sao Tome and Principe	STP	..	..	..	..	..	..	..	..	..	..	..	226526919
1996	Senegal	SEN	0.217607	0.112172	12.6212	..	6.79227e+07	2.3464	20.2474	20.2474	32.7646	26.984	1022.81	3.2786e+09
1996	Sierra Leone	SLE	0.0705	..	2.50682	..	6407.94	2.68084	11.036	11.036	32.1503	17.4452	320.827	1.04673e+09
1996	Solomon Islands	SLB	1.17518	0	14.1419	26.8502	8.46802e+06	..	..	..	62.3559	38.459	1932.58	1.46049e+08
1996	Somalia	SOM	..	..	..	..	..	..	..	..	..	..	..	1.80975e+09
1996	Sudan	SDN	0.00443545	..	2.82836	..	650000	2.45635	12.4731	12.0067	13.8695	6.1603	876.454	9.86523e+09
1996	Tanzania	TZA	2.31007	-0.0200364	3.09361	..	810377	0.297374	16.6376	16.4718	31.9435	19.9372	488.038	6.10546e+09
1996	Togo	TGO	0.153804	-0.83732	18.7969	..	6.80087e+06	2.00426	18.7687	17.1546	44.1404	33.282	556.748	1.30937e+09
1996	Uganda	UGA	2.00179	-0.0170117	..	..	..	..	20.1727	16.9728	23.4244	11.9611	504.431	3.17735e+09
1996	Yemen, Rep.	YEM	-1.03877	0.141651	3.01453	..	5.96e+07	19.6087	..	..	..	..	1070	5.65991e+09
1996	Zambia	ZMB	3.53328	..	..	..	..	..	..	..	35.3426	28.4789	940.996	5.38513e+09
1997	Afghanistan	AFG	..	..	..	..	..	..	..	..	..	..	..	..
1997	Bangladesh	BGD	0.288897	0.00635436	19.9866	..	1.71425e+06	3.1641	21.8162	21.8162	15.8051	10.5204	481.123	1.37105e+10
1997	Benin	BEN	0.53711	-0.0746258	5.41528	..	1.70645e+07	3.0907	18.5449	17.226	31.5355	27.1761	895.444	1.1803e+09
1997	Bhutan	BTN	-0.191275	..	11.0805	..	..	..	32.7396	37.997	46.116	35.9047	980.832	117619860
1997	Burkina Faso	BFA	0.398984	0.0427683	11.5521	..	4.77297e+07	3.01679	27.3918	24.226	26.6039	10.8125	453.674	1.14619e+09
1997	Burundi	BDI	0	0	11.8717	..	2.3329e+06	..	6.09685	6.09685	14.4399	9.83547	232.305	1.02563e+09
1997	Cambodia	KHM	5.91564	..	6.27663	..	38800000	0.339779	15.0205	13.4196	45.3177	33.6169	355.149	1.86574e+09
1997	Central African Republic	CAF	0.159684	0.0184532	4.41671	..	..	..	10.0802	7.83858	28.9342	26.8843	429.025	8.01503e+08
1997	Chad	TCD	2.8675	0.0612253	3.23429	..	..	..	19.4848	16.3306	30.7693	18.5438	488.904	8.70465e+08
1997	Comoros	COM	0.00548779	..	5.30166	9.08641	..	..	18.0423	17.1164	26.9207	8.83631	1223.79	2.05622e+08
1997	Congo, Dem. Rep.	COD	-0.728143	0.28221	..	..	..	..	2.5	2.5	15	18.75	355.528	8.6208e+09
1997	Djibouti	DJI	0.616773	..	43.1763	..	365742	2.28239	..	..	..	..	..	2.53044e+08
1997	Eritrea	ERI	5.94284	..	35.2108	..	..	..	31.2807	31.2807	85.8	29.6148	672.812	7.54556e+07
1997	Ethiopia	ETH	3.35875	..	14.3454	35.9052	5.23757e+06	0.107489	0	..	..	..	200.027	9.43827e+09
1997	Gambia, The	GMB	1.45172	..	5.44503	..	..	..	5.17517	5.17517	25.3853	22.9322	786.666	4.01196e+08
1997	Guinea-Bissau	GNB	4.27446	..	7.08227	..	3.98319e+06	0.744738	23.9993	23.9993	39.8831	21.0168	762.328	8.36913e+08
1997	Haiti	HTI	0.119799	0.0299496	15.6888	..	..	..	24.5288	..	26.4415	10.4525	1145.24	9.21504e+08
1997	Kiribati	KIR	0.758253	0.164838	..	..	..	..	..	..	91.36	19.5771	1626.25	..
1997	Lao PDR	LAO	5.20889	0.0733252	12.9736	..	400000	0.0286203	..	..	41.2647	23.8922	600.932	2.25982e+09
1997	Liberia	LBR	..	..	..	..	..	..	..	..	..	..	..	1.05214e+09
1997	Madagascar	MDG	0.328537	-0.0355152	8.28318	..	1.51251e+07	0.285823	10.1519	10.1519	20.7308	16.1429	474.259	3.87504e+09
1997	Malawi	MWI	0.558295	0.033795	3.661	9.96407	996706	0.0279714	11.5988	9.31543	33.5854	21.3565	392.045	2.09626e+09
1997	Mali	MLI	2.75705	0.17018	12.731	..	2.14368e+07	3.40086	20.6645	22.1121	33.2109	23.8266	529.675	2.70197e+09
1997	Mauritania	MRT	-0.16071	0.00826882	..	..	1.15506e+07	0.12999	10.5788	28.8455	29.3575	33.3921	1555.76	2.07528e+09
1997	Mozambique	MOZ	1.38529	..	9.63312	..	2.29e+07	1.36809	21.4555	14.309	30.7688	10.6965	251.913	7.15202e+09
1997	Myanmar	MMR	..	..	10.3189	..	..	..	..	..	..	..	265.723	5.49612e+09
1997	Nepal	NPL	0.468752	0	23.8851	..	2.18024e+07	1.00551	25.3407	21.6724	37.7077	26.3278	422.494	2.35527e+09
1997	Niger	NER	0.827805	0.105252	2.66091	..	1.99754e+07	0.232946	13.6302	10.436	19.6365	13.5379	440.832	1.43638e+09
1997	Rwanda	RWA	0.139882	..	8.09027	..	2.81494e+07	0.28284	13.8098	13.8098	25.6701	7.79734	352.513	995660649
1997	Sao Tome and Principe	STP	..	..	..	..	930000	..	..	..	..	..	..	2.26848e+08
1997	Senegal	SEN	3.02287	0.0324108	12.4878	..	6.97844e+07	2.54368	19.4938	19.4938	33.5521	27.3149	1029.58	3.30106e+09
1997	Sierra Leone	SLE	0.211714	..	3.24541	..	1528.3	0.703892	-2.42436	-2.42436	15.0783	13.1997	300.395	1.02346e+09
1997	Solomon Islands	SLB	6.40054	0	14.3405	26.0487	2.85181e+06	..	8.18505	..	70.3864	41.4947	1862.07	1.37746e+08
1997	Somalia	SOM	..	..	..	..	..	..	..	..	..	..	..	1.7477e+09
1997	Sudan	SDN	0.838078	..	2.1379	..	400000	3.59201	15.7705	8.97459	12.515	5.34363	943.249	9.49423e+09
1997	Tanzania	TZA	2.05476	0.0756233	3.54535	..	645296	0.0206444	14.8997	14.7211	25.6895	16.2181	493.155	6.01127e+09
1997	Togo	TGO	0.81793	-0.419595	17.7693	..	1.03912e+07	1.75187	16.2875	12.9728	44.8055	28.975	617.325	1.21305e+09
1997	Uganda	UGA	2.79137	0	..	..	..	..	18.1786	16.8942	20.7991	13.3595	514.915	3.39108e+09
1997	Yemen, Rep.	YEM	-2.02528	0.0743606	3.88854	..	4.14e+07	17.0884	..	..	..	..	1090.28	3.47703e+09
1997	Zambia	ZMB	4.81958	0	..	..	59000000	..	..	..	30.9016	27.3713	950.638	5.26393e+09
1998	Afghanistan	AFG	..	..	..	..	..	..	..	..	..	..	..	..
1998	Bangladesh	BGD	0.380236	0.00600618	20.4966	..	2.55727e+06	3.21257	22.1214	22.1214	16.1227	11.7573	495.627	1.49361e+10
1998	Benin	BEN	0.460029	-0.873869	6.91321	..	2.9877e+07	3.63239	18.1552	17.2788	32.5007	27.0929	903.774	1.25445e+09
1998	Bhutan	BTN	..	..	9.46624	..	..	..	34.773	37.5293	49.4176	33.1	1015.52	1.71042e+08
1998	Burkina Faso	BFA	0.157123	0.187701	11.0193	..	4.66555e+07	2.55525	24.1746	22.3719	28.1317	12.8081	473.372	1.29138e+09
1998	Burundi	BDI	0	0	13.5352	..	2.15849e+06	..	6.77161	6.77161	19.4403	7.99975	240.845	1.08207e+09
1998	Cambodia	KHM	3.71333	-3.43409	5.58518	..	41900000	2.31379	11.8338	12.3863	44.3813	31.2381	362.1	1.9344e+09
1998	Central African Republic	CAF	0.754709	0.0311907	4.89799	..	..	..	11.0128	8.24994	28.3926	22.6569	438.455	8.41131e+08
1998	Chad	TCD	1.24351	-0.0173897	3.30628	..	..	..	16.9342	14.1455	29.5674	18.4916	504.953	9.44194e+08
1998	Comoros	COM	0.103812	..	4.27768	8.57368	..	..	18.0423	17.1164	26.921	8.83626	1207.18	2.14395e+08
1998	Congo, Dem. Rep.	COD	0.986712	-0.019671	..	..	..	..	2.1	2.1	32.8892	29.7901	341.778	9.20664e+09
1998	Djibouti	DJI	0.617093	..	46.061	..	1.35606e+06	2.32176	..	..	..	..	..	2.63831e+08
1998	Eritrea	ERI	0.00610217	-19.9152	46.4767	..	4.19877e+06	0.359771	32.2869	32.2869	80.0931	14.8345	681.246	146136192
1998	Ethiopia	ETH	3.33413	..	16.1577	41.3015	4.25955e+06	0.349353	0	..	..	..	187.517	9.6274e+09
1998	Gambia, The	GMB	2.82047	..	5.70956	..	..	..	4.8844	4.8844	28.5654	25.3056	789.474	4.33604e+08
1998	Guinea-Bissau	GNB	2.13465	..	10.3113	..	4.26978e+06	1.94085	11.367	11.1798	35.8428	14.4437	537.734	8.77407e+08
1998	Haiti	HTI	0.288944	0	14.1357	..	..	8.78915	26.0044	..	26.6203	9.90047	1149.62	1.00087e+09
1998	Kiribati	KIR	0.673064	0.144228	..	..	..	..	..	..	80.14	16.9527	1703.81	..
1998	Lao PDR	LAO	3.58544	0.235124	12.6188	..	400000	0.0468685	..	..	47.8137	36.4559	613.324	2.39683e+09
1998	Liberia	LBR	..	..	..	..	..	..	..	..	..	..	..	1.08328e+09
1998	Madagascar	MDG	0.377909	..	7.56391	..	1.30003e+07	0.260386	12.2465	12.2465	20.9198	16.4124	477.496	4106358238
1998	Malawi	MWI	0.691439	0.319893	6.39541	8.94523	1.40895e+06	0.042665	13.465	11.0961	38.105	32.7702	396.221	2.30477e+09
1998	Mali	MLI	0.327245	0.0230429	14.7949	..	3.23026e+07	2.89221	19.8043	17.7284	28.9244	21.254	555.141	2.83313e+09
1998	Mauritania	MRT	0.0065266	0.00456369	..	..	9.61927e+06	0.108603	9.76231	26.6191	26.9318	24.4592	1558.85	2.04854e+09
1998	Mozambique	MOZ	4.46249	..	10.4655	..	3.11e+07	0.87958	23.9531	12.7768	27.8026	9.93797	270.067	7.82116e+09
1998	Myanmar	MMR	..	..	9.6992	..	..	..	..	..	..	..	277.709	5.63143e+09
1998	Nepal	NPL	0.247612	0	28.6631	..	2.40587e+07	1.39006	24.8394	21.7305	33.8876	22.8221	426.308	2613453838
1998	Niger	NER	-0.066754	-0.0218666	3.16578	..	2.0961e+07	0.710568	14.6266	10.2854	21.0496	13.9701	467.899	1.54448e+09
1998	Rwanda	RWA	0.356902	..	8.75921	..	2.79551e+06	0.215017	14.8077	14.8077	23.2094	5.58506	353.821	1.12198e+09
1998	Sao Tome and Principe	STP	..	..	..	..	264120	..	..	..	..	..	..	2.43631e+08
1998	Senegal	SEN	1.11656	0.169472	11.71	..	6.65359e+07	2.3149	23.1205	23.1205	34.2623	27.6966	1065.01	3.53206e+09
1998	Sierra Leone	SLE	0.0155992	..	2.72452	..	1406.99	3.0237	5.31348	5.31348	21.2711	14.0616	302.534	1.0934e+09
1998	Solomon Islands	SLB	1.9194	0	15.0062	23.2812	2.49188e+06	..	6.93979	6.41467	54.1014	37.1707	1834.62	1.5172e+08
1998	Somalia	SOM	..	..	..	..	..	..	..	..	..	..	..	1.78711e+09
1998	Sudan	SDN	3.29502	..	1.96259	..	4600000	6.10293	17.9491	10.2264	15.173	6.70209	957.429	9.72186e+09
1998	Tanzania	TZA	1.40424	-0.0362326	2.94098	..	4.01702e+06	0.0937246	20.8665	22.4281	15.9105	10.025	499.76	6.32038e+09
1998	Togo	TGO	0.700299	-0.532432	17.342	..	6.05304e+06	1.16994	16.4373	16.3519	43.3015	29.6863	584.054	1325151414
1998	Uganda	UGA	3.18916	0	..	..	..	..	16.4471	15.924	20.4049	9.63905	524.776	3.40102e+09
1998	Yemen, Rep.	YEM	-3.4687	0.0633101	5.34944	..	4.27e+07	19.0099	..	..	..	..	1122.42	5.2776e+09
1998	Zambia	ZMB	5.59688	0	..	..	39200000	..	..	..	31.6325	24.6178	921.166	5.35477e+09
1999	Afghanistan	AFG	..	..	..	..	..	..	..	..	..	..	..	..
1999	Bangladesh	BGD	0.350304	0.000116956	20.9872	..	3.70486e+06	3.52404	22.7214	22.7214	16.6293	11.7586	508.385	1.58129e+10
1999	Benin	BEN	0.253391	-0.77582	7.14233	..	5.93472e+06	2.04097	18.2271	20.0597	31.3823	23.0095	924.357	1.26137e+09
1999	Bhutan	BTN	0.250641	..	8.25829	..	..	..	38.818	43.3814	50.7012	31.1145	1070.97	1.81804e+08
1999	Burkina Faso	BFA	0.235554	0.00574403	8.99277	..	4.55813e+07	2.0656	17.2965	17.0913	26.9008	8.35401	494.231	1.36293e+09
1999	Burundi	BDI	-0.0588052	-0.0295343	15.3902	..	2.08797e+06	..	5.88494	5.88494	15.964	7.57576	235.309	1.05314e+09
1999	Cambodia	KHM	2.90642	-3.43795	5.70593	..	54202170	2.34274	16.9837	15.9789	53.6327	40.5442	398.288	1.97279e+09
1999	Central African Republic	CAF	0.598007	0.000650008	4.51268	..	..	..	12.962	12.962	23.9887	19.2237	443.704	8.27703e+08
1999	Chad	TCD	1.59806	-0.139909	3.5861	..	..	..	13.6915	16.9723	32.1897	18.3181	483.851	1002149951
1999	Comoros	COM	0.070858	..	4.89729	8.73969	..	..	18.0423	17.1164	26.9212	8.83595	1199.09	2.08545e+08
1999	Congo, Dem. Rep.	COD	0.236879	-0.0226136	..	..	..	..	3.06901	3.06901	17.542	23.6357	319.562	8.25447e+09
1999	Djibouti	DJI	0.599332	..	28.8551	..	1.49673e+06	2.15697	..	..	..	..	..	2.48443e+08
1999	Eritrea	ERI	12.0801	-12.0801	33.2863	..	1.26569e+06	0.527492	45.5142	45.5142	86.7248	9.53441	671.906	2.52558e+08
1999	Ethiopia	ETH	0.908733	..	19.3918	47.923	3.449e+06	0.438	0	..	..	..	191.572	5.37481e+09
1999	Gambia, The	GMB	6.07323	..	6.60631	..	..	..	4.75505	4.75505	28.0159	24.3974	814.344	4.31194e+08
1999	Guinea-Bissau	GNB	0.325635	..	7.13422	..	4.55638e+06	2.67951	15.5501	15.3989	42.8165	24.8612	532.745	8.37642e+08
1999	Haiti	HTI	0.722241	-0.0240747	14.4624	..	..	10.1607	27.698	..	29.6994	12.2491	1160.28	1.05868e+09
1999	Kiribati	KIR	0.654227	0.140191	..	..	..	..	..	..	93.8692	18.7738	1648.96	..
1999	Lao PDR	LAO	5.4248	0.0382968	8.44135	..	400000	0.0412533	..	..	44.1826	35.8758	646.729	2.49412e+09
1999	Liberia	LBR	..	..	..	..	..	..	..	..	..	..	..	1.0529e+09
1999	Madagascar	MDG	1.36481	..	7.20754	..	1.1213e+07	0.271675	12.2933	12.2933	22.5778	18.3466	484.438	4.36886e+09
1999	Malawi	MWI	3.29565	0.00563087	4.74746	10.6837	821082	0.0420561	14.65	12.6065	43.2937	28.0223	396.917	2.58703e+09
1999	Mali	MLI	0.900941	0.8617	13.7744	..	2.98149e+07	2.50936	17.8932	16.3208	29.7754	20.251	571.22	2.81364e+09
1999	Mauritania	MRT	0.761331	..	..	..	..	..	11.1407	28.8194	26.4478	22.5692	1574.86	2.10359e+09
1999	Mozambique	MOZ	6.38678	..	11.2988	..	1.398e+08	0.635833	40.4252	12.8698	34.8435	8.85859	294.135	6.64246e+09
1999	Myanmar	MMR	..	..	8.09772	..	..	..	..	..	..	..	304.303	5.85902e+09
1999	Nepal	NPL	0.0864398	0	28.8759	..	2.69479e+07	1.6581	20.4835	19.0825	29.7185	22.8485	436.56	2956457043
1999	Niger	NER	0.0632778	0.0429751	3.05504	..	1.85204e+07	1.04965	11.1995	9.34927	18.7196	12.6557	450.461	1.55657e+09
1999	Rwanda	RWA	0.0806568	..	8.36297	..	4.01977e+06	0.1538	11.9735	11.9735	21.9188	5.45926	342.716	1.16333e+09
1999	Sao Tome and Principe	STP	..	..	..	..	688200	..	..	..	..	..	..	2.91078e+08
1999	Senegal	SEN	2.48283	0.298571	12.1269	..	6.08414e+07	2.85665	22.3722	22.3722	35.0542	28.0565	1106.46	3.38791e+09
1999	Sierra Leone	SLE	0.0796555	0.0149391	2.07183	..	36747.7	3.35784	0.29287	0.29287	19.9213	13.8279	291.17	1.06598e+09
1999	Solomon Islands	SLB	1.99831	0	14.5736	21.456	5.72534e+06	0.47559	6.02837	5.50688	40.9804	34.7351	1776.18	1.60248e+08
1999	Somalia	SOM	..	..	..	..	..	..	..	..	..	..	..	1.76714e+09
1999	Sudan	SDN	3.47125	0	1.61553	..	2700000	6.22634	16.8106	10.3438	16.935	7.77941	960.38	9.34934e+09
1999	Tanzania	TZA	4.06492	0	3.19184	..	1.54e+07	0.056643	18.2121	19.593	14.8501	10.1634	511.947	6.55658e+09
1999	Togo	TGO	0.957379	-1.56044	15.1289	..	6.05491e+06	1.45054	13.3399	13.3708	39.0148	28.8747	580.018	1.28657e+09
1999	Uganda	UGA	2.33723	0	..	..	229300000	3.8776	19.5491	19.2652	23.7731	12.2516	550.695	2.99418e+09
1999	Yemen, Rep.	YEM	-4.0256	-0.0523206	5.24651	..	27000000	16.0082	..	..	..	..	1132.39	4271506364
1999	Zambia	ZMB	4.75867	0	..	..	21800000	..	..	..	34.7303	25.0372	937.946	4.5782e+09
2000	Afghanistan	AFG	..	..	..	..	..	..	..	..	..	..	..	..
2000	Bangladesh	BGD	0.525362	0.00374744	21.7794	..	4.37822e+06	3.6866	23.8086	23.8086	16.9775	12.3442	524.946	1.49895e+10
2000	Benin	BEN	-0.364396	-1.96763	7.76143	..	8.90162e+06	2.44575	16.0084	18.726	26.7428	20.6053	949.736	1.23722e+09
2000	Bhutan	BTN	..	..	9.16101	..	..	..	50.3436	52.1969	49.9592	30.3942	1119.76	2.02238e+08
2000	Burkina Faso	BFA	0.781519	0.00565285	10.3364	..	4.45071e+07	2.27734	14.5707	16.4909	26.2782	8.84472	489.455	1.22922e+09
2000	Burundi	BDI	1.34215	-1.34215	17.08	..	2.46367e+06	..	2.78114	2.78114	16.2348	6.31897	229.206	1.03602e+09
2000	Cambodia	KHM	3.21674	-0.641725	6.33849	..	59617900	2.78964	17.4152	18.1917	61.3625	49.5228	431.202	2.01485e+09
2000	Central African Republic	CAF	0.0972198	..	4.74626	..	..	..	11.0723	11.0723	25.2876	20.3722	422.864	7.9733e+08
2000	Chad	TCD	8.31535	..	3.47936	..	..	..	23.2739	20.9415	34.6811	16.8901	462.254	985530460
2000	Comoros	COM	0.026733	..	5.10279	8.23429	..	..	18.0423	17.1164	26.9212	8.83631	1296.06	2.01752e+08
2000	Congo, Dem. Rep.	COD	0.493452	-0.00942999	0.776253	..	..	..	14.4335	14.4183	15.5648	11.4496	289.986	7.87231e+09
2000	Djibouti	DJI	0.596129	..	32.0654	..	1.76119e+06	2.22936	..	..	..	..	..	2.38226e+08
2000	Eritrea	ERI	3.94553	-3.9463	29.1947	..	1.30956e+06	0.465018	21.9968	21.9968	58.2107	9.67062	635.178	2.97996e+08
2000	Ethiopia	ETH	1.63351	..	17.6239	48.642	1.25569e+07	0.644945	0	..	..	..	197.432	5.33884e+09
2000	Gambia, The	GMB	5.55871	..	6.74107	..	..	..	4.5625	4.5625	30.5611	25.7987	832.682	4.3796e+08
2000	Guinea-Bissau	GNB	0.189714	..	4.59919	..	4.84297e+06	2.16684	11.7409	11.6431	33.1175	21.7559	550.356	8.22114e+08
2000	Haiti	HTI	0.192905	0	8.94564	..	11000000	8.41503	8.25565	8.25565	18.3234	6.71748	1150.36	1.05593e+09
2000	Kiribati	KIR	1.07326	0.172411	..	..	..	..	..	..	93.2074	11.8359	1722.46	..
2000	Lao PDR	LAO	1.9576	0.572395	8.93173	..	440000	0.0381239	13.4157	13.4157	38.1753	30.662	672.875	2.47406e+09
2000	Liberia	LBR	2.37986	89.233	1.99184	..	..	..	7.50009	7.50009	38.937	31.3764	614.312	1.10403e+09
2000	Madagascar	MDG	1.79192	-0.0198952	7.35204	..	1.1904e+07	0.243454	11.9305	11.9305	23.6575	19.1197	490.486	4295312307
2000	Malawi	MWI	1.49125	-0.0344134	5.60375	12.49	424877	0.0428382	13.5647	12.3221	35.335	25.6037	392.525	2.54456e+09
2000	Mali	MLI	2.03721	-0.61761	13.5266	..	2.63211e+07	2.47667	17.1757	17.6677	32.944	22.4786	555.045	2.67103e+09
2000	Mauritania	MRT	2.25319	..	..	..	..	..	11.2958	31.9103	33.4233	25.5171	1473.68	1.98457e+09
2000	Mozambique	MOZ	2.46267	..	12.7567	..	1.562e+08	0.650582	37.6657	20.0024	34.907	11.1962	289.747	5.75226e+09
2000	Myanmar	MMR	2.86118	..	9.51741	..	1.37814e+07	1.14713	..	..	0.626858	0.538838	342.141	5.89932e+09
2000	Nepal	NPL	-0.00882425	0	30.6706	..	1.67326e+07	2.02936	24.3149	19.3218	32.4266	23.284	455.277	2.82254e+09
2000	Niger	NER	0.705094	0.299026	3.8594	..	1.19064e+07	0.646662	13.1422	12.8988	20.3731	14.3397	429.244	1.56256e+09
2000	Rwanda	RWA	0.391507	..	8.73186	..	2.8025e+07	0.320275	12.2915	12.2915	22.1067	5.44655	351.16	1.14774e+09
2000	Sao Tome and Principe	STP	..	..	..	..	639087	..	..	..	..	..	..	2.78285e+08
2000	Senegal	SEN	1.37813	0.324092	14.7576	..	5.5029e+07	3.951	22.3947	22.3947	37.2168	27.9251	1115.16	3.22089e+09
2000	Sierra Leone	SLE	6.13342	..	2.10803	..	..	1.12208	1.09681	1.09681	39.3951	18.1348	302.264	1.00577e+09
2000	Solomon Islands	SLB	0.46703	-2.55493	16.2336	26.8432	6.46501e+06	1.00732	6.72161	6.13553	39.1667	24.4231	1481.76	1.52138e+08
2000	Somalia	SOM	..	..	..	..	..	..	..	..	..	..	..	1.73064e+09
2000	Sudan	SDN	3.19969	0	2.26814	..	4400000	5.22785	24.888	18.5691	13.4197	15.9846	993.438	1.06466e+10
2000	Tanzania	TZA	3.46443	0	3.1128	..	2.03e+07	0.0598088	17.4568	18.7575	13.1718	10.8091	522.077	5.97437e+09
2000	Togo	TGO	3.54918	0.755496	13.9533	..	6.72775e+06	2.3004	15.3045	14.6816	40.4486	28.2175	558.651	1.22963e+09
2000	Uganda	UGA	2.59476	..	..	..	353000000	3.84451	19.4838	19.234	22.0976	10.6514	551.24	3.0513e+09
2000	Yemen, Rep.	YEM	0.0662994	-0.0887237	4.85253	..	6.0504e+07	13.3438	..	..	..	..	1168.69	4.109e+09
2000	Zambia	ZMB	3.37991	..	..	..	24100000	..	..	..	36.4636	23.9239	948.736	4508221851
2001	Afghanistan	AFG	..	..	..	..	..	..	..	..	..	..	..	..
2001	Bangladesh	BGD	0.145444	0.0381543	24.1796	..	3.69971e+06	3.89795	24.1743	24.1743	18.7115	13.3866	541.292	1.44102e+10
2001	Benin	BEN	0.456988	-0.678399	5.13608	..	1.02676e+07	2.26764	17.7527	19.0631	28.3886	19.8686	970.59	1.30158e+09
2001	Bhutan	BTN	..	..	10.0978	..	..	..	62.5761	61.6556	49.2916	27.1359	1187.89	2.65155e+08
2001	Burkina Faso	BFA	0.196437	0.0187286	9.70867	..	4.40318e+07	1.56457	13.5459	13.6642	22.6141	9.04408	507.118	1.31601e+09
2001	Burundi	BDI	-0.00130486	-0.00104389	16.3028	..	2.35562e+06	..	4.46826	4.46826	15.7848	5.1792	228.66	9.855e+08
2001	Cambodia	KHM	3.67676	0.109752	5.98794	..	52346450	2.83132	18.6599	15.8289	61.2022	52.5412	453.969	2.07958e+09
2001	Central African Republic	CAF	0.556312	..	6.10948	..	..	..	10.2408	10.2408	22.5732	17.1573	432.06	7.58407e+08
2001	Chad	TCD	26.8795	..	4.33849	..	..	..	40.2504	36.5792	49.6561	14.6658	496.969	9.76527e+08
2001	Comoros	COM	0.302742	..	4.24062	5.72721	..	..	18.0423	17.1165	26.921	8.83626	1294.01	2.171e+08
2001	Congo, Dem. Rep.	COD	1.37428	0.0120997	0.543904	..	..	..	6.70414	6.66279	13.0543	11.9877	276.142	7.57866e+09
2001	Djibouti	DJI	0.592742	..	26.4404	..	1.77807e+06	2.08688	..	..	..	..	..	2.36501e+08
2001	Eritrea	ERI	1.61246	..	29.0301	..	..	..	35.2606	35.2606	61.2557	10.807	666.848	3.94849e+08
2001	Ethiopia	ETH	4.24476	..	17.7785	44.1983	1.40235e+07	0.222488	0	..	..	..	207.753	5572556283
2001	Gambia, The	GMB	5.16141	..	8.3214	..	..	..	11.1727	11.1727	25.1085	21.8208	853.532	4.35375e+08
2001	Guinea-Bissau	GNB	0.100762	-0.100762	0.402581	..	5.12957e+06	2.55415	10.2246	10.129	26.823	21.1946	550.576	779769248
2001	Haiti	HTI	0.069129	0	8.30016	..	19340000	9.79716	8.00645	8.00645	19.284	6.77731	1127.2	1.0436e+09
2001	Kiribati	KIR	-0.433393	0.163931	..	..	..	..	..	..	97.7883	15.676	1668.41	..
2001	Lao PDR	LAO	1.35158	0.0181215	9.58686	..	463050	0.0392722	13.5436	13.5436	38.0263	27.8732	700.278	2.53451e+09
2001	Liberia	LBR	0.916115	-32.2327	2.0295	..	..	..	26.1036	26.1036	31.4184	33.9731	609.677	1.07719e+09
2001	Madagascar	MDG	1.71117	0.0205762	6.97946	..	1.14156e+07	0.199901	14.5092	14.5092	20.9649	20.0702	504.022	3.79346e+09
2001	Malawi	MWI	1.12438	-0.034724	5.20794	15.7922	623015	0.0435121	14.8965	13.7991	39.1272	27.9912	363.755	2.4691e+09
2001	Mali	MLI	6.0259	3.0113	13.498	..	2.3288e+07	2.54429	20.4895	17.1831	33.8884	26.3124	621.916	2590625034
2001	Mauritania	MRT	4.39274	..	..	..	..	..	12.5085	32.2426	35.1642	25.537	1422.85	1.89163e+09
2001	Mozambique	MOZ	4.73154	..	9.47882	..	6.41893e+07	0.774594	30.5732	12.7862	30.1322	18.4428	315.679	3.65036e+09
2001	Myanmar	MMR	3.21566	..	11.0022	..	1.39744e+07	1.79318	..	..	0.446711	0.4706	376.877	5.52417e+09
2001	Nepal	NPL	0.347092	0	29.4159	..	2.43048e+07	2.44688	22.343	19.1951	33.2391	22.5608	469.174	2.66883e+09
2001	Niger	NER	0.922421	-0.161478	5.91778	..	1.03386e+07	0.89811	13.7924	12.9188	19.5579	13.4558	443.993	1.50641e+09
2001	Rwanda	RWA	0.940677	..	9.07851	..	3.27145e+07	0.399154	12.785	12.785	21.9292	7.37462	367.187	1.16295e+09
2001	Sao Tome and Principe	STP	3.9499	0	4.35767	..	654150	0.728982	..	..	..	..	840.799	2.83158e+08
2001	Senegal	SEN	0.730108	0.0982646	11.8326	..	5.13177e+07	4.93846	22.7248	22.7248	37.7643	28.7263	1138.55	3.21989e+09
2001	Sierra Leone	SLE	0.901975	0	1.60393	..	339400	0.569964	10.8661	10.8661	27.5845	7.83994	272.991	1.06373e+09
2001	Solomon Islands	SLB	-2.03042	0.335874	18.6938	38.3965	2.25544e+06	1.06692	6.36161	6.02232	33.8661	15.5804	1327.47	1.58823e+08
2001	Somalia	SOM	..	..	..	..	..	..	..	..	..	..	..	1.69935e+09
2001	Sudan	SDN	4.3541	..	2.96549	..	1900000	5.61026	24.4767	17.9133	12.7955	11.3979	1028.98	1.00651e+10
2001	Tanzania	TZA	4.04421	0.00556094	4.11429	..	29674900	0.112306	18.3105	19.5759	14.1882	13.8323	539.528	5.52487e+09
2001	Togo	TGO	4.90282	0.11606	12.8342	..	5.29577e+06	4.62498	16.3475	15.4172	43.6463	28.9567	547.879	1.20379e+09
2001	Uganda	UGA	2.59389	..	..	..	3.54683e+08	5.96823	19.3021	19.0476	23.8119	11.5181	562.25	3.30484e+09
2001	Yemen, Rep.	YEM	1.57319	0.148181	5.73039	..	6.3604e+07	13.1279	..	..	..	..	1178.66	4.35198e+09
2001	Zambia	ZMB	3.54135	..	..	..	28400000	..	..	..	39.5586	25.1097	973.364	4.9807e+09
2002	Afghanistan	AFG	1.23299	..	..	..	..	..	..	..	..	..	330.304	..
2002	Bangladesh	BGD	0.0955794	0.00482875	26.2081	..	5.73484e+06	5.22267	24.3414	24.3414	16.5574	12.41	551.903	1.59808e+10
2002	Benin	BEN	-0.464606	-0.757217	4.83319	..	6.64828e+06	1.8231	14.8337	16.9127	24.0418	19.7266	985.213	1.44746e+09
2002	Bhutan	BTN	0.465665	..	11.4546	..	..	..	62.1176	62.8078	50.863	24.6141	1291.97	3.76884e+08
2002	Burkina Faso	BFA	0.414816	0.0473713	8.85871	..	5.0097e+07	1.62144	13.4517	13.3596	22.4472	8.86537	514.19	1.40415e+09
2002	Burundi	BDI	0	0	20.3103	..	2.82514e+06	..	3.94866	3.94866	16.988	4.6858	232.466	1.10417e+09
2002	Cambodia	KHM	3.05685	-0.189635	6.31035	..	69656040	2.87113	18.1245	19.0288	64.2708	55.4221	474.941	2.27409e+09
2002	Central African Republic	CAF	0.569332	0.000130359	5.8405	..	..	..	9.62495	9.62495	20.1459	15.9627	438.253	9.84353e+08
2002	Chad	TCD	46.2752	..	4.21237	..	..	..	60.1562	59.7231	113.661	12.6899	518.772	1.13778e+09
2002	Comoros	COM	0.101047	..	4.50305	5.89281	..	..	18.0423	17.1164	26.9209	8.83618	1292.49	2.3962e+08
2002	Congo, Dem. Rep.	COD	2.14938	0.251954	0.491388	..	..	..	7.43579	7.42893	13.6455	15.6713	276.056	8.83757e+09
2002	Djibouti	DJI	0.580649	..	24.3962	..	1.68804e+06	2.53011	..	..	..	..	..	3.01174e+08
2002	Eritrea	ERI	3.12155	..	28.6126	..	..	..	29.5489	29.5489	64.809	11.7812	657.45	4.89214e+08
2002	Ethiopia	ETH	3.24807	..	17.9781	46.3314	1.65785e+07	0.420172	0	..	..	..	204.938	6.33704e+09
2002	Gambia, The	GMB	7.40649	..	10.6899	..	..	..	7.27833	7.27833	32.4856	27.1574	799.807	5.07401e+08
2002	Guinea-Bissau	GNB	0.848539	0.244157	0	..	5.41616e+06	4.22003	7.41547	7.31058	23.3513	17.8331	533.268	8.40235e+08
2002	Haiti	HTI	0.0933375	0	9.98625	..	22000000	11.0639	9.64986	9.64986	18.6817	6.39083	1118.74	1.0779e+09
2002	Kiribati	KIR	0.345984	0.15051	..	..	..	..	..	..	110.014	19.4142	1702.72	..
2002	Lao PDR	LAO	0.253177	0.0113754	8.51205	..	486202	0.0414807	29.0404	29.0404	38.5024	28.7525	730.429	3103479724
2002	Liberia	LBR	0.30205	43.4668	2.05492	..	..	..	26.1031	26.1031	30.779	42.3573	617.811	1.12874e+09
2002	Madagascar	MDG	0.273965	0	6.65848	..	4.71454e+06	0.54793	10.9702	10.9702	28.3661	21.8156	428.206	4.13669e+09
2002	Malawi	MWI	0.168776	0.125743	2.74689	11.752	448162	0.0241348	12.3036	10.3098	26.0402	15.8606	361.044	2.67055e+09
2002	Mali	MLI	-0.316549	-6.54395	14.6595	..	3.03233e+07	3.53888	15.7458	17.1934	29.7418	28.0875	622.175	2.46114e+09
2002	Mauritania	MRT	3.78943	0.0205396	..	..	..	..	9.5438	41.98	32.0119	24.7736	1403.2	1.89492e+09
2002	Mozambique	MOZ	6.11683	-0.00704597	9.53533	..	4.99084e+07	0.925749	36.4013	18.8042	49.3817	21.2897	335.039	4.40609e+09
2002	Myanmar	MMR	2.22071	..	10.3448	..	2.30439e+07	1.5549	..	..	0.225449	0.285754	417.976	6.00388e+09
2002	Nepal	NPL	-0.0983749	..	22.8689	..	3.40896e+07	11.213	20.2462	19.5648	28.4936	17.7371	462.546	2.94277e+09
2002	Niger	NER	0.281341	0.132432	4.41414	..	6.3989e+06	0.684907	14.626	13.1125	18.9156	11.9188	449.069	1.69471e+09
2002	Rwanda	RWA	0.0763008	..	9.42483	..	31810000	0.366753	12.6178	12.6178	21.4299	6.23987	405.964	1.30472e+09
2002	Sao Tome and Principe	STP	4.22678	0	5.67882	..	473602	0.936149	..	..	..	..	845.068	301183797
2002	Senegal	SEN	1.22462	0.569391	12.2846	..	3.95192e+07	5.12584	17.176	24.8196	38.9652	28.5489	1118.41	3.53939e+09
2002	Sierra Leone	SLE	0.830852	0	2.00066	..	2.61659e+06	1.74058	11.6717	11.6717	29.8364	8.54942	330.396	1.20499e+09
2002	Solomon Islands	SLB	0.0408969	0.480657	18.1285	37.0272	1.38711e+06	0.90456	4.96675	4.62594	29.2103	19.2311	1256.3	1.75498e+08
2002	Somalia	SOM	..	..	..	..	..	..	..	..	..	..	..	1.76628e+09
2002	Sudan	SDN	4.81775	..	4.57756	..	3590000	6.60459	26.4231	20.0469	17.4174	13.979	1064.98	1.06611e+10
2002	Tanzania	TZA	2.7971	0.00168842	5.22226	..	2.69916e+07	0.0848534	18.0819	19.2909	13.213	14.2767	562.318	5.99149e+09
2002	Togo	TGO	3.40302	0.407249	11.4731	..	1.70304e+07	6.07605	16.9815	15.8582	42.6042	30.2728	554.127	1.33574e+09
2002	Uganda	UGA	2.98853	0	..	..	3.57648e+08	7.15102	20.2174	19.9633	25.0645	11.2133	592.444	3.56453e+09
2002	Yemen, Rep.	YEM	1.06878	0.262683	5.80056	..	6.4304e+07	12.0995	..	..	..	..	1190.15	4.57173e+09
2002	Zambia	ZMB	7.11495	..	..	..	37500000	..	..	..	37.7828	27.1337	991.31	5.47511e+09
2003	Afghanistan	AFG	1.28002	0.0221457	..	..	..	..	..	..	..	..	343.081	..
2003	Bangladesh	BGD	0.445961	0.00461747	26.0386	..	7.06856e+06	5.30539	24.6792	24.6792	16.2267	11.4311	568.139	17679803154
2003	Benin	BEN	0.199317	-0.634752	7.67128	..	5.24748e+06	1.03801	15.1638	17.5434	22.9719	18.6443	988.627	1.36383e+09
2003	Bhutan	BTN	0.557959	..	13.3706	..	..	..	60.69	61.0676	52.3417	26.2892	1366.82	4.80325e+08
2003	Burkina Faso	BFA	0.614299	0.040467	11.3535	..	7.71834e+07	1.13373	15.4593	14.3992	21.1478	9.22043	538.474	1593200332
2003	Burundi	BDI	0	-0.000588594	20.1327	..	3.268e+06	..	7.86879	7.86879	20.9949	6.38141	222.807	1.25182e+09
2003	Cambodia	KHM	1.75132	0.155874	7.21124	..	56198080	2.75211	20.0988	18.6714	66.5603	56.5205	506.583	2.5552e+09
2003	Central African Republic	CAF	0.991441	..	6.18348	..	..	..	6.40479	6.40479	17.9952	18.236	406.154	9.12858e+08
2003	Chad	TCD	25.9829	..	4.1949	..	..	..	52.1218	48.601	58.7459	24.633	572.625	1.40432e+09
2003	Comoros	COM	0.145048	0	5.07329	6.27864	211532	5.85908	18.0423	17.1165	26.9208	8.83613	1288.61	2.61259e+08
2003	Congo, Dem. Rep.	COD	4.37764	0.262169	0.795987	..	..	..	9.52455	9.42478	30.0309	24.0004	282.647	1.01352e+10
2003	Djibouti	DJI	2.28674	..	22.5845	..	4.83905e+06	3.96561	..	..	..	..	..	3.61863e+08
2003	Eritrea	ERI	2.87272	..	30.2095	..	..	..	26.544	26.544	67.5655	6.44233	610.486	6.05125e+08
2003	Ethiopia	ETH	5.39212	0	17.5006	46.8234	1.7267e+07	0.538867	0	..	..	..	194.873	7.04384e+09
2003	Gambia, The	GMB	3.7518	..	11.7579	..	526103	11.1018	10.0389	10.0389	37.765	31.0938	827.834	5.68086e+08
2003	Guinea-Bissau	GNB	0.838922	0.108108	0.738489	..	6.4883e+06	4.84362	9.08279	8.97264	24.5918	18.6798	524.242	9.19406e+08
2003	Haiti	HTI	0.275987	0	9.8127	..	31350000	16.2192	16.9185	16.9185	27.578	9.47478	1137.36	1.21014e+09
2003	Kiribati	KIR	0.743373	0.143751	..	..	..	..	..	..	93.0452	17.6222	1706.97	..
2003	Lao PDR	LAO	0.96297	-0.00130868	6.91912	..	996715	0.0378471	27.7715	27.7715	37.0717	23.5004	763.159	2.44796e+09
2003	Liberia	LBR	49.762	23.1256	2.55817	..	..	..	23.7981	23.7981	35.863	36.0577	424.232	1.19144e+09
2003	Madagascar	MDG	0.202026	..	7.53867	..	1.79246e+07	0.254712	13.7246	13.7246	20.3364	13.6942	456.121	4.62229e+09
2003	Malawi	MWI	2.05326	0.0408531	3.13701	12.0969	6.97645e+06	0.433558	12.9223	10.6827	30.672	20.1705	372.531	2.93504e+09
2003	Mali	MLI	1.53833	-1.24338	14.882	..	5.76101e+07	3.26988	20.8118	18.9675	32.8588	25.7693	658.186	2.8483e+09
2003	Mauritania	MRT	4.97078	-0.0487532	..	..	..	..	21.4753	47.559	36.1933	19.1248	1458.9	2.02426e+09
2003	Mozambique	MOZ	5.34154	..	8.4423	..	2.95067e+07	1.10224	29.8891	13.9863	45.0222	22.4304	347.583	4.71577e+09
2003	Myanmar	MMR	2.37776	..	4.09568	..	2.26101e+07	0.806451	..	..	0.158395	0.207565	471.425	6.59658e+09
2003	Nepal	NPL	0.233444	..	26.1426	..	2.61898e+07	12.1803	21.4094	19.9242	28.548	15.6999	473.984	3.13479e+09
2003	Niger	NER	0.545924	0.105679	4.57236	..	9.06195e+06	0.752456	13.9303	12.975	20.1086	13.2742	442.202	1.96607e+09
2003	Rwanda	RWA	0.219806	..	8.92954	..	2.96731e+07	0.449829	13.17	13.17	21.5339	7.7848	408.597	1415755026
2003	Sao Tome and Principe	STP	3.33054	0	10.0369	..	553741	1.78425	..	..	..	..	882.847	3.20825e+08
2003	Senegal	SEN	0.996171	0.420941	13.136	..	5.72187e+07	5.89735	22.2759	21.5126	38.7365	26.6228	1163.98	3.96635e+09
2003	Sierra Leone	SLE	0.621662	0	2.86272	..	3.40319e+06	1.86817	11.2273	11.2273	31.9847	13.9213	344.826	1.36398e+09
2003	Solomon Islands	SLB	-0.286325	0.232207	17.9826	33.4255	1.57701e+06	1.10096	8.87755	8.60544	29.898	24.9244	1303.61	1.72199e+08
2003	Somalia	SOM	..	..	..	..	..	..	..	..	..	..	..	1.84326e+09
2003	Sudan	SDN	7.64565	0	6.07185	..	650000	6.93395	26.7147	20.782	17.1698	14.8279	1115.72	1.12205e+10
2003	Tanzania	TZA	2.09141	0.0148267	6.19018	..	27101500	0.0584593	20.6773	21.6943	15.3504	15.0879	583.314	5.99917e+09
2003	Togo	TGO	2.16824	0.265966	14.1949	..	2.83259e+07	7.04313	14.6403	16.034	45.415	32.8029	576.543	1.49766e+09
2003	Uganda	UGA	3.06033	0	..	..	1.81806e+08	4.52233	20.9841	20.6833	25.199	11.3867	611.048	4.15022e+09
2003	Yemen, Rep.	YEM	-0.756557	0.415165	6.36629	..	5.99941e+07	10.782	..	..	..	..	1199.55	4.8163e+09
2003	Zambia	ZMB	7.07897	..	..	..	71500000	0.740538	..	..	36.6289	25.684	1033.31	5.82494e+09
2004	Afghanistan	AFG	3.57582	-0.0133926	..	..	..	..	..	..	..	..	333.217	..
2004	Bangladesh	BGD	0.689472	0.00624929	27.9134	..	7.74321e+06	5.50437	24.9918	24.9918	15.7117	11.1465	588.327	1.86983e+10
2004	Benin	BEN	-0.659871	-1.71618	7.80447	..	5.63775e+06	1.02145	15.2186	16.0867	21.3894	18.5135	1001.85	1.515e+09
2004	Bhutan	BTN	1.29811	..	16.2822	..	..	..	64.8973	65.1843	64.0004	31.9439	1424.05	5.92015e+08
2004	Burkina Faso	BFA	0.26319	-0.164129	12.9534	..	7.91656e+07	0.814744	15.5181	15.6349	24.5994	10.8816	546.358	1.77831e+09
2004	Burundi	BDI	0.00488286	0	17.3507	..	330639	0.00456527	10.3471	10.3471	24.6234	6.95275	226.288	1273100721
2004	Cambodia	KHM	2.46198	0.191894	9.02489	..	56246790	2.76142	16.2076	18.34	70.9055	63.6059	549.97	2766459346
2004	Central African Republic	CAF	1.1889	..	7.16059	..	..	..	6.81214	6.81214	19.246	13.9979	421.947	946211010
2004	Chad	TCD	10.5541	..	3.13376	..	..	..	24.2839	22.7404	50.7597	51.0089	736.831	1.52648e+09
2004	Comoros	COM	0.106131	0	4.09171	5.02913	316053	7.68574	18.0423	17.1165	26.921	8.83603	1282.53	2.69162e+08
2004	Congo, Dem. Rep.	COD	3.97216	0.0734697	1.09524	..	..	..	12.2569	12.1421	26.6069	22.7295	292.351	1.01085e+10
2004	Djibouti	DJI	5.78669	..	21.1119	..	4.67024e+06	3.71447	..	..	..	..	..	3.89858e+08
2004	Eritrea	ERI	2.17335	..	26.9425	..	..	..	20.2629	20.2629	59.7955	5.7754	592.289	7.03995e+08
2004	Ethiopia	ETH	5.38042	0	16.5292	45.943	9.22374e+06	1.32011	0	..	..	..	215.155	6.29482e+09
2004	Gambia, The	GMB	5.77257	..	5.03258	..	522143	6.31549	14.3184	14.3184	29.3395	20.5948	858.6	6.21431e+08
2004	Guinea-Bissau	GNB	0.360039	-1.37434	1.24803	..	5.374e+06	5.20598	8.82455	8.71335	26.3852	18.4599	526.337	9.76603e+08
2004	Haiti	HTI	0.0982449	0	8.39439	..	38520000	15.5117	11.5633	11.5633	25.5302	8.44302	1105.08	1.22501e+09
2004	Kiribati	KIR	1.90849	0.143685	..	..	..	..	..	..	91.0084	12.1822	1648.28	..
2004	Lao PDR	LAO	0.714895	0.046729	6.71333	..	800000	0.0339781	31.7542	31.7542	41.1676	24.9121	799.412	2893716560
2004	Liberia	LBR	8.40042	33.946	3.35212	..	176171	6.51582	21.2766	21.2766	222.878	67.6217	427.211	1241736615
2004	Madagascar	MDG	1.04469	..	8.60727	..	9.00143e+06	0.227192	21.151	21.151	29.3181	19.4573	465.972	3.49318e+09
2004	Malawi	MWI	3.10151	0.0526948	3.67872	12.1154	7.31599e+06	0.527057	13.7547	12.2504	32.618	18.8482	383.094	3.29578e+09
2004	Mali	MLI	1.55829	-0.282488	17.007	..	6.3903e+07	2.85544	21.629	20.1872	31.6344	23.6772	647.573	3.06955e+09
2004	Mauritania	MRT	17.1048	0.169651	..	..	..	..	35.2538	44.7764	51.9495	23.2693	1485.27	2.03185e+09
2004	Mozambique	MOZ	6.23124	..	7.06753	..	2.02554e+07	0.753736	25.3222	11.8109	42.9497	25.697	364.182	4.94523e+09
2004	Myanmar	MMR	2.00016	..	4.74016	..	2.4272e+07	1.10314	..	..	0.14112	0.186737	530.791	6.79063e+09
2004	Nepal	NPL	-0.00573756	..	27.0973	..	6.36111e+07	11.309	24.5311	20.3412	29.4646	16.6827	489.572	3.29566e+09
2004	Niger	NER	0.64916	0.296265	4.48685	..	2.49119e+07	1.59075	12.4972	14.252	22.7055	14.2586	427.651	1.81628e+09
2004	Rwanda	RWA	0.324022	..	9.83171	..	3.06206e+07	0.412803	14.3591	14.3591	23.0692	10.4109	432.789	1.54186e+09
2004	Sao Tome and Principe	STP	3.05544	0	15.5207	..	613568	0.960006	..	..	..	..	896.872	3.40412e+08
2004	Senegal	SEN	1.35318	0.722927	14.2108	..	7.69639e+07	6.2359	21.625	22.251	39.7687	27.1387	1201.7	3.66236e+09
2004	Sierra Leone	SLE	4.22173	0	3.47359	..	2.60442e+06	1.70619	10.325	10.325	29.1174	16.4707	351.822	1.43898e+09
2004	Solomon Islands	SLB	-0.755828	-2.18101	16.8977	26.0074	1.8107e+06	2.18718	10.7493	9.45901	39.9698	29.1801	1355.39	1.66554e+08
2004	Somalia	SOM	..	..	..	..	..	..	..	..	..	..	..	1.85566e+09
2004	Sudan	SDN	7.04216	0	7.61031	..	2140000	6.53828	29.3206	23.9376	20.0324	17.758	1127.11	1.17059e+10
2004	Tanzania	TZA	2.65376	0	7.10723	..	3.38864e+07	0.0827444	24.4852	25.6652	17.5582	16.0401	609.637	7.02243e+09
2004	Togo	TGO	3.54476	0.386418	13.2085	..	3.42921e+07	7.93536	14.0643	15.0376	48.4286	33.2883	556.583	1.59849e+09
2004	Uganda	UGA	3.72085	0	..	..	1.94093e+08	3.91124	20.1457	19.9444	22.7632	12.6969	632.186	4.41754e+09
2004	Yemen, Rep.	YEM	1.03496	0.155354	7.1629	..	1.08315e+08	9.24543	..	..	..	..	1211.77	4.88265e+09
2004	Zambia	ZMB	5.85172	-0.40186	..	..	76100000	0.778	..	..	37.2731	33.54	1077.84	6.40699e+09
2005	Afghanistan	AFG	4.36454	0.0241579	..	..	..	0	..	..	..	..	357.235	..
2005	Bangladesh	BGD	1.17121	0.00279354	29.3438	..	5.45765e+06	6.21302	25.8304	25.8304	20.0041	14.3928	617.543	1.74389e+10
2005	Benin	BEN	-0.133874	-0.948035	9.03431	..	3.35414e+07	2.23821	12.086	15.0411	20.6123	18.4836	989.372	1452500027
2005	Bhutan	BTN	0.779343	..	18.5672	..	..	0	53.4811	53.4963	66.2219	39.3023	1504.46	6.35566e+08
2005	Burkina Faso	BFA	0.848146	0.289103	13.2962	..	8.38602e+07	0.921926	17.5636	15.4379	24.3303	9.84185	576.372	1.86139e+09
2005	Burundi	BDI	0.0523404	0	14.5437	..	193606	0.00640599	18.2	18.3	28.9	6.2	221.096	1176083859
2005	Cambodia	KHM	6.02538	0.0679798	8.97621	..	128490500	2.60128	18.4657	18.8871	72.7472	64.0847	613.133	2.82799e+09
2005	Central African Republic	CAF	0.755218	..	6.89891	..	..	..	9.86482	9.86482	21.7082	13.3628	417.502	8.86615e+08
2005	Chad	TCD	-1.49403	..	2.54174	..	..	..	20.7043	20.5918	37.8695	47.9773	833.557	1.52582e+09
2005	Comoros	COM	0.0854737	0	5.17524	6.62613	399551	8.26736	18.0423	17.1164	26.9211	8.83628	1287.87	2.53859e+08
2005	Congo, Dem. Rep.	COD	1.50445	0.111998	1.20107	..	32300000	0.0743868	11.7799	11.6761	29.3704	22.9442	300.562	9.39554e+09
2005	Djibouti	DJI	3.13326	..	20.0751	..	4.67024e+06	3.6478	..	..	..	..	..	3.78948e+08
2005	Eritrea	ERI	0.130328	..	27.5632	..	..	..	20.3394	20.3394	54.9403	6.16571	584.57	7.22989e+08
2005	Ethiopia	ETH	2.1378	0	18.8658	49.451	1.63995e+07	1.39922	0	..	..	..	233.944	5.87176e+09
2005	Gambia, The	GMB	5.22041	..	5.85224	..	742946	5.77055	13.8319	13.8319	30.1154	19.9033	812.766	6.16539e+08
2005	Guinea-Bissau	GNB	1.48076	0.118525	1.5963	..	5.35198e+06	3.38975	11.0263	10.6645	25.1687	16.1497	535.963	8.88783e+08
2005	Haiti	HTI	0.368797	0	8.83781	..	59686000	13.9881	9.78836	9.78836	23.4141	8.71562	1126.6	1.27791e+09
2005	Kiribati	KIR	2.32402	0.136206	..	..	..	0	..	..	111.294	14.3385	1695.68	..
2005	Lao PDR	LAO	1.01332	-0.00317722	7.35478	..	840000	0.0303412	34.0581	34.0581	42.8289	28.9637	842.912	3.1789e+09
2005	Liberia	LBR	8.7252	46.032	3.80967	..	193789	3.35669	19.4545	19.4545	211.273	59.0909	438.248	1.17908e+09
2005	Madagascar	MDG	1.45801	0.596277	8.49564	..	2.31622e+07	1.73525	19.3271	19.3271	34.8107	24.3194	473.925	3.18662e+09
2005	Malawi	MWI	3.82111	0.082592	4.0427	12.5339	7.33658e+06	0.616314	17.0948	15.208	39.3268	18.1212	385.461	3.06197e+09
2005	Mali	MLI	2.56452	-1.03449	14.844	..	6.93312e+07	2.83611	20.8819	20.2411	31.1365	22.9889	667.942	3.03626e+09
2005	Mauritania	MRT	27.652	0.0689028	18.4015	..	..	0	48.9053	40.7269	61.4819	26.7532	1567.21	2.03009e+09
2005	Mozambique	MOZ	1.43307	0.170456	9.11981	..	2.44848e+07	0.689433	22.5154	12.2109	41.5074	27.0953	377.33	4.96496e+09
2005	Myanmar	MMR	1.95966	..	4.65706	..	1.88162e+07	1.08025	..	..	0.0954385	0.178455	598.067	6.32761e+09
2005	Nepal	NPL	0.0301563	..	28.7262	..	6.57876e+07	14.9051	26.4512	19.9417	29.4793	14.5837	500.206	3.11005e+09
2005	Niger	NER	1.13507	0.342775	3.95337	..	2.93234e+07	1.51475	19.3354	18.2211	23.9363	14.4114	442.21	1.7806e+09
2005	Rwanda	RWA	0.271368	..	10.3128	..	..	0	15.1512	15.1512	23.5329	10.7069	464.824	1.41451e+09
2005	Sao Tome and Principe	STP	11.4796	10.6654	22.2294	..	476206	1.0993	..	..	..	..	937.712	3.17134e+08
2005	Senegal	SEN	1.5236	1.04871	15.6012	..	9.77699e+07	7.15914	24.4863	23.3277	42.4242	27.0174	1237.21	3.64273e+09
2005	Sierra Leone	SLE	5.49724	-0.457439	3.3457	..	2.36662e+06	0.147538	11.2996	11.2996	29.2998	17.5731	353.889	1.56639e+09
2005	Solomon Islands	SLB	0.11494	-3.45067	17.8506	25.5345	2.11112e+06	1.50187	11.9437	10.8493	47.3935	29.5712	1395.85	1.51165e+08
2005	Somalia	SOM	..	..	..	..	..	..	..	..	..	..	..	1.78765e+09
2005	Sudan	SDN	5.88772	0	10.3639	..	1.73802e+06	2.65335	28.1286	23.1363	28.4019	19.1782	1178.23	1.12479e+10
2005	Tanzania	TZA	5.08461	0	7.82538	..	3.32239e+07	0.105257	27.3959	28.545	19.9759	16.9834	637.006	7.01616e+09
2005	Togo	TGO	4.20962	0.179924	14.3473	..	3.54153e+07	8.44423	16.4929	16.0606	51.2172	35.5581	517.007	1.43953e+09
2005	Uganda	UGA	4.11083	0	..	..	1.97011e+08	3.48307	22.3551	22.2017	24.8146	14.1797	651.257	4.20868e+09
2005	Yemen, Rep.	YEM	-1.80372	0.141165	6.94239	..	109495910	7.65898	..	..	..	..	1243.43	4.814e+09
2005	Zambia	ZMB	4.28403	..	..	..	93662000	0.634551	..	..	31.5896	30.6107	1126.03	4446966406
2006	Afghanistan	AFG	3.414	..	4.84286	..	..	0	..	..	..	..	365.284	9.20023e+08
2006	Bangladesh	BGD	0.635657	0.00500538	31.1657	..	3.32221e+06	7.55721	26.1441	26.1441	21.7585	16.3535	649.93	1.84347e+10
2006	Benin	BEN	-0.175921	-0.958209	10.3351	..	6.0845e+07	2.78426	12.8735	14.1614	21.7168	18.0579	999.02	6.04522e+08
2006	Bhutan	BTN	0.699745	0	21.9662	..	7.50225e+07	0.255881	47.7423	47.6049	60.7159	55.8338	1588.53	696102067
2006	Burkina Faso	BFA	1.28065	0.753244	14.6779	..	8.61539e+07	1.03852	16.125	15.8952	24.1497	10.9569	594.379	9.93557e+08
2006	Burundi	BDI	0.00248111	0	15.8309	..	206186	0.000900832	18.513	17.213	35.1	7.3	225.622	1.23094e+09
2006	Cambodia	KHM	6.64242	0.11522	11.9923	..	120240500	2.52523	22.517	19.3459	76.0212	68.5932	668.876	2.99881e+09
2006	Central African Republic	CAF	2.37375	..	6.70566	..	..	..	10.2342	10.2342	22.0799	14.316	428.957	8.78713e+08
2006	Chad	TCD	-3.74781	..	2.21531	..	..	..	22.1929	22.0055	48.3288	47.5844	810.039	1.66238e+09
2006	Comoros	COM	0.111453	0	4.91444	6.76625	408352	9.04849	18.0423	17.1165	26.9211	8.83618	1290.73	2.56013e+08
2006	Congo, Dem. Rep.	COD	1.77209	0.127319	2.08326	..	31500000	0.0885697	14.6463	14.5849	26.2632	21.7001	306.528	9.85683e+09
2006	Djibouti	DJI	14.0839	..	20.1829	..	4.72651e+06	3.70303	..	..	..	..	..	4.4131e+08
2006	Eritrea	ERI	1.26949	..	25.9883	..	..	..	13.6811	13.6811	38.3613	6.89951	560.744	7.8137e+08
2006	Ethiopia	ETH	3.56824	0	20.4493	46.8282	1.4131e+07	1.12659	0	..	..	..	252.212	2.14121e+09
2006	Gambia, The	GMB	7.79879	..	7.21292	..	946706	6.04997	15.6907	15.6907	29.3398	21.0347	784.023	6.74417e+08
2006	Guinea-Bissau	GNB	3.01961	0.112674	2.33521	..	4.32213e+06	4.3081	9.99073	10.606	27.6005	12.8487	535.344	9.11044e+08
2006	Haiti	HTI	2.1677	0	8.7331	..	75515000	14.3461	14.7982	14.7982	28.0321	5.32341	1127.92	1.34614e+09
2006	Kiribati	KIR	0.515656	0.00683111	..	..	92348.3	11.7841	..	..	89.4858	10.9296	1658.6	..
2006	Lao PDR	LAO	5.42476	1.69932e-05	5.87385	..	5410944	0.122716	30.0695	30.0695	43.8063	38.1551	900.781	3.66201e+09
2006	Liberia	LBR	9.63867	30.9555	4.74413	..	213167	7.04334	19.4543	19.4543	194.692	82.4462	457.699	1.20381e+09
2006	Madagascar	MDG	4.60749	0.174605	8.78158	..	2.7214e+07	2.34939	20.3113	20.3113	34.6159	27.4869	485.129	1.24849e+09
2006	Malawi	MWI	0.889485	0.147831	5.10249	11.0231	7.33819e+06	0.369933	20.014	17.7193	36.7261	17.6338	392.76	7.64623e+08
2006	Mali	MLI	2.14593	1.12905	15.4988	..	5.71631e+07	3.06756	21.1924	20.2071	32.5477	28.4289	676.429	1541556788
2006	Mauritania	MRT	3.85676	0.00142195	14.6174	..	..	0	26.0007	36.3966	40.4244	42.3641	1802.26	1.31576e+09
2006	Mozambique	MOZ	2.73668	1.50526	10.2522	..	2.6098e+07	0.872109	21.5949	11.5773	36.9055	27.1869	402.4	4.06798e+09
2006	Myanmar	MMR	1.90182	..	3.87714	..	3.13692e+07	0.794123	..	..	0.090851	0.157095	671.455	6.60973e+09
2006	Nepal	NPL	-0.0735094	..	33.1514	..	7.91665e+07	16.069	26.8519	20.7209	31.3154	13.4466	510.646	3.26663e+09
2006	Niger	NER	0.847497	-0.236715	3.874	..	2.92922e+07	1.64364	19.8085	19.0237	22.6609	13.8704	451.232	6.79794e+08
2006	Rwanda	RWA	0.923234	..	11.771	..	..	0	15.0266	14.6769	22.342	10.8395	496.31	3.89508e+08
2006	Sao Tome and Principe	STP	26.6263	2.14951	26.1199	..	670648	1.12064	..	..	..	..	996.554	3.3143e+08
2006	Senegal	SEN	2.44635	0.6687	15.5593	..	9.64922e+07	7.81631	24.7036	26.1513	43.0974	25.6262	1235.13	1.78952e+09
2006	Sierra Leone	SLE	3.12285	0.00536354	3.38375	..	3.88389e+06	0.828722	10.3788	10.3788	25.0474	16.8654	357.22	1455640481
2006	Solomon Islands	SLB	8.22538	0.880352	21.237	26.5731	1.1161e+07	1.99411	12.3762	11.3369	48.5265	30.6392	1429.77	157893558
2006	Somalia	SOM	..	..	..	..	..	..	..	..	..	..	..	1.82823e+09
2006	Sudan	SDN	5.14157	0	13.9602	..	2442585	2.23555	28.9223	24.4579	26.6713	19.0737	1261.29	1.19543e+10
2006	Tanzania	TZA	2.16111	0	9.79002	..	2.96549e+07	0.0824719	30.324	31.5032	24.3532	18.415	659.804	3.03737e+09
2006	Togo	TGO	3.89006	-0.018005	15.8803	..	3.86677e+07	9.89042	18.4881	17.9623	51.6353	35.3707	516.78	1.53815e+09
2006	Uganda	UGA	6.45706	0	..	..	2.06069e+08	4.11921	21.1304	20.925	28.3579	15.2754	699.098	1.09938e+09
2006	Yemen, Rep.	YEM	5.88066	0.0485259	6.91364	..	120440000	6.72858	..	..	..	..	1246.87	5.09875e+09
2006	Zambia	ZMB	4.82713	..	..	..	115457000	0.452149	..	..	25.2639	32.593	1183.36	1.68818e+09
2007	Afghanistan	AFG	1.9357	..	6.83998	..	..	0	..	..	..	..	405.549	1.90261e+09
2007	Bangladesh	BGD	0.817754	0.168648	32.0428	..	2.80983e+06	8.24288	26.1785	26.1785	22.947	16.9953	687.323	1.95779e+10
2007	Benin	BEN	1.70612	-1.50145	12.3092	..	1.07688e+08	2.95153	16.3769	17.0575	27.0709	22.0429	1029.03	7.69006e+08
2007	Bhutan	BTN	6.3216	..	23.9778	..	6.05034e+07	0.25105	30.0343	32.9595	58.658	56.2758	1859.09	7.73773e+08
2007	Burkina Faso	BFA	0.284718	-4.13948	12.7846	..	9.33219e+07	1.10725	18.2511	18.1832	23.4312	10.3485	600.456	1.25831e+09
2007	Burundi	BDI	0.0368858	0.0025831	14.7745	..	225443	0.014006	15.1865	14.7865	32	6.8	225.859	1.27607e+09
2007	Cambodia	KHM	10.0389	0.0126753	18.2065	..	118396500	2.15065	21.1973	19.7712	72.9422	65.326	726.287	2.2129e+09
2007	Central African Republic	CAF	3.34302	..	6.78526	..	..	..	10.6872	10.6872	23.4656	14.1153	440.176	8.67204e+08
2007	Chad	TCD	-3.7185	..	2.39771	..	..	..	22.3152	21.3826	40.2275	44.5035	808.632	1.75233e+09
2007	Comoros	COM	0.966722	0	5.35041	7.08663	455742	9.30602	16.8874	16.0107	24.1808	8.97534	1270.24	2.74909e+08
2007	Congo, Dem. Rep.	COD	10.8024	0.0854391	2.64687	..	26400000	0.0525779	13.7083	13.6124	41.0701	39.0719	315.264	1.08979e+10
2007	Djibouti	DJI	23.0389	..	22.5218	..	4.69838e+06	3.37773	..	..	..	..	..	6.50903e+08
2007	Eritrea	ERI	0.546786	..	20.7357	..	..	..	12.6736	12.6736	28.7877	5.77185	553.877	8.55668e+08
2007	Ethiopia	ETH	1.12647	0	18.5251	..	1.45677e+07	1.81574	0	..	..	..	273.492	2.50757e+09
2007	Gambia, The	GMB	6.10257	..	7.54851	..	1.46407e+07	4.34964	12.5665	12.5665	26.2609	18.033	784.037	6.64037e+08
2007	Guinea-Bissau	GNB	2.69333	0.0301332	3.47385	..	4.33003e+06	6.17443	12.52	12.3539	33.9508	20.191	539.511	9.35768e+08
2007	Haiti	HTI	0.799702	0	7.98659	..	96408000	13.1182	9.13819	9.13819	24.1176	7.82286	1171.87	1.52455e+09
2007	Kiribati	KIR	0.869096	0.00630707	..	..	545133	10.5077	..	..	87.6357	16.7244	1654.06	..
2007	Lao PDR	LAO	7.66097	0.508461	6.54326	..	6000000	0.146905	32.3122	32.3122	45.5983	33.6143	953.092	4779023422
2007	Liberia	LBR	9.58759	26.4077	5.25937	..	255220	4.514	19.4539	19.4539	236.391	74.9631	482.125	1.03354e+09
2007	Madagascar	MDG	9.26012	0.45138	8.77598	..	3.82419e+07	2.98534	26.5179	26.3314	38.9065	27.7962	498.233	1.45988e+09
2007	Malawi	MWI	2.80601	0.307792	5.4782	12.9548	1.01859e+07	0.474032	23.0691	21.1951	33.1327	23.3114	418.588	7.59605e+08
2007	Mali	MLI	2.52974	1.72594	16.2427	..	8.26679e+07	4.22212	23.8741	20.4982	32.4976	24.1521	677.082	1.80611e+09
2007	Mauritania	MRT	3.22021	-0.0295051	16.2992	..	..	0	28.1439	42.2075	45.5409	40.5232	1716.77	1437453151
2007	Mozambique	MOZ	3.98714	0.166277	10.3887	..	4.52505e+07	0.950984	20.5116	10.5226	35.6022	27.4349	421.639	4.51184e+09
2007	Myanmar	MMR	3.51752	..	3.42374	..	..	0.401383	..	..	0.079506	0.138181	747.116	7073681972
2007	Nepal	NPL	0.0556064	..	37.2815	..	3.9534e+06	16.7918	28.6853	21.0678	31.7236	12.8557	521.744	3.46653e+09
2007	Niger	NER	1.72859	-0.385086	7.07833	..	1.80368e+07	1.3863	18.9138	18.8051	22.4363	13.0665	448.254	7.73275e+08
2007	Rwanda	RWA	2.02188	0.318112	12.036	..	..	0	16.7922	16.2885	22.3079	13.6663	520.922	5.659e+08
2007	Sao Tome and Principe	STP	24.1565	2.0942	30.7929	..	692760	1.34096	..	..	..	..	1000.4	1.43465e+08
2007	Senegal	SEN	2.46017	0.548573	15.8429	..	1.43429e+08	8.35348	22.4948	20.6012	37.7933	20.1002	1262.32	2.18774e+09
2007	Sierra Leone	SLE	4.42299	-0.0513163	4.32704	..	3.78748e+06	1.94459	9.45337	9.45337	24.6918	15.6036	375.668	4.81897e+08
2007	Solomon Islands	SLB	13.8632	1.96455	26.0838	29.7434	1.21065e+07	2.03681	..	..	53.2728	34.6555	1459.9	1.73931e+08
2007	Somalia	SOM	..	..	..	..	..	..	..	..	..	..	..	1.88162e+09
2007	Sudan	SDN	3.27759	0	12.7079	..	2041564	2.17807	27.5919	23.5719	22.6665	21.8866	1368.35	12791150908
2007	Tanzania	TZA	2.66217	0	11.4689	..	3.93717e+07	0.116563	32.6512	33.8875	28.2278	19.8306	684.884	3.92705e+09
2007	Togo	TGO	2.34692	0.469148	22.8282	..	4.72177e+07	10.7114	17.8945	17.6593	51.675	34.2058	497.123	1.63782e+09
2007	Uganda	UGA	6.6566	0	..	..	2.35714e+08	3.7939	22.0831	21.8689	30.0523	16.7251	734.394	1.57068e+09
2007	Yemen, Rep.	YEM	4.23685	0.182397	8.18408	..	318720000	6.10387	..	..	..	..	1252.48	5.52435e+09
2007	Zambia	ZMB	9.41811	..	..	..	123930000	0.421855	..	..	32.1803	33.5912	1248.42	1.98605e+09
2008	Afghanistan	AFG	0.455364	-0.0189731	9.38833	..	2.16604e+08	0.88573	..	..	..	..	412.014	1994506003
2008	Bangladesh	BGD	1.44975	0.208074	34.0422	..	1.43307e+07	9.75716	26.2023	26.2023	24.9621	17.6589	720.357	2.069e+10
2008	Benin	BEN	0.494557	-1.29583	12.7806	..	7.46143e+07	2.13231	13.7404	15.845	25.6346	22.1407	1049.37	8.73155e+08
2008	Bhutan	BTN	0.256066	..	30.7062	..	6.10079e+07	0.289046	43.9843	42.8334	59.4001	50.0032	1928.77	6.7585e+08
2008	Burkina Faso	BFA	0.35117	-0.751944	15.091	..	1.00016e+08	1.05531	20.732	17.3019	25.236	10.1493	616.353	1.50695e+09
2008	Burundi	BDI	0.237816	0.036078	13.6629	..	241800	0.226153	13.409	13.309	36.7	10.5	229.149	1.2343e+09
2008	Cambodia	KHM	7.87468	0.197923	23.4592	..	170627500	1.8153	18.6167	17.267	67.777	65.5433	763.508	2.53523e+09
2008	Central African Republic	CAF	5.89903	..	7.02011	..	..	..	12.7285	12.7284	23.4339	11.0037	441.297	8.321e+08
2008	Chad	TCD	4.48469	..	3.06222	..	..	..	21.879	21.306	37.5952	42.6945	806.078	1743142886
2008	Comoros	COM	0.507894	0	6.35344	9.20426	667085	11.0658	19.2489	18.6945	27.9972	8.22135	1289.68	2.64358e+08
2008	Congo, Dem. Rep.	COD	8.72627	0.273391	4.98896	..	37400000	0.0742855	10.8571	10.7462	44.7445	39.0278	324.04	1.08555e+10
2008	Djibouti	DJI	22.7858	..	24.3356	..	5.12039e+06	3.03556	..	..	..	..	..	6.78902e+08
2008	Eritrea	ERI	2.8257	..	22.061	..	..	..	12.7135	12.7135	26.1322	4.42876	488.884	9.56964e+08
2008	Ethiopia	ETH	0.400997	0	17.7101	..	2.1304e+07	1.42867	0	..	..	..	294.805	2.77125e+09
2008	Gambia, The	GMB	4.53285	..	8.73271	..	3.18532e+06	4.1499	10.5224	10.5224	24.6139	14.4752	808.705	3.65696e+08
2008	Guinea-Bissau	GNB	0.763697	0.0760242	5.62054	..	1.67502e+07	5.6972	12.786	12.6884	32.7914	19.8506	543.175	9.47366e+08
2008	Haiti	HTI	0.286911	0	8.72094	..	1.1708e+08	13.1878	12.6736	12.6736	27.6283	8.05961	1182.08	1.83811e+09
2008	Kiribati	KIR	-0.898792	0.0190172	..	..	634659	10.1902	12.3466	11.9904	84.7738	14.71	1582.83	..
2008	Lao PDR	LAO	4.18394	-0.311026	9.56628	..	9.36075e+06	0.326504	31.682	31.682	48.6951	33.1541	1010.39	5.46884e+09
2008	Liberia	LBR	16.4274	-6.43105	6.12665	..	480663	3.36745	19.5014	19.5014	144.729	34.3925	495.679	8.65014e+08
2008	Madagascar	MDG	10.5779	0.415829	9.70218	..	4.0562e+07	2.92763	38.7461	37.7909	46.6502	27.7072	516.71	1.79134e+09
2008	Malawi	MWI	3.67272	0.348628	9.11346	..	1.03856e+07	0.313367	23.2291	21.534	39.309	22.6568	437.895	7.69184e+08
2008	Mali	MLI	2.71905	0.885156	11.9403	..	1.04778e+08	4.39843	24.1179	23.0329	38.3318	25.1442	686.173	1.98406e+09
2008	Mauritania	MRT	6.67067	0.0580912	19.2084	..	..	0	33.0199	37.2008	52.5174	41.6029	1662.44	1.67043e+09
2008	Mozambique	MOZ	5.10823	0.396235	14.4188	..	5.68377e+07	0.921808	20.9919	14.4723	35.8169	26.5162	440.24	4.81598e+09
2008	Myanmar	MMR	2.71127	..	3.1211	..	..	0.171813	15.635	15.735	0.0665474	0.116556	818.651	7832738750
2008	Nepal	NPL	0.00793216	..	51.6526	..	5.28647e+06	21.7381	30.3156	21.8776	33.2604	12.7758	547.699	3.55035e+09
2008	Niger	NER	3.87903	-0.46944	8.05448	..	2.23924e+07	1.28954	26.4436	25.5219	26.5307	13.1805	465.004	7.96555e+08
2008	Rwanda	RWA	1.97505	..	13.3662	..	..	0	21.3461	20.6188	26.3355	11.1864	563.817	8.89675e+08
2008	Sao Tome and Principe	STP	42.0928	0.0503075	27.6258	..	488079	1.59556	..	..	..	..	1051.81	1.08747e+08
2008	Senegal	SEN	2.68876	1.08127	18.6832	..	1.44686e+08	8.74397	24.9534	22.3645	41.4069	20.6351	1278.77	2.55218e+09
2008	Sierra Leone	SLE	2.11918	-0.180752	5.57482	..	3.21514e+06	0.901177	9.11183	9.11183	25.6943	13.5192	386.654	5.44763e+08
2008	Solomon Islands	SLB	10.7525	0.539881	28.0303	32.8077	1.39435e+07	1.30751	..	..	58.4666	38.5427	1510.22	1.6284e+08
2008	Somalia	SOM	..	..	..	..	..	..	..	..	..	..	..	1.87879e+09
2008	Sudan	SDN	3.03177	0	11.1525	..	2.10255e+06	2.91716	24.5753	21.095	19.5895	24.0955	1435.51	1.31633e+10
2008	Tanzania	TZA	4.95061	0	11.911	..	4.77478e+07	0.131776	37.4895	36.0602	29.5619	19.4646	703.588	4.60055e+09
2008	Togo	TGO	1.5374	0.329589	18.7681	..	5.7861e+07	10.2234	21.1849	17.9887	50.3409	34.308	503.451	1.4659e+09
2008	Uganda	UGA	5.04737	0	..	..	3.81044e+08	5.01039	22.9778	22.7483	31.9781	24.2801	773.548	1780109736
2008	Yemen, Rep.	YEM	5.77696	0.854161	7.70492	..	336840000	5.24145	..	..	..	..	1262.02	5.69555e+09
2008	Zambia	ZMB	5.24051	..	..	..	138885000	0.380747	..	..	30.5355	28.9194	1309.28	2.10596e+09
2009	Afghanistan	AFG	0.451056	0.00198657	10.5841	..	6.24997e+08	1.13107	..	..	..	..	488.3	2.10611e+09
2009	Bangladesh	BGD	0.879495	0.176457	36.191	..	7.79156e+06	10.2663	26.2061	26.2061	23.1527	16.9401	748.296	2.19644e+10
2009	Benin	BEN	-0.193899	-1.2611	15.1297	..	7.02285e+07	1.30374	14.8657	16.5656	24.7747	19.928	1043.96	9.83943e+08
2009	Bhutan	BTN	1.48294	..	33.2303	..	4.76502e+07	0.39438	46.877	47.3273	63.7539	45.8157	2038.56	7.72159e+08
2009	Burkina Faso	BFA	0.599469	-0.15565	16.0831	..	9.9708e+07	1.01975	19.99	18.7916	26.507	13.789	615.691	1.71784e+09
2009	Burundi	BDI	0.0195573	..	14.6303	..	1.11423e+06	1.58478	18.9749	18.3749	29.2	6.6	230.193	3.93545e+08
2009	Cambodia	KHM	8.92527	0.181441	24.5937	..	1.59287e+08	1.36719	21.3599	20.1256	55.9177	49.2208	752.796	2.93302e+09
2009	Central African Republic	CAF	2.05333	..	6.96253	..	..	..	13.2042	12.9217	21.6526	9.84165	472.093	3.03056e+08
2009	Chad	TCD	4.03521	..	3.93103	..	..	..	30.2311	29.4167	41.9711	35.1384	812.711	1.74986e+09
2009	Comoros	COM	1.52866	0	8.78334	..	594296	11.0906	17.9907	16.6441	28.585	9.31194	1299.27	2.58575e+08
2009	Congo, Dem. Rep.	COD	-1.30414	0.186611	5.30022	..	30900000	0.104567	14.5634	14.4931	36.1331	26.8138	322.418	1.08734e+10
2009	Djibouti	DJI	9.23255	..	29.3471	..	5.78997e+06	3.09468	..	..	..	..	..	7.38322e+08
2009	Eritrea	ERI	4.90118	..	16.7681	..	..	..	9.2638	9.2638	23.4435	4.52862	498.534	1.01299e+09
2009	Ethiopia	ETH	0.682729	0	..	..	2.65496e+07	0.806483	0	..	..	..	312.034	4.76297e+09
2009	Gambia, The	GMB	2.72024	..	9.16645	..	8.41207e+06	5.503	12.8914	12.8914	26.0313	15.7461	837.335	4.09639e+08
2009	Guinea-Bissau	GNB	2.27558	0.162626	4.75196	..	2.01902e+07	5.8847	10.8021	10.7076	35.2225	18.8493	547.481	9.78496e+08
2009	Haiti	HTI	0.492199	0	8.44948	..	1.34824e+08	12.2056	12.9729	12.9729	24.9577	8.27671	1237.28	1157582929
2009	Kiribati	KIR	3.7725	0.0383488	..	..	556991	10.6083	16.3091	16.3609	88.3903	14.9645	1561.25	..
2009	Lao PDR	LAO	5.46207	0.0430709	17.2418	..	2.237e+07	0.644212	33.9385	33.9385	46.8478	30.0831	1068.17	6084333965
2009	Liberia	LBR	7.2287	-5.0905	7.94696	..	1.00817e+06	1.42064	19.4546	19.4546	94.947	15.2647	501.616	6.73133e+08
2009	Madagascar	MDG	13.4485	0.272269	10.1416	..	4.95373e+07	2.95024	37.2219	37.1583	42.0359	20.3758	482.338	1.91373e+09
2009	Malawi	MWI	0.793561	-0.0214825	10.8748	..	1.33167e+07	0.269042	24.4629	22.559	31.6544	20.0287	460.925	8.46503e+08
2009	Mali	MLI	6.34494	-1.00831	16.4723	..	1.66904e+08	4.45239	21.9996	20.2113	28.8059	21.7133	696.078	2.00159e+09
2009	Mauritania	MRT	-0.0650141	..	19.9777	..	..	0	26.433	36.3942	44.7629	37.2457	1616.42	1.98897e+09
2009	Mozambique	MOZ	7.80648	0.289656	20.1245	..	6.5747e+07	0.932692	18.3269	13.4539	37.6864	27.1188	455.418	5.11354e+09
2009	Myanmar	MMR	2.92355	..	3.47218	..	..	0.147596	18.8665	18.9892	0.0647049	0.102713	899.243	8.02331e+09
2009	Nepal	NPL	0.297715	..	59.1785	..	1.22979e+07	23.2076	31.6744	21.3543	34.6601	12.4194	567.906	3.55029e+09
2009	Niger	NER	8.62089	-1.29203	8.8914	..	2.52991e+07	1.38906	28.4723	28.4299	34.5344	14.9779	456.407	9.69174e+08
2009	Rwanda	RWA	2.09169	..	11.1624	..	..	0	21.0175	20.2805	26.4431	10.3563	583.233	955542829
2009	Sao Tome and Principe	STP	8.25256	0.080019	34.9327	..	546840	1.06485	..	..	..	..	1048.19	1.24976e+08
2009	Senegal	SEN	2.04006	0.539035	19.2177	..	1.75125e+08	8.34451	19.3135	19.6876	32.4584	19.1835	1270.56	3311519426
2009	Sierra Leone	SLE	4.50019	-0.0169241	8.2245	..	3.49108e+06	1.46281	9.99348	9.62205	27.9368	13.4998	390.131	6.0465e+08
2009	Solomon Islands	SLB	6.6015	0.405433	26.0177	29.0355	3.91048e+07	1.70047	..	..	46.7854	31.9213	1513.29	1.54391e+08
2009	Somalia	SOM	..	..	..	..	..	..	..	..	..	..	..	1.88463e+09
2009	Sudan	SDN	3.45555	0	12.6819	..	78778.5	2.79118	24.4959	21.0477	19.9982	15.9688	1443.09	1.37521e+10
2009	Tanzania	TZA	3.27573	0	11.2674	..	4.66119e+07	0.13695	34.3557	30.9967	25.3383	18.1943	719.723	5.65558e+09
2009	Togo	TGO	1.37577	1.04423	19.8087	..	7.2291e+07	9.9787	22.0963	20.2028	50.2088	35.552	517.101	1.47899e+09
2009	Uganda	UGA	3.3636	0.11531	..	..	4.82616e+08	3.1219	26.2045	24.136	28.573	18.6938	800.403	2.24724e+09
2009	Yemen, Rep.	YEM	0.514121	0.286022	7.73548	..	336840000	4.61595	..	..	..	..	1274.47	5875380196
2009	Zambia	ZMB	4.53278	1.75856	..	..	65617000	0.269201	..	..	26.8704	29.251	1390.33	2.11995e+09
2010	Afghanistan	AFG	1.20313	-0.00787085	11.575	..	7.88698e+08	2.38517	..	..	..	..	543.303	1.97555e+09
2010	Bangladesh	BGD	1.06893	0.0576359	40.9613	..	9.41858e+06	9.41213	26.2467	26.2467	21.7787	16.0241	781.154	2.22164e+10
2010	Benin	BEN	0.561145	-1.48291	15.8348	..	6.34405e+07	1.4637	15.6081	17.65	28.3588	23.072	1036.53	1113454672
2010	Bhutan	BTN	4.86269	..	42.4561	..	7.07798e+07	0.534466	63.1961	62.6702	72.4438	43.4807	2258.18	9.19405e+08
2010	Burkina Faso	BFA	0.384492	0.00675705	15.6345	..	1.11897e+08	1.19156	21.9904	20.1228	28.5574	20.5158	647.836	1933634077
2010	Burundi	BDI	0.0384119	..	18.3619	..	4.95796e+06	1.69767	17.1604	16.4604	29.8	9.7	234.236	3.81817e+08
2010	Cambodia	KHM	12.4914	0.18306	27.5579	..	1.63e+08	4.95857	17.3677	16.1941	59.5209	54.0828	785.502	3.49097e+09
2010	Central African Republic	CAF	2.87129	..	8.30898	..	..	..	16.8438	16.1364	22.8047	11.6258	488.421	3.75834e+08
2010	Chad	TCD	2.93398	..	4.23672	..	..	..	34.4791	33.6221	43.5451	36.8456	892.569	2.04886e+09
2010	Comoros	COM	0.91967	0	10.4776	..	786612	9.60949	18.175	17.8625	29.9112	9.6389	1316.5	2.4852e+08
2010	Congo, Dem. Rep.	COD	12.716	0.0333863	3.72392	..	57200000	0.0728007	28.7813	28.7219	49.6365	41.1112	334.022	4591771507
2010	Djibouti	DJI	3.23415	..	33.1102	..	1.16193e+07	2.89214	..	..	..	..	1343.27	6.11151e+08
2010	Eritrea	ERI	5.72502	..	21.2805	..	..	..	12.3854	12.3854	31.0931	6.37838	501.356	9.98426e+08
2010	Ethiopia	ETH	0.963031	..	..	..	4.69672e+07	1.45703	0	..	..	..	341.554	6.49884e+09
2010	Gambia, The	GMB	2.4066	-0.000948981	9.49108	..	5.81191e+07	7.4969	13.8767	13.8767	26.3447	14.6678	860.638	4.26354e+08
2010	Guinea-Bissau	GNB	3.08752	-0.172966	7.03475	..	1.96501e+07	5.39963	10.7852	10.667	35.2243	14.9061	558.176	9.951e+08
2010	Haiti	HTI	1.52638	0	7.92924	..	1.66979e+08	12.6381	25.4119	25.4119	36.625	6.88092	1172.1	8.24037e+08
2010	Kiribati	KIR	-4.22908	0.0382566	..	..	1.03097e+06	10.0243	14.3329	14.0409	78.5615	12.2577	1516.81	..
2010	Lao PDR	LAO	3.91153	0.469359	20.9193	..	1.93149e+07	0.586075	27.4625	27.4625	49.3363	35.384	1140.6	6.40986e+09
2010	Liberia	LBR	103.337	75.9995	9.36699	..	3.00507e+08	14.7263	19.4546	19.4546	92.6348	19.139	513.446	1.83098e+08
2010	Madagascar	MDG	9.13867	0.436229	10.8687	..	5.89092e+07	4.56615	27.0274	25.8859	36.0005	21.8744	471.959	2.05375e+09
2010	Malawi	MWI	1.3939	0.607792	13.8296	..	1.49078e+07	0.312769	22.8232	21.0153	34.8605	22.7871	478.669	7.29527e+08
2010	Mali	MLI	3.47613	-0.251979	18.0083	..	1.75881e+08	4.42266	24.0257	20.7745	35.1481	22.8372	710.274	2.26887e+09
2010	Mauritania	MRT	2.3189	0.297626	18.2754	..	..	0	32.2511	33.2789	47.6814	45.7393	1610.92	2.32593e+09
2010	Mozambique	MOZ	11.3327	2.14203	22.2482	..	5.3681e+07	1.0426	21.9397	17.0175	42.1967	28.444	471.904	5.07579e+09
2010	Myanmar	MMR	1.81897	..	4.76695	..	..	0.231839	23.1822	22.9156	15.0899	19.5887	979.052	8.60712e+09
2010	Nepal	NPL	0.548295	0	54.59	..	3.23609e+07	21.647	38.2712	22.2077	36.4024	9.58254	592.401	3507426942
2010	Niger	NER	10.1467	-2.60335	9.03427	..	7.22502e+07	1.71214	32.6405	31.8705	35.7616	16.1844	476.87	1.21233e+09
2010	Rwanda	RWA	3.53018	0	11.4925	..	6.36037e+07	1.73857	20.533	19.8707	26.5389	10.6894	610.012	1085993086
2010	Sao Tome and Principe	STP	25.7307	0.0280823	37.8646	..	621861	3.23579	..	..	..	..	1090.26	1.45304e+08
2010	Senegal	SEN	1.67639	0.0490602	21.1699	..	2.16656e+08	9.11299	19.0864	18.3916	32.098	19.8313	1280.23	3.45804e+09
2010	Sierra Leone	SLE	9.24755	-0.00129058	7.82382	..	1.05707e+07	1.71521	31.0891	30.7159	34.4826	16.795	401.835	6.60787e+08
2010	Solomon Islands	SLB	19.5939	0.270607	21.7806	21.5469	6.17081e+07	1.68619	..	..	65.2814	39.684	1604.21	2.01877e+08
2010	Somalia	SOM	..	..	..	..	..	..	..	..	..	..	..	1.87888e+09
2010	Sudan	SDN	3.54791	..	11.8656	..	788632	2.50232	23.0456	20.0909	17.232	19.7434	1401.48	1.44806e+10
2010	Tanzania	TZA	5.66373	..	11.7183	..	1.23024e+08	1.07542	32.0172	30.7706	28.0329	19.6075	743.404	6.82395e+09
2010	Togo	TGO	3.64676	2.22703	21.7489	..	6.28504e+07	9.82445	22.0283	21.1888	53.3653	37.8384	534.044	1.00271e+09
2010	Uganda	UGA	2.0478	0.14012	..	..	3.311e+08	2.90219	26.3006	25.8436	24.5502	13.8841	819.007	2.67293e+09
2010	Yemen, Rep.	YEM	0.610358	0.230555	6.28934	..	338320000	4.93743	..	..	..	..	1334.78	5.94474e+09
2010	Zambia	ZMB	8.5332	5.40523	..	..	68063986	0.215426	29.8775	25.8947	30.875	37.0259	1489.46	1.9858e+09
2011	Afghanistan	AFG	0.293038	0.00638687	4.95918	..	4.54083e+08	1.00603	..	..	..	..	528.737	2.03246e+09
2011	Bangladesh	BGD	0.983167	0.231218	42.4702	..	1.16127e+07	9.38376	27.421	27.421	27.4988	19.9221	822.188	2.36671e+10
2011	Benin	BEN	1.50844	0.558551	16.5743	..	6.16319e+07	1.61022	16.4626	18.2263	26.3674	20.8497	1037.75	1.19332e+09
2011	Bhutan	BTN	1.75238	..	47.9473	..	9.22833e+07	0.588629	69.2918	69.6728	72.1959	42.2049	2411.03	1.0533e+09
2011	Burkina Faso	BFA	1.19074	0.847435	15.3703	..	4.20373e+07	1.82999	22.1235	21.1138	31.3018	26.1955	670.265	2.0611e+09
2011	Burundi	BDI	0.150057	..	21.5599	..	6.16332e+06	2.0334	16.3457	15.4457	34.2	8.8	235.989	3.6324e+08
2011	Cambodia	KHM	11.9948	0.227327	28.2532	..	1.92437e+08	4.75972	17.0979	15.9718	59.5011	54.0808	827.777	4.02062e+09
2011	Central African Republic	CAF	1.51389	..	9.18047	..	..	..	13.7085	13.4134	21.3478	13.1278	505.238	2.88006e+08
2011	Chad	TCD	2.31591	..	4.8485	..	..	..	28.4721	28.2804	41.8038	38.8773	863.761	2.22193e+09
2011	Comoros	COM	2.25968	0	10.6282	..	895331	10.5733	16.0215	16.7272	30.0446	9.95642	1337.74	2.43308e+08
2011	Congo, Dem. Rep.	COD	6.17662	0.35169	4.02297	..	812600000	4.36343	24.8921	24.8154	45.6825	39.5156	345.266	3.9914e+09
2011	Djibouti	DJI	6.37538	..	30.9088	..	1.28572e+07	2.61146	..	..	..	..	..	6.40605e+08
2011	Eritrea	ERI	1.88862	..	17.5647	..	..	..	12.6263	12.6263	29.239	18.1548	537.491	1.01001e+09
2011	Ethiopia	ETH	1.96736	..	..	..	2.18325e+07	1.6848	32.1077	32.1077	31.5461	16.6869	369.202	7.94168e+09
2011	Gambia, The	GMB	2.55922	-4.13316	10.4076	..	9.13627e+07	6.48076	12.8962	12.8962	25.7803	16.8594	767.155	4.24786e+08
2011	Guinea-Bissau	GNB	2.27529	0.0780396	9.13882	..	2.99577e+07	4.73806	9.93499	9.82868	30.947	25.674	587.713	2.35853e+08
2011	Haiti	HTI	0.914769	0	8.51878	..	2.40237e+08	11.9256	20.9968	20.9968	34.0805	10.0831	1225.63	6.27637e+08
2011	Kiribati	KIR	-0.191925	0.0369623	..	..	1.20063e+06	9.37268	18.1945	18.1781	86.5613	14.2011	1514.5	..
2011	Lao PDR	LAO	3.43737	0.00410033	..	..	7.56431e+07	1.26066	28.0678	28.0678	51.3555	40.3432	1213.18	6.94229e+09
2011	Liberia	LBR	86.9894	-9.27068	10.3743	..	3.06604e+08	21.8099	19.4545	19.4545	94.4603	21.8073	538.116	1.88028e+08
2011	Madagascar	MDG	7.05979	0.366448	10.1803	..	5.42142e+07	2.90011	23.3512	24.686	33.7634	22.7196	466.349	2163631846
2011	Malawi	MWI	10.1543	0.0118084	13.9324	..	1.74503e+07	0.316345	12.4248	10.6119	28.0107	20.7772	487.731	9.28826e+08
2011	Mali	MLI	4.27968	0.0336925	18.4114	..	1.28945e+08	6.03389	19.7234	18.6566	31.1874	22.7262	711.113	2504608418
2011	Mauritania	MRT	8.70334	0.0216272	16.5934	..	..	0	38.6536	29.4261	48.3025	50.1828	1629.44	2565501495
2011	Mozambique	MOZ	25.4766	0.58122	21.2655	..	4.14872e+07	0.90164	28.8284	20.4936	50.1321	30.0983	493.161	5.87488e+09
2011	Myanmar	MMR	4.20128	..	6.74676	..	0	0.211873	29.1876	29.1291	0.100902	0.0994649	1025.89	9.5071e+09
2011	Nepal	NPL	0.497115	0	52.9545	..	3.91628e+07	22.2956	37.9872	21.4148	32.9242	8.90403	612.033	3.52824e+09
2011	Niger	NER	12.1645	0.105993	9.92231	..	1.11657e+08	1.89391	31.6131	31.5628	34.9568	15.2896	469.554	1.9133e+09
2011	Rwanda	RWA	1.6286	0	15.0892	..	9.38162e+07	2.53021	20.8998	20.5045	27.0573	12.5108	642.309	1.21649e+09
2011	Sao Tome and Principe	STP	13.8894	0.128411	38.8824	..	600930	2.97264	..	..	..	..	1112.6	1.8823e+08
2011	Senegal	SEN	1.89173	0.265445	23.7572	..	2.09403e+08	9.02696	20.1962	20.9128	35.9105	21.1858	1263.45	3.87865e+09
2011	Sierra Leone	SLE	32.3012	..	7.66665	..	2.06108e+07	1.99866	42.0372	41.538	64.4503	16.2667	417.603	7.41418e+08
2011	Solomon Islands	SLB	11.4341	0.351643	19.0905	11.9375	6.68541e+07	1.61235	..	..	61.8781	51.6202	1677.46	2.10281e+08
2011	Somalia	SOM	..	..	..	..	..	..	..	..	..	..	..	1.8786e+09
2011	Sudan	SDN	3.03954	..	10.8205	..	1.70623e+06	1.44447	21.578	19.0698	15.544	17.5676	1591.57	1.51255e+10
2011	Tanzania	TZA	3.54721	..	12.355	..	133400000	1.18176	34.736	35.0995	34.5318	21.6343	777.227	7.69374e+09
2011	Togo	TGO	18.8178	32.6977	28.1257	..	9.23568e+07	6.31263	28.6126	27.8228	64.4711	43.6356	553.201	3.68776e+08
2011	Uganda	UGA	3.22237	-0.0426862	11.7067	13.5855	3.95371e+08	2.94109	26.0904	25.7148	27.0155	12.9112	867.858	2963297088
2011	Yemen, Rep.	YEM	-1.58234	0.176759	5.06873	..	333420000	4.28987	..	..	..	..	1133.13	5.88784e+09
2011	Zambia	ZMB	4.72516	-0.00596773	13.693	21.0851	7.04138e+07	0.197262	33.6443	28.7299	35.7435	40.4712	1525.56	3.30326e+09
2012	Afghanistan	AFG	0.284096	-0.0443007	4.4721	..	3.23643e+08	1.09699	..	..	..	..	576.19	2.07979e+09
2012	Bangladesh	BGD	1.1881	0.216758	43.0007	..	1.17417e+07	10.5879	28.2623	28.2623	27.9493	20.1616	865.75	2.51031e+10
2012	Benin	BEN	2.52706	0.362014	15.6476	..	8.77419e+07	1.8648	15.2763	16.204	26.84	23.8967	1057.67	1.31422e+09
2012	Bhutan	BTN	1.36872	..	46.8066	..	7.37652e+07	1.01863	69.5274	69.603	64.5395	39.6474	2504.51	1365443726
2012	Burkina Faso	BFA	2.62146	0.580811	16.6425	..	7.14201e+07	1.67169	24.653	22.1551	34.6405	26.5981	692.445	2.22283e+09
2012	Burundi	BDI	0.0259254	..	20.2052	..	5.23513e+06	1.99004	16.3243	14.8243	34	9.7	238.816	4.11368e+08
2012	Cambodia	KHM	14.1457	0.257429	38.74	..	2.65124e+08	6.08379	18.5113	17.3613	62.7077	57.8898	873.949	5.76416e+09
2012	Central African Republic	CAF	2.7901	..	10.7719	..	..	..	10.834	10.7696	21.5093	11.5501	528.645	308825400
2012	Chad	TCD	4.68809	..	5.81733	..	..	..	31.1003	31.1003	42.1076	38.4681	909.312	2.25238e+09
2012	Comoros	COM	1.02134	0	12.0894	..	826400	10.8485	16.1516	16.6961	31.8645	8.94587	1347.55	2.20205e+08
2012	Congo, Dem. Rep.	COD	9.86687	1.43497	4.81134	..	6.69746e+08	2.92038	14.3282	14.248	37.5487	30.803	357.598	4097503219
2012	Djibouti	DJI	8.12615	..	28.9309	..	1.24071e+07	2.45751	..	..	..	..	..	6.31864e+08
2012	Eritrea	ERI	..	..	..	..	..	..	..	..	..	..	..	9.49664e+08
2012	Ethiopia	ETH	0.643173	..	..	..	1.98821e+07	1.44158	37.098	37.098	31.6306	13.7673	389.939	9.94354e+09
2012	Gambia, The	GMB	2.91048	-0.705845	10.0797	..	6.6136e+07	7.51583	20.8772	20.8772	27.859	19.8417	783.267	4.2533e+08
2012	Guinea-Bissau	GNB	0.669677	-0.015048	12.9668	..	2.4965e+07	4.61301	6.69904	5.88507	25.6978	15.4752	562.535	2.31331e+08
2012	Haiti	HTI	1.13794	0	10.815	..	2.31924e+08	11.7611	17.5092	17.5092	30.603	9.65509	1214.3	994297199
2012	Kiribati	KIR	-1.25415	0.0354373	..	..	1.21606e+06	9.27365	27.5094	24.8072	90.7063	13.8905	1561.4	..
2012	Lao PDR	LAO	6.06157	-0.165422	..	..	7.01757e+07	1.99177	32.5043	32.5043	60.3084	37.8767	1290.84	7.28423e+09
2012	Liberia	LBR	84.8946	51.0244	10.3075	..	4.34537e+08	20.0964	19.4543	19.4543	89.2538	32.9127	564.521	208489510
2012	Madagascar	MDG	7.0368	0.314617	10.1167	..	6.31124e+07	2.85427	20.1689	23.3657	30.871	21.7807	467.436	2.2586e+09
2012	Malawi	MWI	-0.1474	-0.0753474	14.5743	..	1.77932e+07	0.469493	12.0494	12.0494	41.6782	26.2034	482.924	1.02671e+09
2012	Mali	MLI	3.19777	0.128197	19.558	..	1.10782e+08	6.6506	17.1831	14.8187	31.2643	27.8563	684.647	2.78874e+09
2012	Mauritania	MRT	20.6013	-0.0397728	16.7664	..	2.39832e+08	0	49.1668	33.2348	62.5268	48.2614	1652.71	3.0217e+09
2012	Mozambique	MOZ	34.4637	0.0541326	22.8942	..	9.62017e+07	1.06482	49.5287	32.4624	72.9877	28.884	514.593	6.77096e+09
2012	Myanmar	MMR	2.2254	..	9.31027	..	..	0.458168	29.8802	28.8415	10.8863	11.4984	1092.06	9939229505
2012	Nepal	NPL	0.487781	0	56.1292	..	5.03258e+07	25.4224	34.4971	20.7671	33.5843	10.0739	642.52	3.49312e+09
2012	Niger	NER	8.92368	0.0231666	9.97081	..	9.06882e+07	1.61065	29.3142	28.8051	28.9854	16.1006	499.239	1.54082e+09
2012	Rwanda	RWA	3.52202	0	17.6815	..	9.27303e+07	2.38275	23.3012	22.6324	28.5452	11.8366	680.858	1.59723e+09
2012	Sao Tome and Principe	STP	8.96421	0.160678	37.5177	..	1.31352e+06	2.53665	..	..	..	..	1123.92	1.71416e+08
2012	Senegal	SEN	1.54933	0.314119	24.2083	..	2.20998e+08	8.84308	24.9113	20.5125	39.0015	22.2567	1291.62	4.44762e+09
2012	Sierra Leone	SLE	19.0025	..	6.21905	..	2.00851e+07	1.69743	27.4766	25.5981	60.3688	32.9053	470.301	8.39176e+08
2012	Solomon Islands	SLB	2.00517	0.213382	19.6247	10.1302	4.66028e+07	1.73998	..	..	54.6434	53.3336	1663.98	1.91508e+08
2012	Somalia	SOM	..	..	..	..	..	..	..	..	..	..	..	1.87039e+09
2012	Sudan	SDN	4.38053	..	11.0781	..	8.02175e+06	1.1292	19.1391	17.2296	15.5016	9.21931	1745.1	1.57256e+10
2012	Tanzania	TZA	4.53877	..	12.8184	..	1.62403e+08	0.983944	34.8444	32.9652	31.9975	22.3721	788.439	8.88671e+09
2012	Togo	TGO	3.13715	10.8514	30.5762	..	1.53251e+08	8.90042	25.5801	25.5088	59.2055	45.2054	573.924	4.4933e+08
2012	Uganda	UGA	4.43342	0.170428	12.2201	14.5929	3.25374e+08	3.35899	25.5392	25.1408	28.1312	15.5585	872.941	3478408116
2012	Yemen, Rep.	YEM	-0.0402222	0.0240556	4.6454	..	337707048	9.46574	..	..	..	..	1128.69	6.94243e+09
2012	Zambia	ZMB	6.78938	-2.75221	15.859	21.9331	96922000	0.285707	31.7549	24.1148	39.0178	40.0829	1591.32	3.77386e+09
2013	Afghanistan	AFG	0.234965	0.00261328	4.32169	..	4.44731e+08	1.68846	..	..	..	..	587.565	2.10623e+09
2013	Bangladesh	BGD	1.73542	0.364608	41.7948	..	1.95536e+07	9.24522	28.3896	28.3896	26.7585	19.5379	907.258	26273505116
2013	Benin	BEN	2.87864	0.468049	16.4539	..	1.01063e+08	1.98757	18.8619	20.7083	31.6296	27.5706	1102.53	1.61067e+09
2013	Bhutan	BTN	1.1635	..	46.7323	..	5.79498e+07	0.672143	47.0629	47.5934	63.7691	41.4302	2526.43	1.51893e+09
2013	Burkina Faso	BFA	3.64767	0.433693	20.821	..	1.48953e+08	2.29443	23.7099	23.4826	36.9589	27.077	711.036	2.26699e+09
2013	Burundi	BDI	4.76121	0.00680131	19.3897	..	6.9785e+06	1.98397	14.6199	13.4199	37.5	9.1	242.846	3.9813e+08
2013	Cambodia	KHM	13.5833	0.408908	52.0145	..	2.97256e+08	6.5887	20.0089	18.946	67.6586	62.3879	922.89	6.51392e+09
2013	Central African Republic	CAF	0.109533	..	13.5768	..	..	..	7.51532	6.34985	23.4263	14.973	335.389	3.28105e+08
2013	Chad	TCD	4.0159	..	6.08904	..	..	..	29.2525	28.5827	39.0833	33.5656	929.469	2.81908e+09
2013	Comoros	COM	0.379103	..	12.8051	..	..	0	16.3562	16.2164	30.1949	9.04839	1374.7	1.13073e+08
2013	Congo, Dem. Rep.	COD	5.19461	1.22603	5.2465	..	9.20032e+08	3.06416	21.8424	21.7392	41.0201	36.4459	375.219	4.42838e+09
2013	Djibouti	DJI	14.0005	..	22.164	..	..	1.94766	56.8737	25.0456	191.458	156.538	..	6.64123e+08
2013	Eritrea	ERI	..	..	..	..	..	..	..	..	..	..	..	8.94371e+08
2013	Ethiopia	ETH	2.82041	..	..	..	2.30773e+07	1.7483	34.0811	34.0811	28.9877	12.4841	419.184	1.18951e+10
2013	Gambia, The	GMB	4.96801	-0.351944	9.981	..	6.95852e+07	7.98404	14.7115	14.7115	26.4828	18.9792	781.682	4.44279e+08
2013	Guinea-Bissau	GNB	1.87744	0.000176081	12.7152	..	3.45452e+07	6.09774	7.2244	6.18998	25.8232	18.2572	565.599	233610194
2013	Haiti	HTI	1.11683	..	11.0617	..	2.47694e+08	12.2844	15.2064	15.2064	30.6479	10.8096	1233.74	1.39108e+09
2013	Kiribati	KIR	0.452769	0.0847898	..	..	1.28436e+06	9.32078	31.7835	30.1944	93.8594	11.95	1604.28	..
2013	Lao PDR	LAO	5.70578	-0.239247	..	..	6.8704e+07	1.42718	30.6473	30.6473	60.006	38.1731	1373.81	7.31018e+09
2013	Liberia	LBR	65.1671	10.6662	12.2455	..	3.94923e+08	13.4577	19.4544	19.4544	96.4136	34.5795	597.381	2.29487e+08
2013	Madagascar	MDG	4.55464	0.125613	11.0833	..	5.51957e+07	2.87964	16.5129	19.7548	33.0954	23.2722	465.389	2.33793e+09
2013	Malawi	MWI	8.17851	-0.0761048	12.453	..	1.64528e+07	0.618465	12.7025	12.7025	42.6093	35.6598	493.818	1.25003e+09
2013	Mali	MLI	2.32471	0.0215593	20.9077	..	1.33904e+08	6.75474	19.3229	17.1275	39.8771	24.9405	680.334	3.09908e+09
2013	Mauritania	MRT	15.589	0.257716	18.3458	..	2.55109e+08	0	47.5574	32.7208	56.8502	45.5486	1671.29	3.24674e+09
2013	Mozambique	MOZ	39.4562	3.07699	26.6073	..	9.98368e+07	0.897892	53.988	37.6285	76.4066	26.7439	535.394	1.20886e+10
2013	Myanmar	MMR	3.74086	..	12.8385	..	4.19356e+08	2.72754	31.5157	31.0755	18.9457	19.6351	1174.05	9.78969e+09
2013	Nepal	NPL	0.384925	0	58.0326	..	2.77722e+07	28.9744	37.3214	22.5941	37.4569	10.689	670.838	3574449233
2013	Niger	NER	7.03517	0.985431	10.4606	..	9.15145e+07	1.42703	29.7125	29.5949	29.3161	16.979	505.627	1.75464e+09
2013	Rwanda	RWA	2.98948	0	18.6886	..	8.28726e+07	2.17659	24.4306	23.6791	29.2025	13.3052	695.725	2173711619
2013	Sao Tome and Principe	STP	4.04665	0.302847	32.2755	..	1.07354e+06	8.83926	..	..	..	..	1155.45	185554398
2013	Senegal	SEN	1.64175	0.175732	26.2514	..	2.80522e+08	9.37434	24.2077	22.1141	38.0494	22.1957	1291.42	4.78362e+09
2013	Sierra Leone	SLE	8.73241	..	4.76931	..	8.99756e+06	1.41577	13.7613	14.4493	58.826	28.6268	555.206	9.01826e+08
2013	Solomon Islands	SLB	4.15929	0.235455	29.3423	17.3333	4.48268e+07	1.60662	..	..	55.1258	46.5479	1705.84	1.66035e+08
2013	Somalia	SOM	..	..	..	..	..	0	..	14.2458	91.4847	24.2164	..	1.86027e+09
2013	Sudan	SDN	2.92374	..	9.63638	..	6.43677e+07	1.07311	19.5319	18.4412	14.8879	8.84065	1778.61	1.64327e+10
2013	Tanzania	TZA	4.56926	..	12.5373	..	1.29704e+08	0.836091	37.47	33.957	29.6184	19.0122	817.123	1.07245e+10
2013	Togo	TGO	4.24835	-0.478518	37.9663	..	1.77984e+08	9.19722	27.3903	27.3013	66.285	46.476	593.162	5.91212e+08
2013	Uganda	UGA	3.80666	-0.163962	12.279	15.2948	3.67619e+08	3.26715	30.9524	30.4425	26.7108	16.5842	875.473	7.82027e+09
2013	Yemen, Rep.	YEM	-0.330496	0.0133366	5.63672	..	333295533	8.2704	..	..	..	..	1151.42	6.92448e+09
2013	Zambia	ZMB	7.4871	1.46001	15.817	26.2689	7.73245e+07	0.192474	34.0385	26.0359	39.9733	40.4827	1620.12	4.43314e+09
2014	Afghanistan	AFG	0.20979	-9.35017e-05	3.94106	..	5.24163e+08	1.23685	..	..	..	..	583.656	2.02095e+09
2014	Bangladesh	BGD	1.46871	0.0241605	43.7361	..	3.25214e+07	8.66905	28.5779	28.5779	25.5244	18.9897	951.315	2.70409e+10
2014	Benin	BEN	3.05421	0.130063	16.7371	..	1.44363e+08	2.29334	19.2576	21.6377	33.8374	31.4308	1140.45	1.77496e+09
2014	Bhutan	BTN	1.23408	0	45.006	..	5.21195e+07	0.749432	53.1095	54.9897	60.8571	37.452	2639.6	1829065748
2014	Burkina Faso	BFA	2.56255	0.49879	23.4056	..	1.60555e+08	2.84234	19.2622	18.6613	31.8916	26.932	720.152	2.26764e+09
2014	Burundi	BDI	3.0212	0.00101314	19.2934	..	1.48461e+07	2.07935	14.2	14.4	34.1543	7.60342	245.327	4.03553e+08
2014	Cambodia	KHM	11.0969	0.491321	62.6627	..	3.5961e+08	6.6045	22.0945	21.0398	67.0088	62.6035	972.743	7.09678e+09
2014	Central African Republic	CAF	0.183396	..	12.791	..	..	..	21.9908	21.1559	36.4193	16.6758	334.44	3.95646e+08
2014	Chad	TCD	-4.84583	..	7.80153	..	..	..	33.7597	33.1732	42.4652	34.1614	961.378	3.62212e+09
2014	Comoros	COM	0.407499	..	13.6289	..	981694	13.9022	15.203	15.2375	29.5594	9.67647	1370.51	1.09247e+08
2014	Congo, Dem. Rep.	COD	4.17603	0.956865	5.71798	..	4.50678e+08	2.10646	23.2235	23.111	41.858	36.8322	397.342	4.11152e+09
2014	Djibouti	DJI	6.90837	..	22.1973	..	..	1.71039	2.85446	28.1165	140.994	158.374	..	8.12269e+08
2014	Eritrea	ERI	..	..	..	..	..	..	..	..	..	..	..	8.28876e+08
2014	Ethiopia	ETH	3.33569	..	..	..	1.42532e+07	3.23018	37.9937	37.9937	29.0995	11.6416	449.42	1.62015e+10
2014	Gambia, The	GMB	1.87189	-0.994003	8.83119	..	2.52359e+07	11.2058	16.6526	16.6526	36.421	21.8369	747.709	4.2476e+08
2014	Guinea-Bissau	GNB	2.73507	0.260433	14.4569	..	3.65239e+07	8.76086	11.4166	9.60261	31.3856	20.2074	556.147	2.40681e+08
2014	Haiti	HTI	0.669337	..	11.6901	..	2.48597e+08	13.3667	14.5478	14.5478	32.1322	11.2391	1257.77	1.77402e+09
2014	Kiribati	KIR	1.46472	0.0814399	..	..	1.25019e+06	9.11559	29.9308	29.3399	102.708	13.4107	1571.23	..
2014	Lao PDR	LAO	6.53916	0.0531905	..	..	5.41653e+07	1.41726	29.8014	29.8014	58.3052	40.7545	1456.47	8.74339e+09
2014	Liberia	LBR	15.9628	-1.1301	11.7376	..	3.64441e+08	16.285	19.4933	19.4933	108.537	28.4322	586.229	3.54254e+08
2014	Madagascar	MDG	2.97751	0.293544	11.6678	..	4.97492e+07	2.75045	16.4907	18.2781	33.6875	28.2819	468.113	2.40986e+09
2014	Malawi	MWI	9.8893	-0.0783096	11.4036	..	1.8552e+07	0.636382	11.9856	11.9856	39.625	33.7016	507.538	1.3725e+09
2014	Mali	MLI	1.00261	0.00427755	22.0695	..	1.47306e+08	6.40636	20.161	17.9102	38.0832	22.5555	707.696	3.13672e+09
2014	Mauritania	MRT	7.62362	0.420855	19.5203	..	1.88556e+08	0	41.7967	37.9643	54.2212	37.3892	1692.46	3.29651e+09
2014	Mozambique	MOZ	28.2162	0.547577	30.6355	..	1.9387e+08	0.877536	52.8551	40.607	80.1811	31.284	559.137	1.28875e+10
2014	Myanmar	MMR	3.32336	0	15.5616	..	5.65941e+08	2.84804	31.7197	31.2948	22.1685	20.0904	1257.48	9.79791e+09
2014	Nepal	NPL	0.151991	0	61.897	..	9.10337e+06	29.4389	41.1678	23.5176	40.7501	11.5051	711.304	3482791292
2014	Niger	NER	7.57591	0.816178	10.68	..	1.47283e+08	2.01677	31.1101	30.7843	29.7957	15.9459	518.587	1.74311e+09
2014	Rwanda	RWA	3.8078	0.0459344	20.1985	..	9.90702e+07	2.22641	23.2265	22.6379	30.0332	13.7201	720.498	2.76544e+09
2014	Sao Tome and Principe	STP	7.6444	1.13456	27.6975	..	1.44159e+06	7.7419	..	..	..	..	1208.24	2.0146e+08
2014	Senegal	SEN	2.03613	0.138704	27.3169	..	3.00415e+08	9.75703	25.8808	23.4797	36.6642	21.7783	1338.72	5.23682e+09
2014	Sierra Leone	SLE	7.47912	..	4.88916	..	6.84e+06	1.24483	13.6891	13.1098	52.4258	30.76	567.834	9.12142e+08
2014	Solomon Islands	SLB	1.57405	0.050398	31.622	19.2403	4.58913e+07	1.22311	..	..	53.7277	44.557	1677.54	1.40754e+08
2014	Somalia	SOM	..	..	..	..	..	0	..	14.6772	98.4992	23.8348	..	1.79926e+09
2014	Sudan	SDN	1.92678	..	7.62152	..	3.56116e+07	0.780018	16.4396	15.5353	11.3097	8.14925	1782.74	1.59368e+10
2014	Tanzania	TZA	2.83417	..	13.3037	..	9.82831e+07	0.779518	37.654	33.1703	27.2868	18.0692	846.387	1.18611e+10
2014	Togo	TGO	1.18078	7.84637	35.6006	..	1.53995e+08	9.35219	27.9173	29.9952	57.7481	39.7163	612.149	7.16139e+08
2014	Uganda	UGA	3.25989	0.083204	12.9592	17.9768	3.01772e+08	2.73344	26.2199	25.5951	21.157	15.0127	889.842	7.86601e+09
2014	Yemen, Rep.	YEM	-0.539513	0.0268177	..	..	335395533	7.75463	..	..	..	..	1119.15	6861841969
2014	Zambia	ZMB	5.55344	-3.59475	17.0881	25.8065	8.11999e+07	0.214728	34.0694	31.0375	37.3714	38.8223	1644.11	7.36247e+09
2015	Afghanistan	AFG	0.849679	0.0108657	3.98149	..	2.28992e+08	1.75126	..	..	..	..	574.184	2.00895e+09
2015	Bangladesh	BGD	1.45129	0.0307066	44.407	..	3.21027e+07	7.8407	28.8867	28.8867	24.7493	17.3367	1002.39	2.7716e+10
2015	Benin	BEN	1.31501	0.287134	16.7357	..	9.82169e+07	1.88309	20.7319	20.4957	32.0359	24.7205	1129	1.91395e+09
2015	Bhutan	BTN	0.321968	0	46.4394	..	5.49587e+07	0.98106	55.4613	55.7326	67.7561	34.4356	2780.82	2.0028e+09
2015	Burkina Faso	BFA	1.95993	0.119208	25.0378	..	1.80768e+08	3.25372	19.4067	19.1472	32.9815	26.1076	726.713	2.34898e+09
2015	Burundi	BDI	1.59847	0.00490185	16.386	..	2.10414e+07	1.64416	12.1776	12.3402	26.809	5.73297	228.433	4.08116e+08
2015	Cambodia	KHM	10.0987	0.486212	74.3167	..	3.14341e+08	6.56772	22.453	21.435	66.1456	61.7184	1024.62	7.98776e+09
2015	Central African Republic	CAF	0.176905	..	11.7154	..	..	..	21.8054	20.5728	36.0775	17.0677	346.694	4.65066e+08
2015	Chad	TCD	5.1107	..	8.35252	..	..	..	28.4592	27.815	36.5624	30.0018	956.66	2.75637e+09
2015	Comoros	COM	0.51103	..	15.822	..	1.06149e+06	13.6503	13.638	13.4963	27.6688	10.1362	1353.66	9.98867e+07
2015	Congo, Dem. Rep.	COD	3.07434	1.33916	6.28551	..	8.51177e+08	3.07658	18.5271	18.3412	31.6069	27.7256	411.021	4.06517e+09
2015	Djibouti	DJI	5.91905	..	21.6503	..	..	1.63413	-0.0984	30.2623	122.645	141.458	..	1.17339e+09
2015	Eritrea	ERI	..	..	..	..	..	..	..	..	..	..	..	7.82433e+08
2015	Ethiopia	ETH	4.06649	..	..	..	1.44376e+07	1.68292	40.6713	40.6713	30.2928	9.36331	482.639	1.95726e+10
2015	Gambia, The	GMB	-0.122824	-0.075497	..	..	2.02886e+07	9.86549	20.3498	20.3498	33.3412	19.5963	754.992	4.34831e+08
2015	Guinea-Bissau	GNB	1.77208	0.223754	8.55299	..	3.84067e+07	8.10441	8.08555	9.44509	32.2385	27.543	575.052	2.64896e+08
2015	Haiti	HTI	0.711296	..	10.7623	..	2.47298e+08	14.7776	14.1944	14.1944	30.2271	11.7616	1260.6	1.91451e+09
2015	Kiribati	KIR	-0.479099	0.0713085	..	..	1.02782e+06	8.20957	41.6464	42.5486	107.391	15.6246	1710.66	..
2015	Lao PDR	LAO	7.48941	0.275856	..	..	4.33381e+07	1.31485	31.5567	31.5567	51.8461	33.9523	1538.85	1.08727e+10
2015	Liberia	LBR	7.32389	0.956553	12.9458	..	3.39788e+08	20.5988	20.1573	20.1573	106.549	19.469	571.453	5.07006e+08
2015	Madagascar	MDG	2.89728	0.723517	12.3106	..	5.79763e+07	2.88655	15.9919	18.9595	32.8297	28.3906	469.942	2521535251
2015	Malawi	MWI	4.51494	-0.0801163	12.2586	..	2.00012e+07	0.651068	12.2216	12.2216	35.7548	29.1565	507.548	1.45387e+09
2015	Mali	MLI	2.10163	0.628307	24.9916	..	1.32857e+08	6.23132	20.7609	18.3557	39.5959	24.0437	729.634	3.35419e+09
2015	Mauritania	MRT	8.13586	0.00343773	21.1156	..	1.71582e+08	0	44.9569	40.9963	57.2735	33.8216	1732.59	3.71155e+09
2015	Mozambique	MOZ	24.2515	0.0095411	32.5716	..	1.90567e+08	0.89574	41.2491	31.3318	62.8305	31.0782	580.05	1.31851e+10
2015	Myanmar	MMR	6.02134	0	17.7482	..	3.82265e+08	2.95568	33.2795	32.4784	30.9399	22.9752	1335.2	9.85316e+09
2015	Nepal	NPL	0.24238	0	64.749	..	9.49443e+06	31.4324	39.0575	27.9709	41.4733	11.6219	731.999	3.5998e+09
2015	Niger	NER	5.46665	0.352468	11.2712	..	1.0127e+08	1.77156	32.3599	32.6044	30.4544	13.6237	520.756	1.96876e+09
2015	Rwanda	RWA	1.89673	0.0404108	20.9874	..	1.01924e+08	1.86298	24.2343	23.9566	31.9639	13.125	764.621	3.32907e+09
2015	Sao Tome and Principe	STP	8.8349	0.839955	27.3575	..	449656	6.32154	..	..	..	..	1232.17	2.19225e+08
2015	Senegal	SEN	2.30195	0.176453	27.3047	..	2.72324e+08	9.88904	25.8333	23.0173	35.4331	22.6772	1384.52	5.56061e+09
2015	Sierra Leone	SLE	5.9837	..	5.38625	..	6.7636e+06	1.14167	15.5288	15.567	47.4401	19.3625	441.138	9.48616e+08
2015	Solomon Islands	SLB	2.46528	0.360645	33.0353	21.5355	5.5643e+07	1.42211	..	..	47.1017	39.8187	1656.05	1.58008e+08
2015	Somalia	SOM	..	..	..	..	..	0	..	13.963	98.4784	25.636	..	1.75883e+09
2015	Sudan	SDN	2.32638	..	7.13737	..	8.93903e+07	0.203773	16.5601	15.6099	10.9185	8.18219	1825.72	1.57724e+10
2015	Tanzania	TZA	3.1787	..	14.6135	..	1.03818e+08	0.818446	32.7587	31.8711	23.6528	17.1049	871.998	1.29614e+10
2015	Togo	TGO	6.16762	8.33926	40.163	..	8.94316e+07	8.70015	32.2233	31.2773	57.8134	35.8464	630.937	8.44789e+08
2015	Uganda	UGA	2.28743	0.000891909	13.828	20.2406	2.78222e+08	2.79755	23.1397	22.5401	24.919	12.9329	903.847	8.77627e+09
2015	Yemen, Rep.	YEM	-0.036383	0.0104333	..	..	333389518	7.8927	..	..	..	..	785.338	6.47665e+09
2015	Zambia	ZMB	7.45018	-0.666465	19.7648	29.6674	7.21047e+07	0.221465	42.8049	38.4533	42.7269	37.1385	1641.01	1.0132e+10
2016	Afghanistan	AFG	0.51944	0.0777347	3.88832	..	1.67894e+08	3.48385	..	..	..	..	571.074	1.96451e+09
2016	Bangladesh	BGD	1.05355	0.0182989	45.2795	..	4.12135e+07	6.13069	29.6526	29.6526	21.3046	16.6497	1062.04	29093215066
2016	Benin	BEN	1.11488	0.147036	17.4824	..	8.81367e+07	1.87569	20.272	19.7225	31.3801	27.6068	1134.92	2028979266
2016	Bhutan	BTN	0.550455	0	48.1879	..	5.25263e+07	1.59073	57.0062	56.3954	55.7881	29.617	2970.77	2.28153e+09
2016	Burkina Faso	BFA	3.0438	0.393577	25.8099	..	1.88063e+08	3.09641	20.7955	20.2452	31.9772	25.916	747.886	2.53941e+09
2016	Burundi	BDI	0.00187254	0.00123134	17.1699	..	1.90855e+07	1.05675	9.19055	9.35679	25.0916	6.65259	219.961	4.0886e+08
2016	Cambodia	KHM	12.3692	0.395042	81.6738	..	3.56857e+08	5.99103	22.7058	21.6852	65.6685	61.2815	1079.63	8.20873e+09
2016	Central African Republic	CAF	0.39759	..	12.3148	..	..	..	22.4635	20.8776	35.7088	14.8219	359.6	4.62091e+08
2016	Chad	TCD	2.42313	..	9.74768	..	..	..	24.3918	23.6436	37.0019	26.295	869.059	2.82426e+09
2016	Comoros	COM	0.352458	..	16.143	..	920602	11.5266	12.5607	12.4756	26.46	10.6729	1366.68	1.62492e+08
2016	Congo, Dem. Rep.	COD	2.51078	0.733366	7.39279	..	4.50361e+08	1.59818	17.3999	17.1649	31.9688	23.9564	407.29	3.81743e+09
2016	Djibouti	DJI	6.1454	..	20.4482	..	..	1.54548	25.0808	27.738	109.367	100.62	..	1.60168e+09
2016	Eritrea	ERI	..	..	..	..	..	..	..	..	..	..	..	750284109
2016	Ethiopia	ETH	5.57621	..	..	..	2.98695e+07	1.0394	37.3488	37.3488	27.087	7.81208	514.057	2.22115e+10
2016	Gambia, The	GMB	-0.0762721	0.246743	..	..	1.8758e+07	13.9682	24.9199	24.9199	30.1099	15.9115	747.003	4.29403e+08
2016	Guinea-Bissau	GNB	1.20625	0.0226377	7.39846	..	23574000	4.78635	7.82309	7.74838	31.3041	26.5081	595.559	2.61245e+08
2016	Haiti	HTI	0.764395	..	10.7189	..	2.66345e+08	17.1873	11.8015	11.8015	30.5605	11.6634	1265.23	1.95084e+09
2016	Kiribati	KIR	1.01328	0.0676247	..	..	1.03528e+06	9.13759	33.9617	34.6082	109.589	19.2394	1773.03	..
2016	Lao PDR	LAO	5.91746	0.0960687	..	..	3.94761e+07	1.19806	29.0077	29.0077	41.8825	33.2094	1621.74	1.27451e+10
2016	Liberia	LBR	9.50934	5.11508	13.4997	..	3.57015e+08	17.6986	20.084	20.084	100.26	21.4166	548.268	593205217
2016	Madagascar	MDG	4.56461	0.757285	11.8878	..	4.76569e+07	2.52523	16.366	18.9773	31.7421	29.0926	475.745	2.47045e+09
2016	Malawi	MWI	2.12956	-0.0775926	10.4668	..	7.59322e+06	0.718808	10.7803	10.7803	44.9408	32.9669	506.25	1507045929
2016	Mali	MLI	2.53983	0.691219	26.4264	..	1.60271e+08	5.89394	23.9626	18.5853	40.3204	23.4429	749.693	3.42032e+09
2016	Mauritania	MRT	4.23731	0.016175	20.2989	..	..	0	41.4098	37.5971	47.365	31.9298	1705.03	3.86518e+09
2016	Mozambique	MOZ	26.2055	0.290866	31.5916	..	9.84774e+07	0.782212	46.6023	25.9225	72.0932	33.5453	585.182	1.34971e+10
2016	Myanmar	MMR	4.87926	0	21.2055	..	2.97721e+08	3.49252	34.4403	32.0198	35.0788	25.9427	1402.28	9.68548e+09
2016	Nepal	NPL	0.500315	0	80.8453	..	2.00543e+07	31.2086	33.882	28.7282	39.283	9.4684	729.661	3.74829e+09
2016	Niger	NER	2.91002	0.388336	11.5274	..	1.09142e+08	1.70324	28.6323	28.1271	24.4077	11.8821	529.643	2.24212e+09
2016	Rwanda	RWA	3.2165	0.549098	20.4642	..	1.02464e+08	1.98357	25.6706	27.1323	34.0553	15.4523	789.46	3.88882e+09
2016	Sao Tome and Principe	STP	6.75294	0.291205	26.6465	..	575613	5.22289	..	..	..	..	1259.52	2.24524e+08
2016	Senegal	SEN	2.4811	1.17573	27.7983	..	3.88583e+08	10.402	25.3617	23.9281	32.5473	21.5609	1431.76	6.39011e+09
2016	Sierra Leone	SLE	3.75438	..	5.82483	..	5.47461e+06	1.2744	20.1217	18.9207	54.5019	24.9141	457.833	967617177
2016	Solomon Islands	SLB	2.7089	0.0990484	34.2439	26.0729	6.91872e+07	1.47131	..	..	..	..	1707.23	2.05558e+08
2016	Somalia	SOM	..	..	..	..	..	0	..	14.1002	99.8972	25.4185	..	1743889509
2016	Sudan	SDN	2.05471	..	8.855	..	1.12043e+08	0.29632	19.6124	18.6794	12.5271	9.82885	1866.22	1.5506e+10
2016	Tanzania	TZA	1.73593	..	13.6703	..	1.08375e+08	0.808718	32.1748	32.7538	19.0705	16.35	904.382	1.3829e+10
2016	Togo	TGO	-1.03206	5.72693	41.1563	..	7.78231e+07	8.18294	32.0087	29.9235	53.4911	35.1769	649.446	1.17022e+09
2016	Uganda	UGA	2.15176	0.000525815	13.6989	20.8078	3.49353e+08	3.9412	24.7807	24.234	18.8632	12.4808	913.092	9.35163e+09
2016	Yemen, Rep.	YEM	-1.81342	0.00254396	..	..	332700000	12.1883	..	..	..	..	694.152	6.32243e+09
2016	Zambia	ZMB	3.16307	0.84334	15.4421	27.0436	6.34058e+07	0.183559	38.2062	36.4206	38.6339	35.3247	1652.6	13646031275
2017	Afghanistan	AFG	0.2731	0.0596755	3.84188	..	1.43979e+08	4.36001	..	..	..	..	571.441	1.99757e+09
2017	Bangladesh	BGD	0.724996	0.0507556	47.5833	..	4.68382e+07	5.40702	30.5105	30.5105	20.2679	15.0361	1127.27	3.44222e+10
2017	Benin	BEN	1.5817	0.251206	16.5779	..	7.29462e+07	1.54135	23.9604	23.4385	34.271	27.2056	1166.76	2.51921e+09
2017	Bhutan	BTN	-0.675563	0	51.2983	..	5.25894e+07	1.76112	51.9494	52.0928	52.7267	30.0832	3072.02	2596414737
2017	Burkina Faso	BFA	0.018237	0.0727926	27.4216	..	1.98932e+08	2.95485	22.0618	20.8835	32.8164	26.4524	771.648	2.84481e+09
2017	Burundi	BDI	0.00997618	0.000313579	15.4637	..	1.57228e+07	1.06312	8.806	8.98405	26.9515	7.4447	214.139	425630372
2017	Cambodia	KHM	12.5718	0.517911	86.6521	..	3.24477e+08	5.80468	22.892	21.8977	64.1058	60.682	1135.84	9.51645e+09
2017	Central African Republic	CAF	0.332413	..	11.215	..	..	..	25.6013	24.238	39.8838	17.2598	371.109	438585661
2017	Chad	TCD	3.63367	..	9.76154	..	..	..	21.2931	20.5376	39.702	33.873	817.534	3.12256e+09
2017	Comoros	COM	0.363777	..	16.4592	..	1.92915e+06	12.214	13.4334	13.3233	28.263	11.9013	1386.92	1.7006e+08
2017	Congo, Dem. Rep.	COD	2.75644	0.768622	5.46584	..	5.32463e+08	2.83092	24.9877	24.7737	39.0409	35.2505	408.925	4.00426e+09
2017	Djibouti	DJI	5.9944	..	21.2584	..	..	1.50187	24.1878	26.2177	156.5	147.828	..	1.94468e+09
2017	Eritrea	ERI	..	..	..	..	..	..	..	..	..	..	..	7.72043e+08
2017	Ethiopia	ETH	4.91271	..	..	..	1.24618e+07	0.481075	38.444	38.444	23.4743	7.62937	548.419	2.52982e+10
2017	Gambia, The	GMB	0.361858	0.156925	5.66476	..	1.69365e+07	15.1625	22.9597	22.9597	36.5296	16.7895	760.125	5.60623e+08
2017	Guinea-Bissau	GNB	1.15929	0.0246841	12.748	..	4.81689e+07	7.77081	9.00098	8.93159	33.073	27.774	615.039	3.51669e+08
2017	Haiti	HTI	2.63726	..	10.4344	..	2.9771e+08	19.1493	12.6383	12.6383	32.9819	10.9605	1277.37	1.95503e+09
2017	Kiribati	KIR	0.419059	0.0663904	..	..	1.07119e+06	9.58987	29.848	29.5624	103.898	15.7171	1763.23	..
2017	Lao PDR	LAO	10.0461	0.0575612	..	..	1.03059e+08	1.44014	..	..	..	..	1706.79	1.38794e+10
2017	Liberia	LBR	7.54364	1.64891	17.289	..	3.15532e+08	12.2807	20.4861	20.4861	98.7057	24.2842	548.011	7.20428e+08
2017	Madagascar	MDG	3.52797	0.804214	12.7061	..	6.34896e+07	2.60146	15.8064	18.1394	34.4408	30.9026	481.383	2.76515e+09
2017	Malawi	MWI	1.431	-0.0799506	..	..	9.60132e+06	1.24368	13.192	13.192	36.167	29.1628	512.646	1.78981e+09
2017	Mali	MLI	3.64035	0.0812086	25.9482	..	1.55033e+08	5.74827	21.5892	18.2499	35.8544	22.2141	766.142	3866446983
2017	Mauritania	MRT	8.70351	0.142993	21.1967	..	5.30643e+07	1.14184	42.0559	38.1474	52.8935	39.0969	1715.61	4.00177e+09
2017	Mozambique	MOZ	17.5434	0.196561	24.5425	..	2.19144e+08	1.95125	33.1863	22.84	61.1398	38.5791	589.719	1.45873e+10
2017	Myanmar	MMR	6.86518	0	23.6448	..	9.63255e+07	3.73932	32.187	31.1084	34.0892	28.3597	1482.66	1.03123e+10
2017	Nepal	NPL	0.77943	0	78.8785	..	3.34352e+07	27.5138	46.8176	31.4337	42.3751	8.98833	779.204	4.37418e+09
2017	Niger	NER	3.02703	0.259964	11.4103	..	1.6975e+08	2.35971	26.211	25.9955	26.2541	12.8175	535.175	2.68769e+09
2017	Rwanda	RWA	2.96145	0.169528	20.592	..	9.42867e+07	2.32671	23.835	22.7137	33.1469	20.5284	799.467	4.47449e+09
2017	Sao Tome and Principe	STP	9.10734	0.085744	25.2369	..	0	4.84328	..	..	..	..	1283.61	2.45461e+08
2017	Senegal	SEN	2.80185	0.392518	29.6648	..	4.0939e+08	10.2346	29.8156	25.8257	35.7752	21.9301	1495.34	8.61637e+09
2017	Sierra Leone	SLE	5.29939	..	5.11652	..	4.07397e+06	1.29268	18.4931	17.9817	48.0339	26.0513	466.945	1.03004e+09
2017	Solomon Islands	SLB	2.89023	0.473287	32.9134	25.0228	5.47043e+07	1.1005	..	..	..	..	1751.51	3.27846e+08
2017	Somalia	SOM	..	..	..	..	..	0	..	12.0943	102.554	22.0531	..	1.78741e+09
2017	Sudan	SDN	2.36622	..	8.91447	..	1.247e+08	0.47297	18.6329	18.0672	12.2721	9.58053	1900.09	1.58056e+10
2017	Tanzania	TZA	1.75861	..	13.0653	..	1.14385e+08	0.75512	34.0172	35.4598	17.0987	15.1403	937.301	15793487020
2017	Togo	TGO	1.83734	-0.675853	39.2789	..	8.63226e+07	8.37374	23.6183	23.7759	43.731	33.1149	661.148	1.34977e+09
2017	Uganda	UGA	2.60987	0.00100607	13.4819	21.6385	3.44725e+08	3.79023	24.6142	24.0524	20.1759	16.6611	912.987	1.09531e+10
2017	Yemen, Rep.	YEM	-1.00931	0.0209492	..	..	..	14.1029	..	..	..	..	643.164	6.31691e+09
2017	Zambia	ZMB	4.2814	-0.278519	14.906	31.2136	1.21371e+08	0.362005	41.003	38.8086	36.5928	34.9929	1660.77	1.56862e+10
2018	Afghanistan	AFG	0.650735	0.21142	3.51232	..	2.34619e+08	4.37807	..	..	..	..	564.61	1.97043e+09
2018	Bangladesh	BGD	0.883679	0.00700996	46.939	..	5.69322e+07	5.6803	31.2349	31.2349	23.4439	14.801	1203.22	4.15658e+10
2018	Benin	BEN	1.36183	0.0685603	16.7598	..	9.44588e+07	1.39459	26.3923	25.906	34.5486	27.2961	1211.32	3.30753e+09
2018	Bhutan	BTN	0.10829	0	58.0931	..	5.75242e+07	2.37645	47.5882	47.1891	55.8872	30.8177	3128.84	2.53933e+09
2018	Burkina Faso	BFA	1.67133	0.42163	26.8626	..	2.08746e+08	2.83719	22.7264	19.8303	32.174	28.1293	800.312	3.01677e+09
2018	Burundi	BDI	0.0323928	1.8469e-07	18.0326	..	1.93318e+07	1.59136	11.1034	11.1034	29.809	9.40104	210.804	4.22727e+08
2018	Cambodia	KHM	13.0745	0.504496	99.5741	..	3.09803e+08	5.825	23.4483	22.551	63.3029	61.5957	1202.62	11039194236
2018	Central African Republic	CAF	0.810613	..	12.3443	..	..	..	25.9016	25.0144	46.98	18.8836	379.365	4.52877e+08
2018	Chad	TCD	4.10075	..	9.75915	..	..	..	20.8675	20.8675	38.0141	36.1907	812.016	3.09756e+09
2018	Comoros	COM	0.481307	..	15.9123	..	4.70866e+06	14.6471	14.9742	14.8646	29.8465	13.248	1402.74	2.59271e+08
2018	Congo, Dem. Rep.	COD	3.0056	0.446776	5.89573	..	9.1382e+08	3.89206	20.9251	20.7133	37.952	34.3376	418.989	4.0229e+09
2018	Djibouti	DJI	5.64267	..	20.9199	..	..	1.98678	5.62735	27.7995	139.038	149.178	..	2.04481e+09
2018	Eritrea	ERI	..	..	..	..	..	..	..	..	..	..	..	7.3613e+08
2018	Ethiopia	ETH	3.98771	..	..	..	8.68945e+06	0.517775	34.7288	34.7288	22.8267	8.37268	570.652	2.6802e+10
2018	Gambia, The	GMB	1.97274	-0.333858	6.67958	..	1.84708e+07	12.1869	20.8784	20.8784	41.3827	21.727	791.45	5.94452e+08
2018	Guinea-Bissau	GNB	1.40889	-0.0277655	14.7582	..	5.66878e+07	8.76851	10.8931	10.8234	32.4553	25.3356	622.687	4.4819e+08
2018	Haiti	HTI	0.657661	..	11.5139	..	3.09385e+08	19.6814	14.0252	14.0252	35.3013	11.0767	1282.24	2.01906e+09
2018	Kiribati	KIR	-0.58167	0.0616614	..	..	1.0793e+06	10.1547	31.6781	31.5859	88.7621	9.63033	1777.71	..
2018	Lao PDR	LAO	7.56397	0	..	..	1.23785e+08	1.33609	..	..	..	..	1785.58	1.49031e+10
2018	Liberia	LBR	3.95618	2.57585	17.8021	..	3.39065e+08	14.0908	12.9289	18.2904	94.3321	26.011	541.271	8.39009e+08
2018	Madagascar	MDG	4.41794	0.851026	12.882	..	7.42654e+07	3.07146	19.6148	18.8053	33.8198	28.682	490.097	2.99434e+09
2018	Malawi	MWI	1.46682	-0.0819519	..	..	1.24005e+07	2.61053	10.8651	10.8651	38.1033	30.8828	515.106	1.92625e+09
2018	Mali	MLI	2.73607	0.00169504	25.5898	..	2.06961e+08	5.98728	20.4583	18.6979	35.6224	24.5224	778.728	4.12277e+09
2018	Mauritania	MRT	10.9643	-10.9551	23.3681	..	2.65812e+07	0.856723	44.8417	40.5649	57.2859	39.2692	1703.86	3.95228e+09
2018	Mozambique	MOZ	18.04	-0.0949072	22.3855	..	2.0948e+08	1.99429	50.0478	26.9459	82.3342	44.87	592.511	1.72812e+10
2018	Myanmar	MMR	2.11345	0	24.9608	..	1.51129e+08	3.7292	30.642	29.9238	30.2992	30.3898	1573.15	10237985256
2018	Nepal	NPL	0.233728	0	86.6274	..	4.94263e+07	28.4294	53.9018	34.5479	46.1774	8.90718	817.78	5.10313e+09
2018	Niger	NER	3.62765	0.300596	10.195	..	1.84458e+08	2.30932	28.9386	28.4481	26.2212	11.2888	552.321	2.8084e+09
2018	Rwanda	RWA	3.80027	0.186428	21.402	..	8.72505e+07	2.70354	22.6196	22.9626	34.6795	21.1419	845.406	5.0101e+09
2018	Sao Tome and Principe	STP	5.74837	0.58069	23.056	..	0	4.31185	..	..	..	..	1296.75	2.26286e+08
2018	Senegal	SEN	3.64883	0.227269	29.3999	..	5.91757e+08	10.4473	31.6216	26.0412	37.5009	23.0148	1547.09	1.16502e+10
2018	Sierra Leone	SLE	5.33187	..	5.69515	..	7.00705e+06	1.51981	17.4351	13.0609	39.2285	17.4673	472.825	1.04588e+09
2018	Solomon Islands	SLB	1.56795	0.568114	31.1113	24.6753	6.26321e+07	1.2484	..	..	..	..	1773.69	2.63375e+08
2018	Somalia	SOM	..	..	..	..	..	0	..	17.9835	108.545	23.7137	..	2.08462e+09
2018	Sudan	SDN	3.42843	0	9.73375	..	2.08725e+08	1.28353	12.0923	11.6204	10.0145	7.91226	1812.12	1.55788e+10
2018	Tanzania	TZA	1.82064	..	12.4816	..	9.90547e+07	0.711899	..	..	..	..	959.355	16325435953
2018	Togo	TGO	-3.37361	1.30874	36.436	..	9.81849e+07	8.40387	25.3207	25.3207	43.7723	31.8952	676.988	1.36929e+09
2018	Uganda	UGA	3.20619	0.000994198	13.6453	21.9937	3.99985e+08	4.06504	24.926	24.3481	21.561	15.0938	933.844	1.15656e+10
2018	Yemen, Rep.	YEM	-1.20112	0.0153522	..	..	..	16.0544	..	..	..	..	632.909	6.20514e+09
2018	Zambia	ZMB	1.55228	0.17225	14.9737	31.8753	1.32001e+08	0.406526	38.6409	35.11	36.9309	37.9574	1678.17	1.76674e+10
Data from database: World Development Indicators
Last Updated: 02/17/2021
Time	Country Name	Country Code	Foreign direct investment, net inflows (% of GDP) [BX.KLT.DINV.WD.GD.ZS]	Foreign direct investment, net outflows (% of GDP) [BM.KLT.DINV.WD.GD.ZS]	Domestic credit to private sector (% of GDP) [FS.AST.PRVT.GD.ZS]	Domestic credit provided by financial sector (% of GDP) [FS.AST.DOMS.GD.ZS]	Personal remittances, paid (current US$) [BM.TRF.PWKR.CD.DT]	Personal remittances, received (% of GDP) [BX.TRF.PWKR.DT.GD.ZS]	Gross capital formation (% of GDP) [NE.GDI.TOTL.ZS]	Gross fixed capital formation (% of GDP) [NE.GDI.FTOT.ZS]	Imports of goods and services (% of GDP) [NE.IMP.GNFS.ZS]	Exports of goods and services (% of GDP) [NE.EXP.GNFS.ZS]	GDP per capita (constant 2010 US$) [NY.GDP.PCAP.KD]	External debt stocks, long-term (DOD, current US$) [DT.DOD.DLXF.CD]

## Sheet: Series - Metadata
Code	License Type	Indicator Name	Short definition	Long definition	Source	Topic	Dataset	Periodicity	Base Period	Aggregation method	Statistical concept and methodology	Development relevance	Limitations and exceptions	General comments	License URL
BX.KLT.DINV.WD.GD.ZS	CC BY-4.0	Foreign direct investment, net inflows (% of GDP)		Foreign direct investment are the net inflows of investment to acquire a lasting management interest (10 percent or more of voting stock) in an enterprise operating in an economy other than that of the investor. It is the sum of equity capital, reinvestment of earnings, other long-term capital, and short-term capital as shown in the balance of payments. This series shows net inflows (new investme…	International Monetary Fund, International Financial Statistics and Balance of Payments databases, World Bank, International Debt Statistics, and World Bank and OECD GDP estimates.	Economic Policy & Debt: Balance of payments: Capital & financial account		Annual		Weighted Average	Data on equity flows are based on balance of payments data reported by the International Monetary Fund (IMF). Foreign direct investment (FDI) data are supplemented by the World Bank staff estimates using data from the United Nations Conference on Trade and Development (UNCTAD) and official national sources. The internationally accepted definition of FDI (from the sixth edition of the IMF's Balanc…	Private financial flows - equity and debt - account for the bulk of development finance. Equity flows comprise foreign direct investment (FDI) and portfolio equity. Debt flows are financing raised through bond issuance, bank lending, and supplier credits.	FDI data do not give a complete picture of international investment in an economy. Balance of payments data on FDI do not include capital raised locally, an important source of investment financing in some developing countries. In addition, FDI data omit nonequity cross-border transactions such as intra-unit flows of goods and services. The volume of global private financial flows reported by the…	Note: Data starting from 2005 are based on the sixth edition of the IMF's Balance of Payments Manual (BPM6).	https://datacatalog.worldbank.org/public-licenses#cc-by
BM.KLT.DINV.WD.GD.ZS	CC BY-4.0	Foreign direct investment, net outflows (% of GDP)		Foreign direct investment refers to direct investment equity flows in an economy. It is the sum of equity capital, reinvestment of earnings, and other capital. Direct investment is a category of cross-border investment associated with a resident in one economy having control or a significant degree of influence on the management of an enterprise that is resident in another economy. Ownership of 1…	International Monetary Fund, Balance of Payments database, supplemented by data from the United Nations Conference on Trade and Development and official national sources.	Economic Policy & Debt: Balance of payments: Capital & financial account		Annual		Weighted Average	Data on equity flows are based on balance of payments data reported by the International Monetary Fund (IMF). Foreign direct investment (FDI) data are supplemented by the World Bank staff estimates using data from the United Nations Conference on Trade and Development (UNCTAD) and official national sources. The internationally accepted definition of FDI (from the sixth edition of the IMF's Balanc…	Private financial flows - equity and debt - account for the bulk of development finance. Equity flows comprise foreign direct investment (FDI) and portfolio equity. Debt flows are financing raised through bond issuance, bank lending, and supplier credits.	FDI data do not give a complete picture of international investment in an economy. Balance of payments data on FDI do not include capital raised locally, an important source of investment financing in some developing countries. In addition, FDI data omit nonequity cross-border transactions such as intra-unit flows of goods and services. The volume of global private financial flows reported by the…	Note: Data starting from 2005 are based on the sixth edition of the IMF's Balance of Payments Manual (BPM6).	https://datacatalog.worldbank.org/public-licenses#cc-by
FS.AST.PRVT.GD.ZS	CC BY-4.0	Domestic credit to private sector (% of GDP)		Domestic credit to private sector refers to financial resources provided to the private sector by financial corporations, such as through loans, purchases of nonequity securities, and trade credits and other accounts receivable, that establish a claim for repayment. For some countries these claims include credit to public enterprises. The financial corporations include monetary authorities and de…	International Monetary Fund, International Financial Statistics and data files, and World Bank and OECD GDP estimates.	Financial Sector: Assets		Annual		Weighted average	Credit is an important link in money transmission; it finances production, consumption, and capital formation, which in turn affect economic activity. The data on domestic credit provided to the private sector are taken from the financial corporations survey (line 52D) of the International Monetary Fund's (IMF) International Financial Statistics or, when unavailable, from its depository survey (l…	Private sector development and investment - tapping private sector initiative and investment for socially useful purposes - are critical for poverty reduction. In parallel with public sector efforts, private investment, especially in competitive markets, has tremendous potential to contribute to growth. Private markets are the engine of productivity growth, creating productive jobs and higher inc…	Credit to the private sector may sometimes include credit to state-owned or partially state-owned enterprises.		https://datacatalog.worldbank.org/public-licenses#cc-by
BM.TRF.PWKR.CD.DT	CC BY-4.0	Personal remittances, paid (current US$)		Personal remittances comprise personal transfers and compensation of employees. Personal transfers consist of all current transfers in cash or in kind made or received by resident households to or from nonresident households. Personal transfers thus include all current transfers between resident and nonresident individuals. Compensation of employees refers to the income of border, seasonal, and o…	World Bank staff estimates based on IMF balance of payments data.	Economic Policy & Debt: Balance of payments: Current account: Transfers		Annual		Sum	The two main components of personal remittances, "personal transfers" and "compensation of employees", are items in the balance of payments (BPM6) framework. Both of these standard components are recorded in the current account. "Personal transfers," a new item in the Balance of Payments (BPM6) represents a broader definition of worker remittances. Personal transfers include all current transfers…	Movement of people, most often through migration, is a significant part of global integration. Migrants contribute to the economies of both their host country and their country of origin. Yet reliable statistics on migration are difficult to collect and are often incomplete, making international comparisons a challenge. In most developed countries, refugees are admitted for resettlement and are r…	Remittance transactions have grown in importance over the past decade. In a number of developing economies, receipts of remittances have become an important and stable source of funds that exceeds receipts from exports of goods and services or from financial inflows on foreign direct investment. But the quality of statistical remittance data is not high. Remittances are a challenge to measure bec…	Note: Data starting from 2005 are based on the sixth edition of the IMF's Balance of Payments Manual (BPM6).	https://datacatalog.worldbank.org/public-licenses#cc-by
BX.TRF.PWKR.DT.GD.ZS	CC BY-4.0	Personal remittances, received (% of GDP)		Personal remittances comprise personal transfers and compensation of employees. Personal transfers consist of all current transfers in cash or in kind made or received by resident households to or from nonresident households. Personal transfers thus include all current transfers between resident and nonresident individuals. Compensation of employees refers to the income of border, seasonal, and o…	World Bank staff estimates based on IMF balance of payments data, and World Bank and OECD GDP estimates.	Economic Policy & Debt: Balance of payments: Current account: Transfers		Annual		Weighted Average				Note: Data starting from 2005 are based on the sixth edition of the IMF's Balance of Payments Manual (BPM6).	https://datacatalog.worldbank.org/public-licenses#cc-by
NE.GDI.TOTL.ZS	CC BY-4.0	Gross capital formation (% of GDP)		Gross capital formation (formerly gross domestic investment) consists of outlays on additions to the fixed assets of the economy plus net changes in the level of inventories. Fixed assets include land improvements (fences, ditches, drains, and so on); plant, machinery, and equipment purchases; and the construction of roads, railways, and the like, including schools, offices, hospitals, private re…	World Bank national accounts data, and OECD National Accounts data files.	Economic Policy & Debt: National accounts: Shares of GDP & other		Annual		Weighted average	Gross domestic product (GDP) from the expenditure side is made up of household final consumption expenditure, general government final consumption expenditure, gross capital formation (private and public investment in fixed assets, changes in inventories, and net acquisitions of valuables), and net exports (exports minus imports) of goods and services. Such expenditures are recorded in purchaser …		Because policymakers have tended to focus on fostering the growth of output, and because data on production are easier to collect than data on spending, many countries generate their primary estimate of GDP using the production approach. Moreover, many countries do not estimate all the components of national expenditures but instead derive some of the main aggregates indirectly using GDP (based o…		https://datacatalog.worldbank.org/public-licenses#cc-by
NE.GDI.FTOT.ZS	CC BY-4.0	Gross fixed capital formation (% of GDP)		Gross fixed capital formation (formerly gross domestic fixed investment) includes land improvements (fences, ditches, drains, and so on); plant, machinery, and equipment purchases; and the construction of roads, railways, and the like, including schools, offices, hospitals, private residential dwellings, and commercial and industrial buildings. According to the 1993 SNA, net acquisitions of valua…	World Bank national accounts data, and OECD National Accounts data files.	Economic Policy & Debt: National accounts: Shares of GDP & other		Annual		Weighted average					https://datacatalog.worldbank.org/public-licenses#cc-by
NE.IMP.GNFS.ZS	CC BY-4.0	Imports of goods and services (% of GDP)		Imports of goods and services represent the value of all goods and other market services received from the rest of the world. They include the value of merchandise, freight, insurance, transport, travel, royalties, license fees, and other services, such as communication, construction, financial, information, business, personal, and government services. They exclude compensation of employees and i…	World Bank national accounts data, and OECD National Accounts data files.	Economic Policy & Debt: National accounts: Shares of GDP & other		Annual		Weighted average	Gross domestic product (GDP) from the expenditure side is made up of household final consumption expenditure, general government final consumption expenditure, gross capital formation (private and public investment in fixed assets, changes in inventories, and net acquisitions of valuables), and net exports (exports minus imports) of goods and services. Such expenditures are recorded in purchaser …		Because policymakers have tended to focus on fostering the growth of output, and because data on production are easier to collect than data on spending, many countries generate their primary estimate of GDP using the production approach. Moreover, many countries do not estimate all the components of national expenditures but instead derive some of the main aggregates indirectly using GDP (based o…		https://datacatalog.worldbank.org/public-licenses#cc-by
NE.EXP.GNFS.ZS	CC BY-4.0	Exports of goods and services (% of GDP)		Exports of goods and services represent the value of all goods and other market services provided to the rest of the world. They include the value of merchandise, freight, insurance, transport, travel, royalties, license fees, and other services, such as communication, construction, financial, information, business, personal, and government services. They exclude compensation of employees and inv…	World Bank national accounts data, and OECD National Accounts data files.	Economic Policy & Debt: National accounts: Shares of GDP & other		Annual		Weighted average	Gross domestic product (GDP) from the expenditure side is made up of household final consumption expenditure, general government final consumption expenditure, gross capital formation (private and public investment in fixed assets, changes in inventories, and net acquisitions of valuables), and net exports (exports minus imports) of goods and services. Such expenditures are recorded in purchaser …		Because policymakers have tended to focus on fostering the growth of output, and because data on production are easier to collect than data on spending, many countries generate their primary estimate of GDP using the production approach. Moreover, many countries do not estimate all the components of national expenditures but instead derive some of the main aggregates indirectly using GDP (based o…		https://datacatalog.worldbank.org/public-licenses#cc-by
NY.GDP.PCAP.KD	CC BY-4.0	GDP per capita (constant 2010 US$)		GDP per capita is gross domestic product divided by midyear population. GDP is the sum of gross value added by all resident producers in the economy plus any product taxes and minus any subsidies not included in the value of the products. It is calculated without making deductions for depreciation of fabricated assets or for depletion and degradation of natural resources. Data are in constant 201…	World Bank national accounts data, and OECD National Accounts data files.	Economic Policy & Debt: National accounts: US$ at constant 2010 prices: Aggregate indicators		Annual	2010	Weighted Average	For more information, see the metadata for constant U.S. dollar GDP (NY.GDP.MKTP.KD) and total population (SP.POP.TOTL).				https://datacatalog.worldbank.org/public-licenses#cc-by
DT.DOD.DLXF.CD	CC BY-4.0	External debt stocks, long-term (DOD, current US$)	Long-term debt is debt that has an original or extended maturity of more than one year. It has three components: public, publicly guaranteed, and private nonguaranteed debt. Data are in current U.S. dollars.	Long-term debt is debt that has an original or extended maturity of more than one year. It has three components: public, publicly guaranteed, and private nonguaranteed debt. Data are in current U.S. dollars.	World Bank, International Debt Statistics.	Economic Policy & Debt: External debt: Debt outstanding	International Debt Statistics	Annual		Sum	Data on external debt are gathered through the World Bank's Debtor Reporting System (DRS). Long term debt data are compiled using the countries report on public and publicly guaranteed borrowing on a loan-by-loan basis and private non guaranteed borrowing on an aggregate basis. These data are supplemented by information from major multilateral banks and official lending agencies in major creditor…	External indebtedness affects a country's creditworthiness and investor perceptions. Nonreporting countries might have outstanding debt with the World Bank, other international financial institutions, or private creditors. Total debt service is contrasted with countries' ability to obtain foreign exchange through exports of goods, services, primary income, and workers' remittances. Debt ratios ar…			https://datacatalog.worldbank.org/public-licenses#cc-by

## Sheet: dataset
year	country_name	kaopen	ka_open	FDII	FDIO	DCP	R	PR	GCP	GCF	IMP	EXP	TO	Y	PC	DEBT
1975	Afghanistan	-1.15371	0.180206	#VALUE!	#VALUE!	1.54974	#VALUE!	#VALUE!	2.27883	#VALUE!	14.2723	12.6761	3.29392	#VALUE!	#VALUE!	#VALUE!
1975	Bangladesh			-4.8364	#VALUE!	0.650824	#VALUE!	#VALUE!	1.81611	#VALUE!	8.10055	2.89508	2.3975	5.80781	1.7592	21.1128
1975	Benin			-1.27586	#NUM!	3.10752	14.7955	0.955084	2.96021	#VALUE!	33.413	14.5282	3.86998	6.63043	1.89167	18.5511
1975	Bhutan			#VALUE!	#VALUE!	#VALUE!	#VALUE!	#VALUE!	#VALUE!	#VALUE!	..	..	#NUM!	#VALUE!	#VALUE!	#VALUE!
1975	Burkina Faso			-3.44465	-2.62634	2.37529	17.25	1.6233	3.14002	#VALUE!	30.1511	7.34825	3.62432	5.78907	1.75597	17.9513
1975	Burundi	-1.21854	0.164965	-2.57687	#VALUE!	1.07565	#VALUE!	#VALUE!	2.02552	2.2254	19.0018	8.27565	3.30606	5.53999	1.71199	16.7044
1975	Cambodia			#VALUE!	#VALUE!	#VALUE!	#VALUE!	#VALUE!	#VALUE!	#VALUE!	..	..	#NUM!	#VALUE!	#VALUE!	#VALUE!
1975	Central African Republic	-0.148388	0.416537	0.391298	-1.33147	2.79887	#VALUE!	#VALUE!	2.62476	#VALUE!	39.92	21.1303	4.1117	6.41742	1.85902	18.0824
1975	Chad	-0.148388	0.416537	0.853522	#VALUE!	2.49286	#VALUE!	#VALUE!	3.02179	#VALUE!	25.8506	14.4027	3.69519	6.37392	1.85221	18.7419
1975	Comoros			#VALUE!	#VALUE!	#VALUE!	#VALUE!	#VALUE!	#VALUE!	#VALUE!	..	..	#NUM!	#VALUE!	#VALUE!	15.3676
1975	Congo, Dem. Rep.	-1.21854	0.164965	-2.41816	#VALUE!	1.70809	#VALUE!	#VALUE!	#VALUE!	#VALUE!	..	..	#NUM!	6.95516	1.93948	21.2693
1975	Djibouti			#VALUE!	#VALUE!	#VALUE!	#VALUE!	#VALUE!	#VALUE!	#VALUE!	..	..	#NUM!	#VALUE!	#VALUE!	16.3199
1975	Eritrea			#VALUE!	#VALUE!	#VALUE!	#VALUE!	#VALUE!	#VALUE!	#VALUE!	..	..	#NUM!	#VALUE!	#VALUE!	#VALUE!
1975	Ethiopia	-1.21854	0.164965	#VALUE!	#VALUE!	#VALUE!	#VALUE!	#VALUE!	#VALUE!	#VALUE!	..	..	#NUM!	#VALUE!	#VALUE!	19.6549
1975	Gambia, The	-1.21854	0.164965	-2.44393	#VALUE!	2.40018	#VALUE!	#VALUE!	2.14535	#VALUE!	43.6146	44.7086	4.481	6.7244	1.90574	16.4119
1975	Guinea-Bissau			#NUM!	#VALUE!	#VALUE!	#VALUE!	#VALUE!	2.7342	2.7342	25.9467	5.18491	3.43822	6.27	1.83578	15.8828
1975	Haiti	1.05597	0.699657	-0.9482	#NUM!	2.70914	17.4888	2.16228	#VALUE!	#VALUE!	..	..	#NUM!	7.31147	1.98944	18.7167
1975	Kiribati			#VALUE!	#VALUE!	#VALUE!	#VALUE!	#VALUE!	1.56877	#VALUE!	27.8133	67.5999	4.55822	8.41253	2.12972	#VALUE!
1975	Lao PDR	-1.15371	0.180206	#VALUE!	#VALUE!	#VALUE!	#VALUE!	#VALUE!	#VALUE!	#VALUE!	..	..	#NUM!	#VALUE!	#VALUE!	17.6037
1975	Liberia	2.33359	1	#VALUE!	#VALUE!	#VALUE!	#VALUE!	#VALUE!	#VALUE!	#VALUE!	..	..	#NUM!	#VALUE!	#VALUE!	19.0009
1975	Madagascar	-1.21854	0.164965	-1.60798	#NUM!	2.61647	17.4353	-3.89036	2.09644	2.0396	20.8901	15.8595	3.60413	6.64221	1.89344	20.4673
1975	Malawi	-1.21854	0.164965	1.28248	#VALUE!	2.35975	#VALUE!	#VALUE!	3.51801	3.21414	45.8939	29.1297	4.3178	5.90738	1.7762	19.4042
1975	Mali	-0.148388	0.416537	-1.15661	-2.61701	3.35651	16.2621	1.03164	2.74225	2.60261	29.2644	9.66119	3.66165	5.96453	1.78583	19.6532
1975	Mauritania	-1.21854	0.164965	#NUM!	#NUM!	2.94469	16.8849	-2.76991	2.86157	3.02008	41.714	30.4714	4.27924	7.48043	2.01229	19.0521
1975	Mozambique			#VALUE!	#VALUE!	#VALUE!	#VALUE!	#VALUE!	#VALUE!	#VALUE!	..	..	#NUM!	#VALUE!	#VALUE!	#VALUE!
1975	Myanmar	-1.21854	0.164965	#VALUE!	#VALUE!	1.21355	#VALUE!	#VALUE!	#VALUE!	#VALUE!	..	..	#NUM!	5.1328	1.63565	19.6016
1975	Nepal	-1.21854	0.164965	#VALUE!	#VALUE!	1.48445	#VALUE!	#VALUE!	2.67382	2.59637	13.3667	8.90109	3.10314	5.63454	1.72891	17.3424
1975	Niger	-1.21854	0.164965	0.765865	-0.507485	2.54171	16.8278	-0.297585	2.66125	#VALUE!	30.9937	19.2465	3.91682	6.43782	1.86219	18.5532
1975	Rwanda	-1.21854	0.164965	-0.645117	#VALUE!	1.14502	#VALUE!	#VALUE!	2.62023	2.57941	17.6994	9.17188	3.29106	5.76609	1.75199	16.9967
1975	S? Tom�and Principe			#VALUE!	#VALUE!	#VALUE!	#VALUE!	#VALUE!	#VALUE!	#VALUE!	..	..	#NUM!	#VALUE!	#VALUE!	#VALUE!
1975	Senegal	-0.148388	0.416537	-0.227834	#NUM!	2.86959	17.2728	-0.0727968	2.81111	2.60407	35.0361	31.4356	4.19678	7.09267	1.95906	19.5816
1975	Sierra Leone	-1.21854	0.164965	0.39659	#VALUE!	1.90194	#VALUE!	#VALUE!	#VALUE!	#VALUE!	34.4713	25.1085	4.08732	6.18171	1.8216	19.1009
1975	Solomon Islands			2.35392	#NUM!	#VALUE!	#VALUE!	#VALUE!	#VALUE!	#VALUE!	..	..	#NUM!	#VALUE!	#VALUE!	#VALUE!
1975	Somalia	-1.21854	0.164965	0.50596	#VALUE!	2.44333	#VALUE!	#VALUE!	3.11468	2.72691	26.8816	12.4631	3.67236	#VALUE!	#VALUE!	19.0359
1975	Sudan	-1.21854	0.164965	-3.76263	#VALUE!	2.4051	#VALUE!	#VALUE!	#VALUE!	#VALUE!	22.7045	12.0936	3.54956	6.73027	1.90662	20.9471
1975	Tanzania	-1.21854	0.164965	#VALUE!	#VALUE!	#VALUE!	#VALUE!	#VALUE!	#VALUE!	#VALUE!	..	..	#NUM!	#VALUE!	#VALUE!	21.3481
1975	Togo	-0.148388	0.416537	-0.169255	#NUM!	2.92447	15.6182	-0.25814	3.32015	#VALUE!	53.695	43.4077	4.57577	6.48457	1.86943	18.9376
1975	Uganda	-1.21854	0.164965	-2.41912	#VALUE!	#VALUE!	#VALUE!	#VALUE!	2.08597	1.98125	10.9154	8.6504	2.97378	#VALUE!	#VALUE!	19.0074
1975	Yemen, Rep.			#VALUE!	#VALUE!	#VALUE!	#VALUE!	#VALUE!	#VALUE!	#VALUE!	..	..	#NUM!	#VALUE!	#VALUE!	19.6781
1975	Zambia	-1.21854	0.164965	0.372336	#VALUE!	#VALUE!	#VALUE!	#VALUE!	#VALUE!	#VALUE!	..	..	#NUM!	7.31467	1.98988	20.9553
1976	Afghanistan	-1.40923	0.120137	-6.45973	#VALUE!	1.69171	#VALUE!	#VALUE!	2.6139	#VALUE!	14.8696	13.2174	3.33531	#VALUE!	#VALUE!	#VALUE!
1976	Bangladesh	-1.92028	0	-2.92672	#NUM!	1.08701	13.4876	-1.68502	2.29368	#VALUE!	17.6362	4.74608	3.10827	5.84049	1.76481	21.2629
1976	Benin			-1.04657	#NUM!	2.95672	14.1013	1.38997	2.81254	#VALUE!	31.0285	12.9912	3.78464	6.61443	1.88925	18.7299
1976	Bhutan			#VALUE!	#VALUE!	#VALUE!	#VALUE!	#VALUE!	#VALUE!	#VALUE!	..	..	#NUM!	#VALUE!	#VALUE!	#VALUE!
1976	Burkina Faso			-1.56101	-3.66515	2.63096	17.2254	1.65343	3.12871	#VALUE!	27.0082	8.20525	3.56143	5.85174	1.76674	18.2618
1976	Burundi	-1.21854	0.164965	-4.02627	#VALUE!	1.34706	#VALUE!	#VALUE!	2.207	2.207	16.6529	13.7265	3.41376	5.59769	1.72235	16.8581
1976	Cambodia			#VALUE!	#VALUE!	#VALUE!	#VALUE!	#VALUE!	#VALUE!	#VALUE!	..	..	#NUM!	#VALUE!	#VALUE!	#VALUE!
1976	Central African Republic	-0.148388	0.416537	-0.198302	#VALUE!	2.41326	#VALUE!	#VALUE!	2.48209	#VALUE!	29.3266	22.1869	3.94184	6.45078	1.8642	18.1879
1976	Chad	-0.148388	0.416537	1.12964	#VALUE!	2.23553	#VALUE!	#VALUE!	2.8364	#VALUE!	26.3842	16.0839	3.74875	6.38282	1.85361	18.7724
1976	Comoros			#VALUE!	#VALUE!	#VALUE!	#VALUE!	#VALUE!	#VALUE!	#VALUE!	..	..	#NUM!	#VALUE!	#VALUE!	16.7325
1976	Congo, Dem. Rep.	-1.21854	0.164965	0.90468	#VALUE!	1.53893	#VALUE!	#VALUE!	#VALUE!	#VALUE!	..	..	#NUM!	6.87234	1.9275	21.5905
1976	Djibouti			#VALUE!	#VALUE!	#VALUE!	#VALUE!	#VALUE!	#VALUE!	#VALUE!	..	..	#NUM!	#VALUE!	#VALUE!	16.6638
1976	Eritrea			#VALUE!	#VALUE!	#VALUE!	#VALUE!	#VALUE!	#VALUE!	#VALUE!	..	..	#NUM!	#VALUE!	#VALUE!	#VALUE!
1976	Ethiopia	-1.21854	0.164965	#VALUE!	#VALUE!	#VALUE!	#VALUE!	#VALUE!	#VALUE!	#VALUE!	..	..	#NUM!	#VALUE!	#VALUE!	19.8122
1976	Gambia, The	-0.148388	0.416537	-0.220379	#VALUE!	2.75154	#VALUE!	#VALUE!	2.46398	#VALUE!	46.3549	41.0569	4.47063	6.76286	1.91145	16.5517
1976	Guinea-Bissau			#VALUE!	#VALUE!	#VALUE!	#VALUE!	#VALUE!	2.78863	#VALUE!	27.9353	5.27258	3.50279	6.31248	1.84253	16.5922
1976	Haiti	1.05597	0.699657	-0.122058	#NUM!	2.67254	17.6186	2.13987	#VALUE!	#VALUE!	..	..	#NUM!	7.37362	1.99791	18.9333
1976	Kiribati			#VALUE!	#VALUE!	#VALUE!	#VALUE!	#VALUE!	1.88696	#VALUE!	35.7015	56.4001	4.52289	8.0864	2.09018	#VALUE!
1976	Lao PDR			#VALUE!	#VALUE!	#VALUE!	#VALUE!	#VALUE!	#VALUE!	#VALUE!	..	..	#NUM!	#VALUE!	#VALUE!	18.4975
1976	Liberia	2.33359	1	#VALUE!	#VALUE!	#VALUE!	#VALUE!	#VALUE!	#VALUE!	#VALUE!	..	..	#NUM!	#VALUE!	#VALUE!	19.1553
1976	Madagascar	-1.21854	0.164965	-2.75992	#NUM!	2.60988	17.3633	-3.42321	2.09614	2.05277	17.5247	15.1637	3.48702	6.58267	1.88444	18.9701
1976	Malawi	-1.21854	0.164965	0.369544	#VALUE!	2.52634	#VALUE!	#VALUE!	3.26798	3.09593	38.8725	30.4412	4.23864	5.92671	1.77947	19.5359
1976	Mali	-0.148388	0.416537	-1.29452	-0.209553	3.30733	15.8729	0.636174	2.59252	2.50908	21.0312	11.0057	3.46689	6.07474	1.80414	19.6947
1976	Mauritania	-1.21854	0.164965	-1.60641	#NUM!	2.93401	17.033	-2.91047	3.06817	3.97239	53.7985	30.0786	4.42935	7.533	2.01929	19.7886
1976	Mozambique			#VALUE!	#VALUE!	#VALUE!	#VALUE!	#VALUE!	#VALUE!	#VALUE!	..	..	#NUM!	#VALUE!	#VALUE!	#VALUE!
1976	Myanmar	-1.21854	0.164965	#VALUE!	#VALUE!	1.58332	#VALUE!	#VALUE!	#VALUE!	#VALUE!	..	..	#NUM!	5.16912	1.6427	19.6671
1976	Nepal	-1.21854	0.164965	#NUM!	#NUM!	1.28812	#VALUE!	#VALUE!	2.71679	2.64227	14.1773	10.7738	3.21692	5.65554	1.73264	17.6085
1976	Niger	-1.21854	0.164965	-0.0736759	#NUM!	2.41045	16.8225	-0.526145	2.65393	#VALUE!	34.3378	22.2637	4.03604	6.41603	1.8588	18.7039
1976	Rwanda	-1.21854	0.164965	-0.0846331	#VALUE!	1.22928	16.0855	-3.24957	2.62607	2.55833	19.3955	14.579	3.52561	5.91239	1.77705	17.6799
1976	S? Tom�and Principe			#VALUE!	#VALUE!	#VALUE!	#VALUE!	#VALUE!	#VALUE!	#VALUE!	..	..	#NUM!	#VALUE!	#VALUE!	#VALUE!
1976	Senegal	-0.148388	0.416537	0.222947	#NUM!	2.87804	17.1095	0.471665	2.68335	2.51919	37.0917	31.3289	4.22567	7.15257	1.96747	19.7561
1976	Sierra Leone	-1.21854	0.164965	0.35685	#VALUE!	1.88767	#VALUE!	#VALUE!	#VALUE!	#VALUE!	28.9265	21.54	3.92131	6.15589	1.81741	19.1321
1976	Solomon Islands			1.77198	#NUM!	#VALUE!	#VALUE!	#VALUE!	#VALUE!	#VALUE!	..	..	#NUM!	#VALUE!	#VALUE!	#VALUE!
1976	Somalia	-1.21854	0.164965	-1.30004	#VALUE!	1.9179	#VALUE!	#VALUE!	3.39756	2.77861	23.8439	10.0338	3.52276	#VALUE!	#VALUE!	19.301
1976	Sudan	-1.21854	0.164965	-2.48081	#VALUE!	2.38949	#VALUE!	#VALUE!	2.98309	2.77852	19.1422	11.2236	3.41332	6.85173	1.9245	21.2284
1976	Tanzania	-1.21854	0.164965	#VALUE!	#VALUE!	#VALUE!	15.7331	#VALUE!	#VALUE!	#VALUE!	..	..	#NUM!	#VALUE!	#VALUE!	21.4511
1976	Togo	-0.148388	0.416537	-0.0963918	#NUM!	3.07532	15.5756	0.13446	3.21346	#VALUE!	46.5272	47.3047	4.5415	6.44169	1.86279	19.2667
1976	Uganda	-1.21854	0.164965	-2.47973	#VALUE!	#VALUE!	#VALUE!	#VALUE!	1.83287	1.59822	9.60651	11.3881	3.04426	#VALUE!	#VALUE!	19.1311
1976	Yemen, Rep.			#VALUE!	#VALUE!	#VALUE!	#VALUE!	#VALUE!	#VALUE!	#VALUE!	..	..	#NUM!	#VALUE!	#VALUE!	19.8526
1976	Zambia	-1.21854	0.164965	0.120997	#VALUE!	#VALUE!	#VALUE!	#VALUE!	#VALUE!	#VALUE!	..	..	#NUM!	7.3413	1.99352	21.0666
1977	Afghanistan	-0.594602	0.31164	#NUM!	#VALUE!	1.41916	#VALUE!	#VALUE!	2.51893	#VALUE!	14.8232	11.6629	3.27662	#VALUE!	#VALUE!	#VALUE!
1977	Bangladesh	-1.92028	0	-2.62661	#NUM!	1.60736	13.1564	-0.201797	2.44436	#VALUE!	12.3814	7.04075	2.96642	5.84191	1.76506	21.4415
1977	Benin			-0.875208	#NUM!	3.01576	14.0052	1.65323	2.87644	#VALUE!	34.7808	16.1789	3.93103	6.63762	1.89275	19.0081
1977	Bhutan			#VALUE!	#VALUE!	#VALUE!	#VALUE!	#VALUE!	#VALUE!	#VALUE!	..	..	#NUM!	#VALUE!	#VALUE!	#VALUE!
1977	Burkina Faso			-0.822467	-3.42014	2.80833	17.5172	1.67091	2.97361	#VALUE!	30.4433	7.96027	3.64815	5.83573	1.764	18.7155
1977	Burundi	-1.21854	0.164965	#NUM!	#VALUE!	1.16953	#VALUE!	#VALUE!	2.41559	2.41559	17.2914	17.5956	3.55212	5.68435	1.73772	17.4602
1977	Cambodia			#VALUE!	#VALUE!	#VALUE!	#VALUE!	#VALUE!	#VALUE!	#VALUE!	..	..	#NUM!	#VALUE!	#VALUE!	#VALUE!
1977	Central African Republic	-0.148388	0.416537	#NUM!	-4.03691	2.46962	16.2435	-0.947941	2.44703	2.45395	34.3249	25.2044	4.08647	6.46688	1.86669	18.4621
1977	Chad	-0.148388	0.416537	0.816046	#NUM!	2.329	16.2585	#VALUE!	2.91857	#VALUE!	28.3726	15.354	3.77796	6.38543	1.85402	19.0553
1977	Comoros			#VALUE!	#VALUE!	#VALUE!	#VALUE!	#VALUE!	#VALUE!	#VALUE!	..	..	#NUM!	#VALUE!	#VALUE!	16.968
1977	Congo, Dem. Rep.	-1.21854	0.164965	-1.91492	#VALUE!	1.56784	#VALUE!	#VALUE!	#VALUE!	#VALUE!	..	..	#NUM!	6.85111	1.92441	21.8237
1977	Djibouti			#VALUE!	#VALUE!	#VALUE!	#VALUE!	#VALUE!	#VALUE!	#VALUE!	..	..	#NUM!	#VALUE!	#VALUE!	16.7725
1977	Eritrea			#VALUE!	#VALUE!	#VALUE!	#VALUE!	#VALUE!	#VALUE!	#VALUE!	..	..	#NUM!	#VALUE!	#VALUE!	#VALUE!
1977	Ethiopia	-1.21854	0.164965	#VALUE!	#VALUE!	#VALUE!	14.6974	#VALUE!	#VALUE!	#VALUE!	..	..	#NUM!	#VALUE!	#VALUE!	19.9188
1977	Gambia, The	-0.148388	0.416537	#NUM!	#VALUE!	2.83153	#VALUE!	#VALUE!	2.58615	#VALUE!	47.5171	36.7355	4.43382	6.76326	1.91151	17.0669
1977	Guinea-Bissau			-3.35839	#VALUE!	#VALUE!	#VALUE!	#VALUE!	2.9847	#VALUE!	32.6022	9.30433	3.73544	6.23637	1.8304	17.0196
1977	Haiti			-0.168687	#NUM!	2.78171	17.602	2.06963	#VALUE!	#VALUE!	..	..	#NUM!	7.39039	2.00018	19.1851
1977	Kiribati			#VALUE!	#VALUE!	#VALUE!	#VALUE!	#VALUE!	1.85614	1.85614	38.1994	55.7994	4.54328	8.02427	2.08247	#VALUE!
1977	Lao PDR			#VALUE!	#VALUE!	#VALUE!	#VALUE!	#VALUE!	#VALUE!	#VALUE!	..	..	#NUM!	#VALUE!	#VALUE!	18.9664
1977	Liberia	2.33359	1	#VALUE!	#VALUE!	#VALUE!	#VALUE!	#VALUE!	#VALUE!	#VALUE!	..	..	#NUM!	#VALUE!	#VALUE!	19.3885
1977	Madagascar	-1.21854	0.164965	#NUM!	#NUM!	2.7025	17.074	-4.28279	2.08918	2.08918	20.049	16.445	3.59715	6.57753	1.88366	20.3898
1977	Malawi	-1.21854	0.164965	-0.375724	#NUM!	2.48982	#VALUE!	#VALUE!	3.20616	3.09999	34.6291	30	4.16867	5.94412	1.7824	19.7516
1977	Mali	-0.148388	0.416537	-1.23518	-0.269461	3.02928	15.6379	0.925845	2.74654	2.66896	19.5794	12.7557	3.47615	6.11893	1.81139	19.8972
1977	Mauritania	-1.21854	0.164965	-0.66141	#NUM!	3.09813	16.9215	-3.25879	2.98722	3.81395	50.814	25.9845	4.34119	7.4847	2.01286	19.9444
1977	Mozambique			#VALUE!	#VALUE!	#VALUE!	#VALUE!	#VALUE!	#VALUE!	#VALUE!	..	..	#NUM!	#VALUE!	#VALUE!	#VALUE!
1977	Myanmar	-1.21854	0.164965	#VALUE!	#VALUE!	1.7724	#VALUE!	#VALUE!	#VALUE!	#VALUE!	..	..	#NUM!	5.20444	1.64951	20.0728
1977	Nepal	-1.21854	0.164965	#NUM!	#NUM!	1.56615	#VALUE!	#VALUE!	2.77411	2.7038	14.3171	11.7882	3.26214	5.66298	1.73395	18.0677
1977	Niger	-1.21854	0.164965	-0.005008	#NUM!	2.32448	16.8997	-0.694677	2.97972	#VALUE!	29.3295	19.6426	3.89125	6.46198	1.86594	18.6127
1977	Rwanda	-1.21854	0.164965	-0.41104	#VALUE!	1.70917	16.4181	-1.84671	2.71228	2.54632	17.6602	14.2678	3.46348	5.89954	1.77487	18.1785
1977	S? Tom�and Principe			#VALUE!	#VALUE!	#VALUE!	#VALUE!	#VALUE!	#VALUE!	#VALUE!	..	..	#NUM!	#VALUE!	#VALUE!	14.5966
1977	Senegal	-0.148388	0.416537	-0.0494391	-2.31909	2.99748	16.9942	0.382362	2.72486	2.48132	43.567	37.3681	4.39365	7.10113	1.96025	20.0042
1977	Sierra Leone	-1.21854	0.164965	-0.312948	#NUM!	1.77486	#VALUE!	#VALUE!	#VALUE!	#VALUE!	26.7298	19.7195	3.83836	6.13471	1.81396	19.3216
1977	Solomon Islands			1.56063	#NUM!	#VALUE!	#VALUE!	#VALUE!	#VALUE!	#VALUE!	..	..	#NUM!	#VALUE!	#VALUE!	#VALUE!
1977	Somalia	-1.21854	0.164965	0.445021	#VALUE!	1.6962	#VALUE!	#VALUE!	3.06453	2.78899	59.2151	20.2616	4.37546	#VALUE!	#VALUE!	19.534
1977	Sudan	-1.92028	0	-2.35373	#NUM!	2.31579	15.0528	-0.765241	2.74519	2.49966	16.6284	9.375	3.25823	6.87903	1.92848	21.4356
1977	Tanzania	-1.21854	0.164965	#VALUE!	#VALUE!	#VALUE!	15.4847	#VALUE!	#VALUE!	#VALUE!	..	..	#NUM!	#VALUE!	#VALUE!	21.6649
1977	Togo	-0.148388	0.416537	0.370299	#NUM!	3.1423	15.9144	0.031945	3.53647	#VALUE!	52.4628	41.4691	4.54257	6.48728	1.86984	19.7678
1977	Uganda	-1.21854	0.164965	-3.60294	#VALUE!	#VALUE!	#VALUE!	#VALUE!	1.80001	#VALUE!	7.79848	9.15264	2.83033	#VALUE!	#VALUE!	19.3657
1977	Yemen, Rep.			#VALUE!	#VALUE!	#VALUE!	#VALUE!	#VALUE!	#VALUE!	#VALUE!	..	..	#NUM!	#VALUE!	#VALUE!	20.1124
1977	Zambia	-1.21854	0.164965	0.548217	#VALUE!	#VALUE!	#VALUE!	#VALUE!	#VALUE!	#VALUE!	..	..	#NUM!	7.26098	1.98251	21.1766
1978	Afghanistan	-1.92028	0	#VALUE!	#VALUE!	1.51715	#VALUE!	#VALUE!	2.62988	#VALUE!	13.8721	10.8418	3.20736	#VALUE!	#VALUE!	#VALUE!
1978	Bangladesh	-1.92028	0	-2.84776	#NUM!	1.51162	12.4931	-0.140266	2.44641	#VALUE!	15.4809	5.55766	3.04635	5.88357	1.77216	21.6187
1978	Benin			-2.51198	#NUM!	3.06886	14.2284	1.80079	2.77658	#VALUE!	34.5454	16.5251	3.93321	6.62408	1.89071	19.1849
1978	Bhutan			#VALUE!	#VALUE!	#VALUE!	#VALUE!	#VALUE!	#VALUE!	#VALUE!	..	..	#NUM!	#VALUE!	#VALUE!	#VALUE!
1978	Burkina Faso			-2.54322	-2.953	2.82172	17.3521	1.66603	2.90794	#VALUE!	27.7508	7.46842	3.56159	5.86038	1.76821	19.0037
1978	Burundi	-1.21854	0.164965	-1.92519	#VALUE!	1.82344	#VALUE!	#VALUE!	2.64169	2.64169	20.2264	11.7077	3.46367	5.65059	1.73176	17.9001
1978	Cambodia			#VALUE!	#VALUE!	#VALUE!	#VALUE!	#VALUE!	#VALUE!	#VALUE!	..	..	#NUM!	#VALUE!	#VALUE!	#VALUE!
1978	Central African Republic	-0.148388	0.416537	-0.00349441	#NUM!	2.58301	16.5117	-1.82108	2.38756	2.20524	33.8858	23.4203	4.04841	6.45576	1.86497	18.4765
1978	Chad	-0.148388	0.416537	1.11988	#NUM!	2.51882	15.9345	#VALUE!	2.78694	#VALUE!	27.9676	16.4227	3.79302	6.36163	1.85028	19.3204
1978	Comoros			#VALUE!	#VALUE!	#VALUE!	#VALUE!	#VALUE!	#VALUE!	#VALUE!	..	..	#NUM!	#VALUE!	#VALUE!	17.1475
1978	Congo, Dem. Rep.	-1.21854	0.164965	-0.453475	#VALUE!	1.59124	#VALUE!	#VALUE!	#VALUE!	#VALUE!	..	..	#NUM!	6.76742	1.91212	22.028
1978	Djibouti			#VALUE!	#VALUE!	#VALUE!	#VALUE!	#VALUE!	#VALUE!	#VALUE!	..	..	#NUM!	#VALUE!	#VALUE!	16.8622
1978	Eritrea			#VALUE!	#VALUE!	#VALUE!	#VALUE!	#VALUE!	#VALUE!	#VALUE!	..	..	#NUM!	#VALUE!	#VALUE!	#VALUE!
1978	Ethiopia	-1.21854	0.164965	#VALUE!	#VALUE!	#VALUE!	13.7298	#VALUE!	#VALUE!	#VALUE!	..	..	#NUM!	#VALUE!	#VALUE!	20.031
1978	Gambia, The	-0.148388	0.416537	0.202828	#NUM!	3.0503	14.7462	-1.60501	3.14126	#VALUE!	59.888	33.6812	4.5387	6.79079	1.91557	17.0155
1978	Guinea-Bissau			#VALUE!	#VALUE!	#VALUE!	#VALUE!	#VALUE!	3.07709	#VALUE!	36.0531	7.73469	3.77936	6.35918	1.8499	17.6435
1978	Haiti			0.0261387	#NUM!	3.03537	17.6716	2.05429	#VALUE!	#VALUE!	..	..	#NUM!	7.43017	2.00555	19.3585
1978	Kiribati			#VALUE!	#VALUE!	#VALUE!	#VALUE!	#VALUE!	3.03007	3.03007	46.2	54.9013	4.61612	8.01988	2.08192	#VALUE!
1978	Lao PDR			#VALUE!	#VALUE!	#VALUE!	#VALUE!	#VALUE!	#VALUE!	#VALUE!	..	..	#NUM!	#VALUE!	#VALUE!	19.3278
1978	Liberia	2.33359	1	#VALUE!	#VALUE!	#VALUE!	#VALUE!	#VALUE!	#VALUE!	#VALUE!	..	..	#NUM!	#VALUE!	#VALUE!	19.6387
1978	Madagascar	-1.21854	0.164965	#NUM!	#NUM!	2.71526	17.1256	-4.20377	2.26036	2.22153	24.0574	17.151	3.71864	6.52196	1.87517	19.4476
1978	Malawi	-1.21854	0.164965	-0.0391493	#NUM!	2.72682	11.6828	#VALUE!	3.64913	3.42948	41.114	23.1922	4.16366	6.0063	1.79281	20.0389
1978	Mali	-0.148388	0.416537	#NUM!	-0.321757	3.17141	16.2975	1.28768	2.76744	2.76744	29.8286	11.598	3.72392	6.08664	1.8061	20.0698
1978	Mauritania	-1.21854	0.164965	-1.03458	#NUM!	3.1714	16.8678	-2.65928	2.75475	3.53926	44.7859	26.4495	4.26599	7.45039	2.00827	20.1926
1978	Mozambique			#VALUE!	#VALUE!	#VALUE!	#VALUE!	#VALUE!	#VALUE!	#VALUE!	..	..	#NUM!	#VALUE!	#VALUE!	#VALUE!
1978	Myanmar	-1.21854	0.164965	#VALUE!	#VALUE!	2.00564	#VALUE!	#VALUE!	#VALUE!	#VALUE!	..	..	#NUM!	5.24529	1.65733	20.6092
1978	Nepal	-1.21854	0.164965	-3.66679	#NUM!	1.74116	#VALUE!	#VALUE!	2.9058	2.81503	15.4723	10.5717	3.25979	5.68361	1.73759	18.19
1978	Niger	-1.21854	0.164965	0.877184	#NUM!	2.60157	17.3422	-0.737566	3.13521	#VALUE!	27.8287	22.5306	3.91918	6.55939	1.8809	19.6792
1978	Rwanda	-1.21854	0.164965	-0.658115	#VALUE!	1.77438	16.4394	-1.42979	2.80983	2.63667	23.8001	14.781	3.65276	5.95383	1.78404	18.5142
1978	S? Tom�and Principe			#VALUE!	#VALUE!	#VALUE!	8.61826	#VALUE!	#VALUE!	#VALUE!	..	..	#NUM!	#VALUE!	#VALUE!	16.1492
1978	Senegal	-0.148388	0.416537	#NUM!	-4.20907	3.27704	17.566	0.527928	2.72523	2.53305	36.727	26.0988	4.14037	7.03692	1.95117	20.3371
1978	Sierra Leone	-1.21854	0.164965	0.926257	#NUM!	1.86451	#VALUE!	#VALUE!	#VALUE!	#VALUE!	24.0078	19.8226	3.78033	6.13654	1.81426	19.5181
1978	Solomon Islands			1.4168	#NUM!	2.37802	#VALUE!	#VALUE!	#VALUE!	#VALUE!	..	..	#NUM!	#VALUE!	#VALUE!	16.0646
1978	Somalia	-1.21854	0.164965	-2.9356	#VALUE!	1.59235	#VALUE!	#VALUE!	3.35649	3.11529	56.1056	25.8404	4.40606	#VALUE!	#VALUE!	19.7687
1978	Sudan	-1.92028	0	-2.54988	#NUM!	2.41472	14.8724	-0.106173	2.62251	2.37995	15.2141	7.91995	3.14131	6.78444	1.91463	21.602
1978	Tanzania	-1.21854	0.164965	#VALUE!	#VALUE!	#VALUE!	15.6229	#VALUE!	#VALUE!	#VALUE!	..	..	#NUM!	#VALUE!	#VALUE!	21.8274
1978	Togo	-0.148388	0.416537	2.42213	#NUM!	3.31139	16.2077	0.124214	3.96439	#VALUE!	76.8817	63.9785	4.94777	6.56935	1.88241	20.3804
1978	Uganda	-1.21854	0.164965	-2.50843	#VALUE!	#VALUE!	#VALUE!	#VALUE!	2.11403	#VALUE!	18.8625	13.6529	3.48171	#VALUE!	#VALUE!	19.7562
1978	Yemen, Rep.			#VALUE!	#VALUE!	#VALUE!	#VALUE!	#VALUE!	#VALUE!	#VALUE!	..	..	#NUM!	#VALUE!	#VALUE!	20.419
1978	Zambia	-1.21854	0.164965	0.316282	#NUM!	#VALUE!	18.0683	#VALUE!	#VALUE!	#VALUE!	..	..	#NUM!	7.2329	1.97864	21.1997
1979	Afghanistan	-1.21854	0.164965	-3.42804	#NUM!	1.80136	#VALUE!	#VALUE!	#VALUE!	#VALUE!	..	..	#NUM!	#VALUE!	#VALUE!	#VALUE!
1979	Bangladesh	-1.92028	0	#NUM!	#NUM!	1.67512	12.1814	0.0948336	2.41626	#VALUE!	15.7978	6.10922	3.08681	5.90329	1.77551	21.6441
1979	Benin	-0.148388	0.416537	-1.20135	-4.09568	3.22565	14.4268	1.81602	2.94561	#VALUE!	37.0218	17.5164	3.9989	6.6609	1.89625	19.6703
1979	Bhutan			#VALUE!	#VALUE!	#VALUE!	#VALUE!	#VALUE!	#VALUE!	#VALUE!	..	..	#NUM!	#VALUE!	#VALUE!	#VALUE!
1979	Burkina Faso			-2.46256	-3.88298	2.7413	17.4891	1.83614	2.79729	2.74393	29.2824	8.24613	3.6251	5.87503	1.77071	19.3218
1979	Burundi	-1.21854	0.164965	#NUM!	#VALUE!	2.00353	#VALUE!	#VALUE!	2.70245	2.70245	22.7221	14.1626	3.6078	5.64161	1.73017	18.3451
1979	Cambodia			#VALUE!	#VALUE!	#VALUE!	#VALUE!	#VALUE!	#VALUE!	#VALUE!	..	..	#NUM!	#VALUE!	#VALUE!	#VALUE!
1979	Central African Republic	-1.21854	0.164965	1.17789	-3.05849	2.34932	16.168	#VALUE!	2.28179	2.41618	35.1329	22.4326	4.05292	6.40568	1.85719	18.5681
1979	Chad	-1.21854	0.164965	#NUM!	-2.05011	2.88303	15.961	#VALUE!	#VALUE!	#VALUE!	34.6376	17.7786	3.95922	6.1008	1.80842	19.4255
1979	Comoros			#VALUE!	#VALUE!	#VALUE!	#VALUE!	#VALUE!	#VALUE!	#VALUE!	..	..	#NUM!	#VALUE!	#VALUE!	17.465
1979	Congo, Dem. Rep.	-1.21854	0.164965	-0.0464153	#VALUE!	1.1649	#VALUE!	#VALUE!	#VALUE!	#VALUE!	..	..	#NUM!	6.74377	1.90862	22.0094
1979	Djibouti			#VALUE!	#VALUE!	#VALUE!	#VALUE!	#VALUE!	#VALUE!	#VALUE!	..	..	#NUM!	#VALUE!	#VALUE!	16.837
1979	Eritrea			#VALUE!	#VALUE!	#VALUE!	#VALUE!	#VALUE!	#VALUE!	#VALUE!	..	..	#NUM!	#VALUE!	#VALUE!	#VALUE!
1979	Ethiopia	-1.21854	0.164965	#VALUE!	#VALUE!	#VALUE!	13.4244	#VALUE!	#VALUE!	#VALUE!	..	..	#NUM!	#VALUE!	#VALUE!	20.2156
1979	Gambia, The	-0.148388	0.416537	1.78676	#NUM!	3.06102	14.7832	-1.43641	3.37038	#VALUE!	63.2552	34.9596	4.58716	6.74407	1.90866	17.6771
1979	Guinea-Bissau			-1.63974	#VALUE!	#VALUE!	#VALUE!	#VALUE!	3.08361	3.08361	41.5265	7.27221	3.8877	6.37558	1.85248	17.9804
1979	Haiti			0.104805	#NUM!	2.95853	17.741	2.05996	#VALUE!	#VALUE!	..	..	#NUM!	7.48179	2.01247	19.4892
1979	Kiribati			#NUM!	#NUM!	#VALUE!	15.4	1.30065	2.68233	2.52489	59.5914	61.283	4.79475	7.88222	2.06461	#VALUE!
1979	Lao PDR			#VALUE!	#VALUE!	#VALUE!	#VALUE!	#VALUE!	#VALUE!	#VALUE!	..	..	#NUM!	#VALUE!	#VALUE!	19.5111
1979	Liberia	2.33359	1	#VALUE!	#VALUE!	#VALUE!	17.3709	#VALUE!	#VALUE!	#VALUE!	..	..	#NUM!	#VALUE!	#VALUE!	19.9337
1979	Madagascar	-1.21854	0.164965	#NUM!	#NUM!	2.7932	17.0861	-6.60228	2.77844	2.72652	30.3871	14.5754	3.80583	6.58726	1.88514	20.183
1979	Malawi	-1.21854	0.164965	#NUM!	#NUM!	2.98324	11.7152	#VALUE!	3.40907	3.28933	40.8329	23.1926	4.15928	6.01948	1.795	20.0387
1979	Mali	-0.148388	0.416537	-1.65131	#NUM!	3.10997	16.7864	1.22039	2.7392	2.7392	27.226	11.9924	3.66915	6.16737	1.81927	20.057
1979	Mauritania	-1.21854	0.164965	1.89356	#NUM!	3.01277	17.2883	-1.39746	2.56056	3.53343	41.2925	26.3059	4.21358	7.46791	2.01062	20.2425
1979	Mozambique			#VALUE!	#VALUE!	#VALUE!	#VALUE!	#VALUE!	#VALUE!	#VALUE!	..	..	#NUM!	#VALUE!	#VALUE!	#VALUE!
1979	Myanmar	-1.21854	0.164965	#VALUE!	#VALUE!	1.73799	#VALUE!	#VALUE!	#VALUE!	#VALUE!	..	..	#NUM!	5.27387	1.66276	20.9591
1979	Nepal	-1.21854	0.164965	-4.12242	#NUM!	1.85942	#VALUE!	#VALUE!	2.76116	2.68705	15.9667	11.7848	3.32329	5.68433	1.73771	18.5151
1979	Niger	-1.21854	0.164965	0.796714	-0.631542	2.82163	17.6304	-0.891395	3.25165	#VALUE!	36.8712	28.5411	4.18071	6.59945	1.88699	20.066
1979	Rwanda	-1.21854	0.164965	0.124957	#VALUE!	1.48569	16.601	-0.840424	2.48747	2.69721	22.7514	21.0461	3.77958	6.0321	1.7971	18.6635
1979	S? Tom�and Principe			#VALUE!	#VALUE!	#VALUE!	#VALUE!	#VALUE!	#VALUE!	#VALUE!	..	..	#NUM!	#VALUE!	#VALUE!	16.5047
1979	Senegal	-0.148388	0.416537	-1.52025	-2.33646	3.28629	18.0511	0.320297	2.59272	2.61108	35.1827	27.4875	4.13789	7.07995	1.95727	20.533
1979	Sierra Leone	-1.21854	0.164965	0.371423	#NUM!	1.80089	#VALUE!	#VALUE!	#VALUE!	#VALUE!	27.0857	19.9049	3.84995	6.15849	1.81783	19.6926
1979	Solomon Islands			0.828626	#NUM!	2.7713	#VALUE!	#VALUE!	#VALUE!	#VALUE!	..	..	#NUM!	#VALUE!	#VALUE!	16.362
1979	Somalia	-1.21854	0.164965	-6.38083	#VALUE!	1.60897	13.5233	1.8257	3.13475	3.18887	75.5279	24.3054	4.6035	#VALUE!	#VALUE!	19.8777
1979	Sudan	-1.92028	0	#NUM!	#NUM!	2.54609	16.3178	0.347784	2.6561	2.40061	19.3556	9.95599	3.37798	6.69916	1.90198	21.9054
1979	Tanzania	-1.21854	0.164965	#VALUE!	#VALUE!	#VALUE!	#VALUE!	#VALUE!	#VALUE!	#VALUE!	..	..	#NUM!	#VALUE!	#VALUE!	21.7504
1979	Togo	-1.21854	0.164965	1.77439	#NUM!	3.4237	16.125	-0.113772	3.88801	#VALUE!	76.2351	50.0019	4.83816	6.49084	1.87039	20.7052
1979	Uganda	-1.21854	0.164965	-2.36979	#VALUE!	#VALUE!	#VALUE!	#VALUE!	1.88405	#VALUE!	17.5314	19.4014	3.6091	#VALUE!	#VALUE!	20.0497
1979	Yemen, Rep.			#VALUE!	#VALUE!	#VALUE!	#VALUE!	#VALUE!	#VALUE!	#VALUE!	..	..	#NUM!	#VALUE!	#VALUE!	20.6693
1979	Zambia	-1.21854	0.164965	0.056841	#NUM!	#VALUE!	18.5508	#VALUE!	#VALUE!	#VALUE!	..	..	#NUM!	7.16841	1.96968	21.3841
1980	Afghanistan	-1.21854	0.164965	-1.39782	#NUM!	1.78834	#VALUE!	#VALUE!	#VALUE!	#VALUE!	..	..	#NUM!	#VALUE!	#VALUE!	#VALUE!
1980	Bangladesh	-1.92028	0	-3.05936	#NUM!	1.7529	12.879	0.62442	2.66996	2.66996	17.8829	5.49428	3.15176	5.88459	1.77234	21.8757
1980	Benin	-0.148388	0.416537	-1.18034	#NUM!	3.35442	14.5671	1.70103	2.71843	#VALUE!	37.3221	15.8165	3.9729	6.69962	1.90205	19.7696
1980	Bhutan			#VALUE!	#VALUE!	#VALUE!	#VALUE!	#VALUE!	3.39835	3.43942	37.7028	13.6452	3.93863	5.96631	1.78613	#VALUE!
1980	Burkina Faso			-6.87146	-6.466	2.6934	17.7654	2.05406	2.71515	2.64757	31.2625	8.95052	3.69419	5.86056	1.76825	19.4528
1980	Burundi	-1.21854	0.164965	-0.69285	#VALUE!	1.92991	#VALUE!	#VALUE!	2.63086	2.63086	23.2921	8.80938	3.4689	5.62563	1.72733	18.5864
1980	Cambodia			#VALUE!	#VALUE!	#VALUE!	#VALUE!	#VALUE!	#VALUE!	#VALUE!	..	..	#NUM!	#VALUE!	#VALUE!	#VALUE!
1980	Central African Republic	-1.21854	0.164965	-0.399839	#NUM!	2.63447	16.7915	-5.34949	1.94693	1.93842	41.0808	25.2215	4.19423	6.33286	1.84575	18.8028
1980	Chad	-1.21854	0.164965	#NUM!	-3.18843	2.8433	15.2297	#VALUE!	#VALUE!	#VALUE!	28.8657	16.9449	3.82452	6.0179	1.79474	19.3724
1980	Comoros			#NUM!	#NUM!	#VALUE!	14.2338	-0.270808	2.89271	2.84003	26.9197	8.83645	3.57672	7.24657	1.98053	17.5761
1980	Congo, Dem. Rep.	-1.21854	0.164965	-0.272441	#VALUE!	1.00875	#VALUE!	#VALUE!	#VALUE!	#VALUE!	..	..	#NUM!	6.73875	1.90787	22.1273
1980	Djibouti			#VALUE!	#VALUE!	#VALUE!	#VALUE!	#VALUE!	#VALUE!	#VALUE!	..	..	#NUM!	#VALUE!	#VALUE!	17.0666
1980	Eritrea			#VALUE!	#VALUE!	#VALUE!	#VALUE!	#VALUE!	#VALUE!	#VALUE!	..	..	#NUM!	#VALUE!	#VALUE!	#VALUE!
1980	Ethiopia	-1.21854	0.164965	#VALUE!	#VALUE!	#VALUE!	13.2703	#VALUE!	#VALUE!	#VALUE!	..	..	#NUM!	#VALUE!	#VALUE!	20.3489
1980	Gambia, The	-1.21854	0.164965	-2.15293	#NUM!	3.17266	14.6606	-1.81921	3.28449	#VALUE!	63.5985	42.7362	4.66659	6.77222	1.91283	18.3936
1980	Guinea-Bissau			#VALUE!	#VALUE!	#VALUE!	#VALUE!	#VALUE!	3.33865	3.33865	41.8419	12.6876	3.99874	6.19286	1.8234	18.6907
1980	Haiti			-0.0624691	#NUM!	2.80562	17.8108	2.04016	#VALUE!	#VALUE!	..	..	#NUM!	7.53091	2.01902	19.5916
1980	Kiribati			#NUM!	#NUM!	#VALUE!	14.8208	1.41523	3.17363	2.99794	49.3518	47.6788	4.57503	7.68754	2.0396	#VALUE!
1980	Lao PDR			#VALUE!	#VALUE!	#VALUE!	#VALUE!	#VALUE!	#VALUE!	#VALUE!	..	..	#NUM!	#VALUE!	#VALUE!	19.6308
1980	Liberia	2.33359	1	#VALUE!	#VALUE!	#VALUE!	17.2812	#VALUE!	#VALUE!	#VALUE!	..	..	#NUM!	#VALUE!	#VALUE!	20.0606
1980	Madagascar	-1.21854	0.164965	#NUM!	#NUM!	2.64704	17.2572	-4.92275	3.84138	3.84138	19.601	10.6653	3.41004	6.56801	1.88221	20.6374
1980	Malawi	-1.21854	0.164965	-0.266446	#NUM!	2.90739	12.4142	#VALUE!	3.20858	3.09995	38.8021	24.8433	4.15333	5.99515	1.79095	20.2679
1980	Mali	-0.148388	0.416537	-2.0063	#NUM!	3.09347	16.7564	1.21657	#VALUE!	#VALUE!	29.2237	14.8069	3.78489	6.1041	1.80896	20.3143
1980	Mauritania	-1.21854	0.164965	0.949919	#NUM!	3.04224	17.2993	-0.630991	2.91094	3.70727	46.0365	29.1894	4.3205	7.47179	2.01113	20.3806
1980	Mozambique			#VALUE!	#VALUE!	#VALUE!	17.0463	#VALUE!	#VALUE!	#VALUE!	..	..	#NUM!	5.47323	1.69987	#VALUE!
1980	Myanmar	-1.21854	0.164965	#VALUE!	#VALUE!	1.70828	#VALUE!	#VALUE!	#VALUE!	#VALUE!	..	..	#NUM!	5.32831	1.67303	21.1751
1980	Nepal	-1.21854	0.164965	-4.17229	#NUM!	2.14873	#VALUE!	#VALUE!	2.90614	2.75771	18.7315	11.5413	3.41025	5.638	1.72953	18.8646
1980	Niger	-1.21854	0.164965	0.671982	#NUM!	2.83952	17.7936	-0.798927	3.33624	3.23757	38.1261	24.5842	4.13853	6.54576	1.87882	20.3527
1980	Rwanda	-1.21854	0.164965	0.268966	#VALUE!	1.74873	16.8973	-1.3113	2.78132	2.50259	26.3821	14.4365	3.70914	6.08339	1.80556	18.8279
1980	S? Tom�and Principe			#VALUE!	#VALUE!	#VALUE!	11.9715	#VALUE!	#VALUE!	#VALUE!	..	..	#NUM!	#VALUE!	#VALUE!	16.9708
1980	Senegal	-0.148388	0.416537	-1.11914	-3.34621	3.35958	18.325	0.552386	2.68348	2.68348	38.3564	23.8985	4.13124	7.02014	1.94878	20.8314
1980	Sierra Leone	-1.21854	0.164965	#NUM!	#NUM!	2.06275	14.2369	-4.7497	2.78559	2.69805	38.2172	22.8646	4.11221	6.18341	1.82187	19.8523
1980	Solomon Islands			0.307852	#NUM!	3.00467	#VALUE!	#VALUE!	3.17294	#VALUE!	..	..	#NUM!	7.50345	2.01536	16.672
1980	Somalia	-1.21854	0.164965	#NUM!	#VALUE!	0.897229	14.346	2.24973	3.74705	3.76308	88.4872	33.1798	4.80129	#VALUE!	#VALUE!	19.9758
1980	Sudan	-1.92028	0	-2.1317	#NUM!	2.58367	17.7896	1.25699	2.68533	2.37727	23.1462	10.5811	3.51831	6.68025	1.89916	22.1457
1980	Tanzania	-1.21854	0.164965	#VALUE!	#VALUE!	#VALUE!	#VALUE!	#VALUE!	#VALUE!	#VALUE!	..	..	#NUM!	#VALUE!	#VALUE!	21.9172
1980	Togo	-1.21854	0.164965	1.32456	#NUM!	3.31265	16.0338	-0.134424	3.34802	3.34068	56.3515	51.0621	4.67669	6.59777	1.88673	20.6923
1980	Uganda	-1.21854	0.164965	-1.13511	#NUM!	#VALUE!	15.2265	#VALUE!	1.81719	#VALUE!	26.0323	19.4438	3.81719	#VALUE!	#VALUE!	20.1039
1980	Yemen, Rep.			#VALUE!	#VALUE!	#VALUE!	#VALUE!	#VALUE!	#VALUE!	#VALUE!	..	..	#NUM!	#VALUE!	#VALUE!	21.0982
1980	Zambia	-1.21854	0.164965	0.476965	#NUM!	#VALUE!	18.2271	#VALUE!	#VALUE!	#VALUE!	..	..	#NUM!	7.1643	1.96911	21.5203
1981	Afghanistan	-1.21854	0.164965	-5.26407	#NUM!	1.76438	#VALUE!	#VALUE!	#VALUE!	#VALUE!	..	..	#NUM!	#VALUE!	#VALUE!	#VALUE!
1981	Bangladesh	-1.92028	0	-3.63176	#NUM!	1.9135	12.3152	0.632211	2.84233	2.84233	14.1163	5.13086	2.95736	5.92807	1.7797	21.9809
1981	Benin	-0.148388	0.416537	-1.82079	-6.08347	3.21075	14.4568	1.56914	2.75218	#VALUE!	43.9589	15.9305	4.0925	6.76719	1.91209	19.9113
1981	Bhutan			#VALUE!	#VALUE!	#VALUE!	#VALUE!	#VALUE!	3.4687	3.48936	48.0386	15.4399	4.1507	6.06929	1.80324	12.6944
1981	Burkina Faso			-1.98897	-6.38342	2.62665	17.6315	2.15593	2.64837	2.6253	31.4351	9.27641	3.70651	5.87872	1.77134	19.4492
1981	Burundi	-1.21854	0.164965	0.133999	#VALUE!	2.27983	#VALUE!	#VALUE!	2.83358	2.60752	22.0377	9.14335	3.43981	5.71448	1.743	18.7274
1981	Cambodia			#VALUE!	#VALUE!	#VALUE!	#VALUE!	#VALUE!	#VALUE!	#VALUE!	..	..	#NUM!	#VALUE!	#VALUE!	18.9121
1981	Central African Republic	-1.21854	0.164965	-0.183806	#NUM!	2.56029	16.5745	-6.44466	2.16784	2.08578	34.0597	24.3834	4.06806	6.28814	1.83866	18.9874
1981	Chad	-1.21854	0.164965	#NUM!	-4.37488	2.57405	13.2921	#VALUE!	#VALUE!	#VALUE!	22.6613	15.1005	3.6313	6.00671	1.79288	19.2665
1981	Comoros	-1.21854	0.164965	#NUM!	#NUM!	#VALUE!	13.519	-0.474399	2.89272	2.84004	26.9202	8.83533	3.5767	7.25322	1.98145	17.782
1981	Congo, Dem. Rep.	-1.21854	0.164965	-0.588139	#VALUE!	0.83957	#VALUE!	#VALUE!	#VALUE!	#VALUE!	..	..	#NUM!	6.73646	1.90753	22.1641
1981	Djibouti			#VALUE!	#VALUE!	#VALUE!	#VALUE!	#VALUE!	#VALUE!	#VALUE!	..	..	#NUM!	#VALUE!	#VALUE!	16.8032
1981	Eritrea			#VALUE!	#VALUE!	#VALUE!	#VALUE!	#VALUE!	#VALUE!	#VALUE!	..	..	#NUM!	#VALUE!	#VALUE!	#VALUE!
1981	Ethiopia	-1.21854	0.164965	#NUM!	#NUM!	0.889275	13.4244	-1.9441	#NUM!	#VALUE!	..	..	#NUM!	5.43216	1.69234	21.217
1981	Gambia, The	-1.92028	0	-0.0847512	#NUM!	3.18585	14.5209	-2.02288	3.23214	3.23214	66.757	43.9611	4.70699	6.77349	1.91302	18.7004
1981	Guinea-Bissau	-1.21854	0.164965	#VALUE!	#VALUE!	#VALUE!	#VALUE!	#VALUE!	3.24827	3.24827	35.7186	11.1932	3.84827	6.3444	1.84757	18.7688
1981	Haiti			-0.573158	#NUM!	2.87173	17.9401	2.14697	#VALUE!	#VALUE!	..	..	#NUM!	7.47915	2.01212	19.8498
1981	Kiribati			#NUM!	#NUM!	#VALUE!	14.36	1.55226	3.56081	3.554	74.0467	30.64	4.65097	7.64047	2.03346	#VALUE!
1981	Lao PDR	-1.92028	0	#VALUE!	#VALUE!	#VALUE!	#VALUE!	#VALUE!	#VALUE!	#VALUE!	..	..	#NUM!	#VALUE!	#VALUE!	19.7462
1981	Liberia	2.33359	1	#VALUE!	#VALUE!	#VALUE!	17.312	#VALUE!	#VALUE!	#VALUE!	..	..	#NUM!	#VALUE!	#VALUE!	20.2099
1981	Madagascar	-1.21854	0.164965	#NUM!	#NUM!	2.58724	16.9653	-5.37316	3.57481	3.57481	14.6435	8.88983	3.15842	6.43606	1.86192	21.063
1981	Malawi	-1.21854	0.164965	-2.40523	#NUM!	2.85116	12.3167	#VALUE!	2.8693	2.71754	31.4954	25.6656	4.04587	5.91522	1.77753	20.3181
1981	Mali	-0.148388	0.416537	-1.43076	#NUM!	3.03954	16.5416	1.13034	#VALUE!	#VALUE!	28.8029	13.2998	3.74011	6.09889	1.80811	20.4018
1981	Mauritania	-1.21854	0.164965	0.118371	#NUM!	3.04908	16.8918	-1.09284	3.05619	3.90015	51.7613	35.7238	4.47147	7.47638	2.01175	20.5038
1981	Mozambique			#VALUE!	#VALUE!	#VALUE!	17.1965	#VALUE!	#VALUE!	#VALUE!	..	..	#NUM!	5.49798	1.70438	#VALUE!
1981	Myanmar	-1.21854	0.164965	#VALUE!	#VALUE!	1.77893	#VALUE!	#VALUE!	#VALUE!	#VALUE!	..	..	#NUM!	5.36819	1.68049	21.3343
1981	Nepal	-1.21854	0.164965	#NUM!	#NUM!	2.21815	#VALUE!	#VALUE!	2.86831	2.75641	19.6177	12.9015	3.48183	5.69502	1.73959	19.2028
1981	Niger	-1.21854	0.164965	#NUM!	#NUM!	2.87163	17.6856	-0.860494	3.01021	3.14957	36.2015	24.1558	4.10028	6.51523	1.87414	20.6137
1981	Rwanda	-1.21854	0.164965	0.247948	#VALUE!	1.80707	16.8702	-1.28289	2.5877	2.56725	21.7547	9.82551	3.45253	6.10275	1.80874	18.9162
1981	S? Tom�and Principe	-1.21854	0.164965	#VALUE!	#VALUE!	#VALUE!	11.9592	#VALUE!	#VALUE!	#VALUE!	..	..	#NUM!	#VALUE!	#VALUE!	17.1972
1981	Senegal	-0.148388	0.416537	-0.157042	-1.00256	3.38976	18.1399	0.528043	2.7519	2.7519	51.5059	31.718	4.42154	7.04181	1.95186	20.9442
1981	Sierra Leone	-1.21854	0.164965	-0.395607	#NUM!	2.03871	#VALUE!	-4.84177	2.94924	2.90575	39.7384	23.015	4.13921	6.18975	1.82289	20.0519
1981	Solomon Islands			-2.09798	#NUM!	3.15932	#VALUE!	#VALUE!	3.15163	#VALUE!	79.2638	36.8712	4.75475	7.45173	2.00845	16.7868
1981	Somalia	-1.92028	0	-4.15192	#VALUE!	0.957829	14.7912	0.0222657	3.31653	3.1411	68.3719	24.8209	4.53467	#VALUE!	#VALUE!	20.576
1981	Sudan	-1.92028	0	-1.64516	#NUM!	2.56013	17.9306	1.3438	2.9607	2.69635	23.6526	9.61913	3.50471	6.71768	1.90474	22.2813
1981	Tanzania	-1.21854	0.164965	#VALUE!	#VALUE!	#VALUE!	#VALUE!	#VALUE!	#VALUE!	#VALUE!	..	..	#NUM!	#VALUE!	#VALUE!	22.0206
1981	Togo	-1.21854	0.164965	0.0575834	#NUM!	3.18954	15.9338	-0.201861	3.1707	3.02587	52.9637	46.2333	4.59711	6.53099	1.87656	20.5565
1981	Uganda	-1.21854	0.164965	#NUM!	#NUM!	#VALUE!	13.1224	#VALUE!	1.72425	#VALUE!	22.0594	16.0772	3.64117	#VALUE!	#VALUE!	19.9553
1981	Yemen, Rep.			#VALUE!	#VALUE!	#VALUE!	#VALUE!	#VALUE!	#VALUE!	#VALUE!	..	..	#NUM!	#VALUE!	#VALUE!	21.3187
1981	Zambia	-1.21854	0.164965	#NUM!	#NUM!	#VALUE!	18.0554	#VALUE!	#VALUE!	#VALUE!	..	..	#NUM!	7.18996	1.97269	21.5202
1982	Afghanistan	-1.92028	0	#VALUE!	#VALUE!	#VALUE!	#VALUE!	#VALUE!	#VALUE!	#VALUE!	..	..	#NUM!	#VALUE!	#VALUE!	#VALUE!
1982	Bangladesh	-1.92028	0	-3.28155	#NUM!	1.96791	11.7994	1.04445	2.85436	2.85436	15.5316	5.0753	3.02563	5.92306	1.77885	22.1545
1982	Benin	-0.148388	0.416537	#NUM!	-3.17566	3.40853	16.9841	1.06971	3.31798	3.29777	40.0863	17.771	4.05798	6.76152	1.91125	20.3168
1982	Bhutan			#VALUE!	#VALUE!	#VALUE!	#VALUE!	#VALUE!	3.56047	3.55813	47.6961	13.6977	4.11731	6.0773	1.80456	13.95
1982	Burkina Faso			-2.19691	-4.33442	2.57723	17.3853	1.83848	2.88629	2.8459	31.624	8.19572	3.68436	5.94557	1.78265	19.5425
1982	Burundi	-1.21854	0.164965	-2.42108	#VALUE!	2.11151	#VALUE!	#VALUE!	2.67121	2.71687	26.9074	10.212	3.61414	5.6777	1.73655	19.0116
1982	Cambodia			#VALUE!	#VALUE!	#VALUE!	#VALUE!	#VALUE!	#VALUE!	#VALUE!	..	..	#NUM!	#VALUE!	#VALUE!	18.9121
1982	Central African Republic	-1.21854	0.164965	0.20152	-3.08012	2.51291	16.6899	-5.3226	1.89753	1.85391	34.2245	22.1778	4.03251	6.33164	1.84556	19.0952
1982	Chad	-1.21854	0.164965	#NUM!	-4.20279	2.39229	13.4051	#VALUE!	1.15113	0.803588	13.4948	6.56197	2.99857	6.03622	1.79778	19.1065
1982	Comoros	-1.21854	0.164965	-2.50693	#NUM!	1.76891	15.3782	0.25206	2.89272	2.84004	26.9209	8.83637	3.57675	7.28612	1.98597	18.0326
1982	Congo, Dem. Rep.	-1.21854	0.164965	#NUM!	#VALUE!	0.884545	#VALUE!	#VALUE!	#VALUE!	#VALUE!	..	..	#NUM!	6.70714	1.90317	22.1274
1982	Djibouti	2.33359	1	#VALUE!	#VALUE!	#VALUE!	#VALUE!	#VALUE!	#VALUE!	#VALUE!	..	..	#NUM!	#VALUE!	#VALUE!	17.0106
1982	Eritrea			#VALUE!	#VALUE!	#VALUE!	#VALUE!	#VALUE!	#VALUE!	#VALUE!	..	..	#NUM!	#VALUE!	#VALUE!	#VALUE!
1982	Ethiopia	-1.21854	0.164965	#NUM!	#NUM!	0.884729	12.5771	-2.02308	#NUM!	#VALUE!	..	..	#NUM!	5.41358	1.68891	21.8388
1982	Gambia, The	-1.92028	0	-2.07968	#NUM!	3.0484	14.3584	-2.44265	3.11175	3.11175	59.6382	44.3344	4.64413	6.73506	1.90733	18.8087
1982	Guinea-Bissau	-1.21854	0.164965	#NUM!	#NUM!	#VALUE!	16.7387	#VALUE!	3.34143	3.34143	41.2852	7.84024	3.89438	6.36485	1.85079	18.84
1982	Haiti			-0.733427	#NUM!	2.87111	17.6729	1.88442	#VALUE!	#VALUE!	..	..	#NUM!	7.41944	2.0041	19.9653
1982	Kiribati			#NUM!	#NUM!	#VALUE!	14.3604	1.83262	3.83476	3.75945	66.256	26.664	4.53174	7.69367	2.0404	#VALUE!
1982	Lao PDR	-1.21854	0.164965	#VALUE!	#VALUE!	#VALUE!	#VALUE!	#VALUE!	#VALUE!	#VALUE!	..	..	#NUM!	#VALUE!	#VALUE!	19.8457
1982	Liberia	2.33359	1	#VALUE!	#VALUE!	#VALUE!	18.133	#VALUE!	#VALUE!	#VALUE!	..	..	#NUM!	#VALUE!	#VALUE!	20.2584
1982	Madagascar	-1.21854	0.164965	#NUM!	#NUM!	2.52067	16.8163	-6.03637	3.27139	3.27139	12.9152	8.46237	3.06234	6.38801	1.85442	21.2316
1982	Malawi	-1.21854	0.164965	-0.676428	#NUM!	2.86701	12.152	#VALUE!	3.06355	2.68015	28.8455	22.4952	3.93848	5.91628	1.77771	20.3405
1982	Mali	-0.148388	0.416537	-2.17083	#NUM!	3.07612	16.4866	1.08341	#VALUE!	#VALUE!	29.6333	14.255	3.78165	6.00119	1.79196	20.4987
1982	Mauritania	-1.21854	0.164965	0.300226	#NUM!	3.10128	17.2657	-1.56514	3.17413	3.96694	58.5006	31.7588	4.50269	7.42341	2.00464	20.6914
1982	Mozambique			#VALUE!	#VALUE!	#VALUE!	16.9768	#VALUE!	#VALUE!	#VALUE!	..	..	#NUM!	5.40352	1.68705	#VALUE!
1982	Myanmar	-1.21854	0.164965	#VALUE!	#VALUE!	1.66327	#VALUE!	#VALUE!	#VALUE!	#VALUE!	..	..	#NUM!	5.40128	1.68664	21.4719
1982	Nepal	-1.21854	0.164965	#NUM!	#NUM!	2.15544	#VALUE!	#VALUE!	2.84192	2.86993	18.8073	11.5916	3.41441	5.70882	1.74201	19.4619
1982	Niger	-1.21854	0.164965	0.335394	-1.81557	2.84103	17.6944	-1.03975	3.02472	2.72153	36.0975	20.9706	4.04425	6.50798	1.87303	20.5282
1982	Rwanda	-1.21854	0.164965	0.385916	#VALUE!	1.81307	16.7553	-0.673173	2.87797	2.66319	24.1505	11.5526	3.57524	6.08828	1.80637	19.0386
1982	S? Tom�and Principe	-1.21854	0.164965	#VALUE!	#VALUE!	#VALUE!	12.1814	#VALUE!	#VALUE!	#VALUE!	..	..	#NUM!	#VALUE!	#VALUE!	17.422
1982	Senegal	-0.148388	0.416537	-0.338673	-0.785095	3.31173	18.0517	0.521403	3.03573	3.03573	43.4333	29.1801	4.28515	7.08825	1.95844	21.086
1982	Sierra Leone	-1.92028	0	-1.01754	#NUM!	1.95843	14.1893	-5.07798	2.59384	2.5481	25.9333	15.7557	3.73024	6.21474	1.82692	20.1395
1982	Solomon Islands	0.362659	0.536674	-0.593331	#NUM!	3.1082	15.7166	#VALUE!	3.03898	#VALUE!	63.4254	36.5746	4.60517	7.4018	2.00172	16.9214
1982	Somalia	-1.21854	0.164965	#NUM!	#VALUE!	1.719	15.4976	0.943627	3.37691	3.22186	68.0501	25.968	4.54349	#VALUE!	#VALUE!	20.7042
1982	Sudan	-1.92028	0	-1.70534	#NUM!	2.62023	17.0737	0.365058	2.93711	2.84808	24.418	9.93506	3.53669	6.74119	1.90824	22.4582
1982	Tanzania	-1.21854	0.164965	#VALUE!	#VALUE!	#VALUE!	#VALUE!	#VALUE!	#VALUE!	#VALUE!	..	..	#NUM!	#VALUE!	#VALUE!	22.0379
1982	Togo	-1.21854	0.164965	0.674644	#NUM!	3.27227	15.8672	-0.295615	3.06027	2.96756	58.6667	50.1481	4.68965	6.45844	1.86539	20.4846
1982	Uganda	-1.92028	0	-2.37767	#NUM!	#VALUE!	#VALUE!	#VALUE!	2.2075	2.27582	17.5201	8.38117	3.25429	5.99665	1.7912	20.1101
1982	Yemen, Rep.			#VALUE!	#VALUE!	#VALUE!	#VALUE!	#VALUE!	#VALUE!	#VALUE!	..	..	#NUM!	#VALUE!	#VALUE!	21.487
1982	Zambia	-1.21854	0.164965	-0.0240114	#NUM!	#VALUE!	17.421	#VALUE!	#VALUE!	#VALUE!	..	..	#NUM!	7.12726	1.96393	21.5705
1983	Afghanistan	-1.92028	0	#VALUE!	#VALUE!	#VALUE!	#VALUE!	#VALUE!	#VALUE!	#VALUE!	..	..	#NUM!	#VALUE!	#VALUE!	#VALUE!
1983	Bangladesh	-1.92028	0	-6.07739	#NUM!	2.20104	11.9985	1.29423	2.80716	2.80716	14.713	5.60385	3.01145	5.93514	1.78089	22.2517
1983	Benin	-0.148388	0.416537	-6.95034	-3.00391	3.46072	16.9199	1.38701	2.85195	2.81101	31.5777	13.7643	3.81423	6.6889	1.90045	20.3696
1983	Bhutan			#VALUE!	#VALUE!	0.946667	#VALUE!	#VALUE!	3.65105	3.65563	45.772	12.0592	4.05753	6.15939	1.81798	14.3832
1983	Burkina Faso			-2.08967	-6.27932	2.5491	17.499	1.95652	2.84096	2.84862	29.5741	7.88415	3.62323	5.92382	1.77898	19.6963
1983	Burundi	-1.21854	0.164965	-1.27039	#VALUE!	1.94978	#VALUE!	#VALUE!	3.12794	2.96077	24.7478	9.04558	3.52026	5.68764	1.7383	19.4285
1983	Cambodia			#VALUE!	#VALUE!	#VALUE!	#VALUE!	#VALUE!	#VALUE!	#VALUE!	..	..	#NUM!	#VALUE!	#VALUE!	18.9121
1983	Central African Republic	-1.21854	0.164965	-0.387893	-2.69814	2.50859	16.6333	-5.7486	2.47086	2.34928	36.6163	24.149	4.10702	6.2161	1.82714	19.1287
1983	Chad	-1.21854	0.164965	#NUM!	-4.53577	2.32548	14.9016	#VALUE!	1.00536	0.65782	23.5415	16.4189	3.68789	6.15796	1.81774	19.1166
1983	Comoros	-1.21854	0.164965	#NUM!	#NUM!	1.81829	15.2003	-0.0422382	2.89272	2.84004	26.9214	8.83594	3.57676	7.3056	1.98864	18.2419
1983	Congo, Dem. Rep.	-1.92028	0	#NUM!	#VALUE!	0.686383	#VALUE!	#VALUE!	#VALUE!	#VALUE!	..	..	#NUM!	6.69669	1.90161	22.2125
1983	Djibouti	2.33359	1	#VALUE!	#VALUE!	#VALUE!	#VALUE!	#VALUE!	#VALUE!	#VALUE!	..	..	#NUM!	#VALUE!	#VALUE!	17.3291
1983	Eritrea			#VALUE!	#VALUE!	#VALUE!	#VALUE!	#VALUE!	#VALUE!	#VALUE!	..	..	#NUM!	#VALUE!	#VALUE!	#VALUE!
1983	Ethiopia	-1.21854	0.164965	#NUM!	#NUM!	0.779132	13.088	-2.05139	#NUM!	#VALUE!	..	..	#NUM!	5.46217	1.69785	22.0177
1983	Gambia, The	-1.92028	0	#NUM!	#NUM!	3.20594	14.072	-1.11327	2.93827	2.93827	62.4823	50.4883	4.72713	6.80632	1.91785	18.8376
1983	Guinea-Bissau	-1.21854	0.164965	#NUM!	#NUM!	#VALUE!	16.3492	#VALUE!	3.12069	3.12069	32.2537	6.00915	3.64448	6.30613	1.84152	18.8854
1983	Haiti			-0.656621	-2.78723	2.69536	17.5878	1.71124	#VALUE!	#VALUE!	..	..	#NUM!	7.40484	2.00213	20.0286
1983	Kiribati			#NUM!	#NUM!	#VALUE!	14.2418	1.78378	3.832	3.80189	60.2924	27.7019	4.47727	7.67184	2.03756	#VALUE!
1983	Lao PDR	-1.92028	0	#VALUE!	#VALUE!	#VALUE!	#VALUE!	#VALUE!	#VALUE!	#VALUE!	..	..	#NUM!	#VALUE!	#VALUE!	19.8988
1983	Liberia	2.33359	1	#VALUE!	#VALUE!	#VALUE!	18.6518	#VALUE!	#VALUE!	#VALUE!	..	..	#NUM!	#VALUE!	#VALUE!	20.3864
1983	Madagascar	-1.21854	0.164965	-2.53623	#NUM!	2.49946	16.3167	-6.00007	3.25806	3.25806	11.1405	8.1492	2.95957	6.36813	1.85131	21.2513
1983	Malawi	-1.21854	0.164965	-1.5665	#NUM!	2.8749	11.3519	#VALUE!	3.12665	2.61958	28.3229	20.7516	3.89334	5.92694	1.77951	20.3701
1983	Mali	-0.148388	0.416537	-1.41612	#NUM!	3.02301	16.3897	1.03344	#VALUE!	#VALUE!	32.0827	15.9261	3.87138	5.99827	1.79147	20.6165
1983	Mauritania	-1.21854	0.164965	-2.14187	#NUM!	3.07805	17.1161	-2.25466	2.91469	4.33153	52.6989	36.2555	4.48812	7.431	2.00566	20.822
1983	Mozambique			#VALUE!	#VALUE!	#VALUE!	16.8062	#VALUE!	#VALUE!	#VALUE!	..	..	#NUM!	5.21244	1.65105	#VALUE!
1983	Myanmar	-1.21854	0.164965	#VALUE!	#VALUE!	1.66292	#VALUE!	#VALUE!	#VALUE!	#VALUE!	..	..	#NUM!	5.42328	1.6907	21.5597
1983	Nepal	-1.21854	0.164965	#NUM!	#NUM!	2.09137	#VALUE!	#VALUE!	2.9772	2.96932	21.3152	10.231	3.45145	5.65527	1.73259	19.6705
1983	Niger	-1.21854	0.164965	-2.69734	-2.32183	2.84615	17.5872	-0.969493	2.52936	2.58575	26.9143	20.8249	3.86575	6.43982	1.8625	20.573
1983	Rwanda	-1.21854	0.164965	-0.285671	#VALUE!	1.77007	16.6827	-1.46065	2.60495	2.68003	20.759	11.5818	3.47633	6.11311	1.81044	19.1783
1983	S? Tom�and Principe	-1.21854	0.164965	#VALUE!	#VALUE!	#VALUE!	12.3317	#VALUE!	#VALUE!	#VALUE!	..	..	#NUM!	#VALUE!	#VALUE!	17.5715
1983	Senegal	-0.148388	0.416537	#NUM!	#NUM!	3.31565	17.8862	0.518178	3.03996	3.03996	51.7804	35.1822	4.46548	7.00354	1.94642	21.2241
1983	Sierra Leone	-1.21854	0.164965	-1.76863	#NUM!	1.95322	13.5179	-5.23437	2.65883	2.52908	22.0351	11.0708	3.49971	6.17123	1.8199	20.1043
1983	Solomon Islands	0.107136	0.476605	-1.39621	#NUM!	3.10143	15.0633	#VALUE!	3.25581	#VALUE!	73.9604	39.4554	4.73106	7.40764	2.00251	17.1422
1983	Somalia	-1.92028	0	#NUM!	#VALUE!	1.87806	14.7601	1.08413	3.10998	3.2713	72.6845	23.6272	4.56759	#VALUE!	#VALUE!	20.8276
1983	Sudan	-1.92028	0	-2.56667	#NUM!	2.55485	17.1695	1.20442	2.69148	2.77546	21.2399	10.598	3.46066	6.72784	1.90625	22.5285
1983	Tanzania	-1.21854	0.164965	#VALUE!	#VALUE!	#VALUE!	#VALUE!	#VALUE!	#VALUE!	#VALUE!	..	..	#NUM!	#VALUE!	#VALUE!	22.102
1983	Togo	-1.21854	0.164965	-1.66874	#NUM!	3.16697	15.9302	-0.231057	3.02511	2.88418	46.7443	45.4764	4.52418	6.36529	1.85086	20.4888
1983	Uganda	-1.92028	0	#NUM!	#NUM!	#VALUE!	#VALUE!	#VALUE!	2.00278	2.06127	13.6438	8.65943	3.10473	6.02147	1.79533	20.2191
1983	Yemen, Rep.			#VALUE!	#VALUE!	#VALUE!	#VALUE!	#VALUE!	#VALUE!	#VALUE!	..	..	#NUM!	#VALUE!	#VALUE!	21.6366
1983	Zambia	-1.92028	0	-0.224328	#NUM!	#VALUE!	17.4791	#VALUE!	#VALUE!	#VALUE!	..	..	#NUM!	7.0735	1.95636	21.6496
1984	Afghanistan	-1.92028	0	#VALUE!	#VALUE!	#VALUE!	#VALUE!	#VALUE!	#VALUE!	#VALUE!	..	..	#NUM!	#VALUE!	#VALUE!	#VALUE!
1984	Bangladesh	-1.92028	0	#NUM!	#NUM!	2.53009	12.1883	0.973253	2.80241	2.80241	13.4155	3.39626	2.82208	5.956	1.7844	22.3219
1984	Benin	-0.148388	0.416537	-6.82285	-3.09957	3.23648	17.1722	1.38678	2.54791	2.52377	30.9319	19.5794	3.9222	6.73669	1.90757	20.3121
1984	Bhutan			#VALUE!	#VALUE!	1.1006	#VALUE!	#VALUE!	3.62304	3.59128	45.1304	12.9308	4.0615	6.17709	1.82085	14.8205
1984	Burkina Faso			-2.16812	-7.28611	2.48062	17.3859	1.82151	2.65089	2.69821	28.7578	10.9609	3.68182	5.88028	1.7716	19.727
1984	Burundi	-1.21854	0.164965	-2.11569	#VALUE!	1.37905	#VALUE!	#VALUE!	2.91076	2.86722	23.5523	11.504	3.55696	5.66209	1.73379	19.5837
1984	Cambodia			#VALUE!	#VALUE!	#VALUE!	#VALUE!	#VALUE!	#VALUE!	#VALUE!	..	..	#NUM!	#VALUE!	#VALUE!	18.9121
1984	Central African Republic	-1.21854	0.164965	-0.214035	-3.23224	2.39666	16.5411	-5.70891	2.51018	2.4955	35.5017	23.394	4.07577	6.27801	1.83705	19.1873
1984	Chad	-1.21854	0.164965	-0.000519306	#NUM!	2.43681	15.7237	#VALUE!	1.57493	1.22739	24.053	18.0178	3.73935	6.15265	1.81688	19.0204
1984	Comoros	-1.21854	0.164965	#NUM!	#NUM!	2.06331	15.4486	0.147173	2.89272	2.84004	26.9206	8.83599	3.57673	7.31839	1.99039	18.436
1984	Congo, Dem. Rep.	-1.21854	0.164965	#NUM!	#VALUE!	0.463195	#VALUE!	#VALUE!	#VALUE!	#VALUE!	..	..	#NUM!	6.72574	1.90594	22.1782
1984	Djibouti	2.33359	1	#VALUE!	#VALUE!	#VALUE!	#VALUE!	#VALUE!	#VALUE!	#VALUE!	..	..	#NUM!	#VALUE!	#VALUE!	17.9376
1984	Eritrea			#VALUE!	#VALUE!	#VALUE!	#VALUE!	#VALUE!	#VALUE!	#VALUE!	..	..	#NUM!	#VALUE!	#VALUE!	#VALUE!
1984	Ethiopia	-1.21854	0.164965	#NUM!	#NUM!	0.767531	12.7313	-1.95186	#NUM!	#VALUE!	..	..	#NUM!	5.40149	1.68668	22.1236
1984	Gambia, The	-1.92028	0	#NUM!	#NUM!	3.22358	#VALUE!	#VALUE!	2.90763	2.90763	64.7892	51.1249	4.75285	6.8053	1.9177	18.8375
1984	Guinea-Bissau	-1.21854	0.164965	0.503004	#NUM!	#VALUE!	15.5203	#VALUE!	3.63031	3.63031	51.2814	13.4012	4.16949	6.36825	1.85132	19.1165
1984	Haiti	-0.148388	0.416537	-1.40418	#NUM!	2.66492	17.6222	1.60048	#VALUE!	#VALUE!	..	..	#NUM!	7.38448	1.99938	20.111
1984	Kiribati			#NUM!	#NUM!	#VALUE!	14.2155	1.6713	3.52367	3.52992	53.0566	40.7536	4.54127	7.70285	2.04159	#VALUE!
1984	Lao PDR	-1.92028	0	#NUM!	#NUM!	#VALUE!	#VALUE!	-1.83665	1.82113	1.82113	6.34146	2.76423	2.2089	6.04728	1.79961	20.0461
1984	Liberia	2.33359	1	#VALUE!	#VALUE!	#VALUE!	18.6105	#VALUE!	#VALUE!	#VALUE!	..	..	#NUM!	#VALUE!	#VALUE!	20.4669
1984	Madagascar	-1.21854	0.164965	-1.51682	#NUM!	2.59904	16.1809	-1.9359	3.28921	3.28921	12.5149	10.7498	3.14694	6.35689	1.84954	21.3449
1984	Malawi	-1.21854	0.164965	0.814962	#NUM!	2.59336	12.2656	#VALUE!	2.55562	2.56827	26.4261	28.3706	4.00363	5.94607	1.78273	20.3845
1984	Mali	-0.148388	0.416537	-0.202454	#NUM!	2.57293	16.2727	0.969183	#VALUE!	#VALUE!	36.879	19.0644	4.02434	5.97575	1.78771	20.8053
1984	Mauritania	-1.21854	0.164965	-0.231179	#NUM!	3.08492	16.9979	-2.41925	2.83801	3.78674	50.5129	36.1366	4.46187	7.36956	1.99736	20.858
1984	Mozambique			#VALUE!	#VALUE!	#VALUE!	17.062	#VALUE!	#VALUE!	#VALUE!	..	..	#NUM!	5.12957	1.63502	20.9336
1984	Myanmar	-1.21854	0.164965	#VALUE!	#VALUE!	1.49748	#VALUE!	#VALUE!	#VALUE!	#VALUE!	..	..	#NUM!	5.45109	1.69582	21.5888
1984	Nepal	-1.21854	0.164965	-3.30214	#NUM!	2.13841	#VALUE!	#VALUE!	2.92649	2.86419	19.4491	10.6525	3.40458	5.72454	1.74476	19.881
1984	Niger	-0.148388	0.416537	-2.31282	-4.01677	2.83163	17.5227	-0.672531	1.14677	2.28441	26.9704	22.9053	3.90953	6.22687	1.82887	20.5712
1984	Rwanda	-1.21854	0.164965	-0.0519847	#VALUE!	1.86465	16.6274	-1.68521	2.76043	2.74083	19.6643	12.6314	3.47493	6.03323	1.79728	19.3069
1984	S? Tom�and Principe	-1.21854	0.164965	#VALUE!	#VALUE!	#VALUE!	12.3695	#VALUE!	#VALUE!	#VALUE!	..	..	#NUM!	#VALUE!	#VALUE!	17.8024
1984	Senegal	-0.148388	0.416537	-0.163413	-2.91652	3.21752	17.7636	0.450772	3.01068	3.01068	49.19	33.9812	4.4209	7.00993	1.94733	21.2511
1984	Sierra Leone	-1.21854	0.164965	-0.618856	#NUM!	1.40544	13.2317	-4.91614	2.54204	2.49783	12.4052	10.6247	3.13679	6.18742	1.82252	20.0464
1984	Solomon Islands	-0.148388	0.416537	0.109803	#NUM!	3.21971	14.9846	#VALUE!	3.12339	#VALUE!	80.5804	54.7768	4.90792	7.37797	1.9985	17.4249
1984	Somalia	-1.92028	0	#NUM!	#VALUE!	1.78846	#VALUE!	#VALUE!	3.18636	3.12504	61.0796	14.5888	4.32636	#VALUE!	#VALUE!	20.9048
1984	Sudan	-1.92028	0	-2.36912	#NUM!	2.47216	15.895	1.07683	2.14485	2.58655	16.4682	8.45832	3.21593	6.64405	1.89372	22.585
1984	Tanzania	-1.21854	0.164965	#VALUE!	#VALUE!	#VALUE!	#VALUE!	#VALUE!	#VALUE!	#VALUE!	..	..	#NUM!	#VALUE!	#VALUE!	22.1084
1984	Togo	-1.21854	0.164965	#NUM!	#NUM!	3.13735	15.9104	-0.0830213	2.71081	2.71081	53.3461	51.2428	4.65004	6.38243	1.85355	20.3329
1984	Uganda	-1.21854	0.164965	#NUM!	#NUM!	#VALUE!	#VALUE!	#VALUE!	2.09677	2.10841	14.3252	12.6924	3.29649	5.98597	1.78942	20.3639
1984	Yemen, Rep.			#VALUE!	#VALUE!	#VALUE!	#VALUE!	#VALUE!	#VALUE!	#VALUE!	..	..	#NUM!	#VALUE!	#VALUE!	21.673
1984	Zambia	-1.92028	0	-0.465431	#NUM!	#VALUE!	17.0659	#VALUE!	#VALUE!	#VALUE!	..	..	#NUM!	7.0368	1.95115	21.6661
1985	Afghanistan	-1.92028	0	#VALUE!	#VALUE!	#VALUE!	#VALUE!	#VALUE!	#VALUE!	#VALUE!	..	..	#NUM!	#VALUE!	#VALUE!	#VALUE!
1985	Bangladesh	-1.92028	0	#NUM!	#NUM!	2.56798	12.9368	0.813335	2.76197	2.76197	12.8377	5.38448	2.90264	5.96266	1.78552	22.494
1985	Benin	-0.148388	0.416537	#NUM!	#NUM!	3.43255	16.2251	1.34878	2.19053	2.16887	36.6486	23.6526	4.09935	6.78044	1.91404	20.4298
1985	Bhutan	-1.21854	0.164965	#VALUE!	#VALUE!	0.955717	#VALUE!	#VALUE!	3.77374	3.76478	51.1376	14.993	4.19163	6.1904	1.823	15.994
1985	Burkina Faso			#NUM!	-6.24901	2.59114	17.5232	2.09321	3.13346	2.9518	31.0261	9.92146	3.71229	5.93624	1.78108	19.9384
1985	Burundi	-1.21854	0.164965	-3.06117	#NUM!	1.27351	15.9606	#VALUE!	2.62909	2.66061	20.7869	11.0266	3.45989	5.74579	1.74847	19.8291
1985	Cambodia			#VALUE!	#VALUE!	#VALUE!	#VALUE!	#VALUE!	#VALUE!	#VALUE!	..	..	#NUM!	#VALUE!	#VALUE!	18.9121
1985	Central African Republic	-1.21854	0.164965	-1.06159	-2.66288	2.19902	16.527	-6.00596	2.73333	2.51768	31.636	22.0085	3.98238	6.29112	1.83914	19.473
1985	Chad	-1.21854	0.164965	1.64736	-3.6636	2.63864	16.1687	-5.73468	1.9882	1.64066	31.327	11.9066	3.76662	6.32238	1.8441	19.0318
1985	Comoros	-1.21854	0.164965	#NUM!	#NUM!	1.35549	15.4064	0.765367	2.89272	2.84004	26.9209	8.83674	3.57677	7.31276	1.98962	18.6803
1985	Congo, Dem. Rep.	-1.21854	0.164965	-0.039121	#VALUE!	0.446242	#VALUE!	#VALUE!	#VALUE!	#VALUE!	..	..	#NUM!	6.70459	1.90279	22.3243
1985	Djibouti	2.33359	1	-2.69636	#VALUE!	4.02433	#VALUE!	#VALUE!	#VALUE!	#VALUE!	..	..	#NUM!	#VALUE!	#VALUE!	18.3796
1985	Eritrea			#VALUE!	#VALUE!	#VALUE!	#VALUE!	#VALUE!	#VALUE!	#VALUE!	..	..	#NUM!	#VALUE!	#VALUE!	#VALUE!
1985	Ethiopia	-1.21854	0.164965	#NUM!	#NUM!	0.643645	13.6186	-1.89841	#NUM!	#VALUE!	..	..	#NUM!	5.2514	1.65849	22.3454
1985	Gambia, The	-1.92028	0	#NUM!	#NUM!	3.19214	#VALUE!	#VALUE!	2.71378	2.71378	53.9166	43.8649	4.58274	6.75651	1.91051	18.99
1985	Guinea-Bissau	-1.21854	0.164965	0.000998741	#NUM!	#VALUE!	15.2018	#VALUE!	3.55821	3.55821	57.7095	9.75799	4.21165	6.38483	1.85392	19.4361
1985	Haiti	-0.148388	0.416537	-1.40711	#NUM!	2.61058	17.6708	1.56163	#VALUE!	#VALUE!	..	..	#NUM!	7.36774	1.99711	20.1913
1985	Kiribati			-0.38183	#NUM!	#VALUE!	13.862	2.5356	3.64096	3.63741	46.127	29.653	4.32783	7.6115	2.02966	#VALUE!
1985	Lao PDR	-1.92028	0	#NUM!	#NUM!	#VALUE!	#VALUE!	-1.9113	1.95193	1.95193	9.76526	4.03756	2.62487	6.0688	1.80316	20.2272
1985	Liberia	2.07806	0.939931	#VALUE!	#VALUE!	#VALUE!	18.4444	#VALUE!	#VALUE!	#VALUE!	..	..	#NUM!	#VALUE!	#VALUE!	20.601
1985	Madagascar	-1.21854	0.164965	#NUM!	#NUM!	2.66703	16.4849	-2.11793	2.93194	2.93194	12.5445	9.8948	3.11081	6.3399	1.84686	21.5238
1985	Malawi	-1.21854	0.164965	-3.07315	#NUM!	2.3918	11.6643	#VALUE!	2.92247	2.59096	29.8987	24.1915	3.99065	5.94809	1.78307	20.4935
1985	Mali	-0.148388	0.416537	-1.57096	#NUM!	2.59207	17.1729	1.5712	2.55279	2.67511	42.7182	17.0165	4.08991	6.14281	1.81528	20.9772
1985	Mauritania	-1.21854	0.164965	-0.369312	#NUM!	3.06304	17.0027	-2.5463	2.97989	3.98299	55.7966	47.4893	4.6375	7.37098	1.99755	20.986
1985	Mozambique			#VALUE!	#VALUE!	#VALUE!	17.0344	#VALUE!	#VALUE!	#VALUE!	..	..	#NUM!	5.12942	1.63499	21.7032
1985	Myanmar	-1.21854	0.164965	#VALUE!	#VALUE!	1.59597	#VALUE!	#VALUE!	#VALUE!	#VALUE!	..	..	#NUM!	5.45965	1.69738	21.8135
1985	Nepal	-1.21854	0.164965	-3.69651	#NUM!	2.28771	#VALUE!	#VALUE!	3.11601	3.03703	19.9996	11.5292	3.4509	5.76133	1.75117	20.1163
1985	Niger	-0.148388	0.416537	#NUM!	-2.0033	2.74944	17.7055	-0.472231	2.54531	2.29452	32.8407	20.686	3.98018	6.27236	1.83615	20.7685
1985	Rwanda	-1.21854	0.164965	-0.159973	#VALUE!	2.04366	16.6174	-1.79002	2.85125	2.74543	19.8874	10.7825	3.42328	6.0358	1.79771	19.6102
1985	S? Tom�and Principe	-1.21854	0.164965	#VALUE!	#VALUE!	#VALUE!	12.9621	#VALUE!	#VALUE!	#VALUE!	..	..	#NUM!	#VALUE!	#VALUE!	17.9406
1985	Senegal	-0.148388	0.416537	#NUM!	-2.48774	3.15921	17.6635	0.750381	2.93495	2.93495	39.2303	27.832	4.20562	7.01182	1.9476	21.4497
1985	Sierra Leone	-1.21854	0.164965	#NUM!	#NUM!	1.1307	12.9759	-5.38567	2.39089	2.274	16.6094	14.8225	3.44782	6.1068	1.8094	20.1842
1985	Solomon Islands	-0.148388	0.416537	-0.862867	#NUM!	3.49863	14.9705	#VALUE!	3.26747	#VALUE!	90.5485	48.1857	4.93256	7.31569	1.99002	17.7954
1985	Somalia	-1.92028	0	#NUM!	#VALUE!	1.52766	#VALUE!	#VALUE!	3.39452	3.29585	19.3069	6.33013	3.24404	#VALUE!	#VALUE!	21.0053
1985	Sudan	-1.92028	0	#NUM!	#NUM!	2.31415	16.3155	0.743204	2.25048	2.36283	11.8814	5.74666	2.86949	6.54856	1.87924	22.6469
1985	Tanzania	-1.21854	0.164965	#VALUE!	#VALUE!	#VALUE!	#VALUE!	#VALUE!	#VALUE!	#VALUE!	..	..	#NUM!	#VALUE!	#VALUE!	22.2568
1985	Togo	-1.21854	0.164965	0.758415	#NUM!	3.03643	15.8156	0.703459	2.81142	2.81142	57.1095	48.4088	4.65888	6.40142	1.85652	20.4831
1985	Uganda	-1.21854	0.164965	#NUM!	#NUM!	#VALUE!	#VALUE!	#VALUE!	2.167	2.167	15.0083	13.7385	3.35853	5.91908	1.77818	20.6102
1985	Yemen, Rep.			#VALUE!	#VALUE!	#VALUE!	#VALUE!	#VALUE!	#VALUE!	#VALUE!	..	..	#NUM!	#VALUE!	#VALUE!	21.8113
1985	Zambia	-1.21854	0.164965	0.81427	#NUM!	#VALUE!	16.981	#VALUE!	#VALUE!	#VALUE!	..	..	#NUM!	7.02029	1.94881	21.8274
1986	Afghanistan	-1.92028	0	#VALUE!	#VALUE!	#VALUE!	#VALUE!	#VALUE!	#VALUE!	#VALUE!	..	..	#NUM!	#VALUE!	#VALUE!	#VALUE!
1986	Bangladesh	-1.92028	0	-4.49274	#NUM!	2.54501	#VALUE!	0.973295	2.78356	2.78356	11.8358	5.18293	2.83432	5.9772	1.78795	22.7043
1986	Benin	-0.148388	0.416537	-2.49703	#NUM!	3.35551	14.8759	1.33599	2.60005	2.55239	32.6155	16.6759	3.89775	6.77289	1.91293	20.5698
1986	Bhutan	-1.21854	0.164965	#VALUE!	#VALUE!	0.974668	#VALUE!	#VALUE!	3.72953	3.70312	52.4213	17.6309	4.24924	6.27073	1.83589	16.8578
1986	Burkina Faso			-1.8695	-6.2326	2.6322	17.7128	2.24182	3.00254	2.95199	28.9712	8.99056	3.63658	5.98689	1.78957	20.1729
1986	Burundi	-1.21854	0.164965	-2.06499	-4.49393	1.49398	15.7612	#VALUE!	2.45481	2.63765	22.3156	11.7232	3.5275	5.74957	1.74913	20.0775
1986	Cambodia			#VALUE!	#VALUE!	#VALUE!	#VALUE!	#VALUE!	#VALUE!	#VALUE!	..	..	#NUM!	#VALUE!	#VALUE!	18.9121
1986	Central African Republic	-1.21854	0.164965	-0.318639	-2.18304	2.1073	17.0031	-6.25911	2.54784	2.55448	28.6226	18.1864	3.84608	6.30465	1.84129	19.7863
1986	Chad	-1.21854	0.164965	0.971128	-3.21832	3.00976	16.687	-2.1611	2.09592	1.74838	35.3758	13.3941	3.88711	6.25133	1.83279	19.2148
1986	Comoros	-1.21854	0.164965	#NUM!	#NUM!	1.42049	15.7304	0.534467	2.89272	2.84004	26.9209	8.83573	3.57674	7.30235	1.9882	18.8835
1986	Congo, Dem. Rep.	-1.21854	0.164965	-2.68008	#VALUE!	0.803419	#VALUE!	#VALUE!	#VALUE!	#VALUE!	..	..	#NUM!	6.72417	1.90571	22.5012
1986	Djibouti	2.33359	1	#VALUE!	#VALUE!	#VALUE!	#VALUE!	#VALUE!	#VALUE!	#VALUE!	..	..	#NUM!	#VALUE!	#VALUE!	18.5964
1986	Eritrea			#VALUE!	#VALUE!	#VALUE!	#VALUE!	#VALUE!	#VALUE!	#VALUE!	..	..	#NUM!	#VALUE!	#VALUE!	#VALUE!
1986	Ethiopia	-1.21854	0.164965	#NUM!	#NUM!	0.609889	13.1833	-1.98169	#NUM!	#VALUE!	..	..	#NUM!	5.31183	1.66994	22.5112
1986	Gambia, The	-0.850126	0.251572	#NUM!	#NUM!	2.71415	#VALUE!	#VALUE!	2.80936	2.80936	56.0983	46.6242	4.63203	6.75088	1.90967	19.1727
1986	Guinea-Bissau	-1.21854	0.164965	-0.462545	#NUM!	2.96729	16.2579	#VALUE!	3.16883	3.16883	31.8351	5.23522	3.61282	6.35378	1.84905	19.6712
1986	Haiti	-0.148388	0.416537	-1.57052	#NUM!	2.44757	17.7933	1.51466	#VALUE!	#VALUE!	..	..	#NUM!	7.3407	1.99343	20.2758
1986	Kiribati			-1.10486	#NUM!	#VALUE!	14.1059	2.55093	3.84873	3.83699	42.0417	31.9517	4.30397	7.57974	2.02548	#VALUE!
1986	Lao PDR	-1.92028	0	#NUM!	#NUM!	#VALUE!	#VALUE!	-1.56909	1.93604	1.93604	7.70142	3.61374	2.42614	6.08808	1.80633	20.5722
1986	Liberia	0.618183	0.596742	#VALUE!	#VALUE!	#VALUE!	18.7296	#VALUE!	#VALUE!	#VALUE!	..	..	#NUM!	#VALUE!	#VALUE!	20.7113
1986	Madagascar	-1.21854	0.164965	-1.13039	-3.07915	2.67005	16.6072	-2.00247	3.0207	3.0207	11.6977	9.8453	3.07005	6.33104	1.84546	21.6935
1986	Malawi	-1.21854	0.164965	#NUM!	#NUM!	2.37274	10.8918	#VALUE!	2.52332	2.50384	25.0488	22.9107	3.87036	5.89261	1.7737	20.6656
1986	Mali	-0.148388	0.416537	#NUM!	#NUM!	2.74485	17.4486	1.30697	2.81159	2.94719	34.9582	14.4912	3.90095	6.15405	1.81711	21.1715
1986	Mauritania	-1.21854	0.164965	-0.97168	-2.1677	2.98497	17.1912	-1.85557	3.03536	4.03846	54.7778	44.5122	4.59805	7.39904	2.00135	21.1764
1986	Mozambique			#VALUE!	#VALUE!	#VALUE!	16.951	#VALUE!	#VALUE!	#VALUE!	..	..	#NUM!	5.1027	1.62977	21.873
1986	Myanmar	-1.21854	0.164965	#VALUE!	#VALUE!	1.62877	#VALUE!	#VALUE!	#VALUE!	#VALUE!	..	..	#NUM!	5.4302	1.69198	22.0378
1986	Nepal	-1.21854	0.164965	-3.19318	#NUM!	2.35912	#VALUE!	#VALUE!	3.00885	2.89967	20.3027	11.6623	3.46464	5.78361	1.75503	20.365
1986	Niger	-0.148388	0.416537	#NUM!	#NUM!	2.85525	18.1039	-0.176153	2.45113	2.18968	20.6919	20.0004	3.70604	6.30504	1.84135	20.9176
1986	Rwanda	-1.21854	0.164965	-0.100937	#VALUE!	2.06548	16.9762	-1.57674	2.76473	2.75582	20.1545	12.5843	3.48856	6.04191	1.79872	19.8452
1986	S? Tom�and Principe	-1.21854	0.164965	#VALUE!	#VALUE!	#VALUE!	13.5671	#VALUE!	#VALUE!	#VALUE!	..	..	#NUM!	#VALUE!	#VALUE!	18.1561
1986	Senegal	-0.148388	0.416537	#NUM!	#NUM!	3.05995	17.8742	0.719797	2.60729	2.60729	32.6505	24.5594	4.04673	7.01214	1.94764	21.7047
1986	Sierra Leone	-0.148388	0.416537	#NUM!	#NUM!	1.68914	11.625	-4.44006	2.36428	2.22471	15.0101	11.9168	3.29313	6.09024	1.80669	20.4394
1986	Solomon Islands	-0.148388	0.416537	0.774116	#NUM!	3.52735	15.2622	#VALUE!	3.30722	#VALUE!	110.321	54.0562	5.10217	7.28432	1.98572	18.0691
1986	Somalia	-1.92028	0	-1.11194	#VALUE!	1.22279	#VALUE!	#VALUE!	3.22683	3.18633	29.3948	6.9635	3.59342	#VALUE!	#VALUE!	21.1054
1986	Sudan	-1.92028	0	#NUM!	#NUM!	2.34714	16.9952	-0.330419	2.66511	2.43091	8.22219	4.74029	2.56206	6.57251	1.8829	22.7201
1986	Tanzania	-1.21854	0.164965	#VALUE!	#VALUE!	#VALUE!	#VALUE!	#VALUE!	#VALUE!	#VALUE!	..	..	#NUM!	#VALUE!	#VALUE!	22.2106
1986	Togo	-1.21854	0.164965	-0.551281	#NUM!	3.21395	16.2199	0.702763	2.93543	2.90311	55.6886	43.9848	4.6019	6.38389	1.85378	20.6015
1986	Uganda	-1.21854	0.164965	#NUM!	#NUM!	#VALUE!	#VALUE!	#VALUE!	2.1338	2.1338	15.2383	12.8101	3.33393	5.88848	1.773	20.8293
1986	Yemen, Rep.			#VALUE!	#VALUE!	#VALUE!	#VALUE!	#VALUE!	#VALUE!	#VALUE!	..	..	#NUM!	#VALUE!	#VALUE!	21.959
1986	Zambia	-1.92028	0	0.532286	#NUM!	#VALUE!	17.5508	#VALUE!	#VALUE!	#VALUE!	..	..	#NUM!	6.99569	1.94529	22.0411
1987	Afghanistan	-1.92028	0	#VALUE!	#VALUE!	#VALUE!	#VALUE!	#VALUE!	#VALUE!	#VALUE!	..	..	#NUM!	#VALUE!	#VALUE!	#VALUE!
1987	Bangladesh	-1.92028	0	-4.32824	#NUM!	2.58132	#VALUE!	1.12417	2.73913	2.73913	11.6977	4.99005	2.81468	5.98793	1.78975	22.9006
1987	Benin	-0.148388	0.416537	-5.0514	#NUM!	3.28011	15.0177	1.34928	2.55931	2.59332	30.9506	15.2675	3.83337	6.72853	1.90636	20.7499
1987	Bhutan	-1.21854	0.164965	#VALUE!	#VALUE!	0.919563	#VALUE!	#VALUE!	3.60688	3.57277	38.0913	23.5472	4.12129	6.4909	1.8704	17.5104
1987	Burkina Faso			-2.88023	-5.39902	2.67211	17.8821	1.9895	2.95609	2.99401	28.0811	11.3588	3.67478	5.95846	1.78481	20.4277
1987	Burundi	-1.21854	0.164965	-2.11296	-4.65971	1.46824	15.9899	#VALUE!	3.1185	3.06876	25.7386	9.7449	3.56907	5.77482	1.75351	20.3832
1987	Cambodia			#VALUE!	#VALUE!	#VALUE!	#VALUE!	#VALUE!	#VALUE!	#VALUE!	..	..	#NUM!	#VALUE!	#VALUE!	18.9121
1987	Central African Republic	-1.21854	0.164965	-0.00930211	-1.54102	2.09938	17.1809	-6.31956	2.53616	2.55377	28.5503	17.8441	3.83718	6.23528	1.83022	20.1006
1987	Chad	-1.21854	0.164965	-0.354457	-0.375051	3.05464	17.0473	-2.15071	2.21151	1.86397	36.4325	15.4492	3.94897	6.19609	1.82392	19.4856
1987	Comoros	-1.21854	0.164965	0.804621	#NUM!	1.5445	15.5943	0.700631	2.89272	2.84004	26.9209	8.83594	3.57674	7.28925	1.9864	19.0529
1987	Congo, Dem. Rep.	-1.21854	0.164965	#NUM!	#VALUE!	1.04124	#VALUE!	#VALUE!	#VALUE!	#VALUE!	..	..	#NUM!	6.72342	1.9056	22.6973
1987	Djibouti	2.33359	1	-2.1849	#VALUE!	4.00457	#VALUE!	#VALUE!	#VALUE!	#VALUE!	..	..	#NUM!	#VALUE!	#VALUE!	18.855
1987	Eritrea			#VALUE!	#VALUE!	#VALUE!	#VALUE!	#VALUE!	#VALUE!	#VALUE!	..	..	#NUM!	#VALUE!	#VALUE!	#VALUE!
1987	Ethiopia	-1.21854	0.164965	#NUM!	#NUM!	0.861842	13.6757	-2.51054	#NUM!	#VALUE!	..	..	#NUM!	5.40965	1.68818	22.6979
1987	Gambia, The	-0.148388	0.416537	-0.369164	#NUM!	2.48215	#VALUE!	#VALUE!	2.84059	2.84059	59.2869	49.4181	4.68864	6.72596	1.90597	19.3971
1987	Guinea-Bissau	-1.21854	0.164965	-2.67321	#NUM!	2.81674	16.2665	#VALUE!	3.56146	3.56146	38.9562	11.367	3.91847	6.35996	1.85002	19.9163
1987	Haiti	-0.148388	0.416537	-1.47576	#NUM!	2.53789	17.8572	1.70974	#VALUE!	#VALUE!	..	..	#NUM!	7.31132	1.98942	20.4146
1987	Kiribati			-0.427569	#NUM!	#VALUE!	13.9897	2.7198	3.95284	3.94077	109.975	29.3267	4.93664	7.45734	2.0092	#VALUE!
1987	Lao PDR	-1.92028	0	#NUM!	-3.08341	#VALUE!	#VALUE!	-1.13349	2.32132	2.32132	14.0231	6.09244	3.00149	6.0448	1.7992	20.8667
1987	Liberia	0.362659	0.536674	#VALUE!	#VALUE!	#VALUE!	18.651	#VALUE!	#VALUE!	#VALUE!	..	..	#NUM!	#VALUE!	#VALUE!	20.8328
1987	Madagascar	-1.21854	0.164965	-2.2256	-1.678	2.67663	16.2925	-1.93326	3.2189	3.2189	15.9894	14.1396	3.40549	6.31456	1.84286	21.9181
1987	Malawi	-1.21854	0.164965	-4.87258	#NUM!	2.05935	10.7205	#VALUE!	2.84901	2.73358	27.8099	25.4525	3.97523	5.84864	1.76621	20.8676
1987	Mali	-0.148388	0.416537	#NUM!	-4.46273	2.72236	17.5979	1.43928	3.00328	2.9624	30.4948	15.5617	3.82987	6.139	1.81466	21.3593
1987	Mauritania	-1.21854	0.164965	-2.08087	-4.01078	2.96251	17.2884	-0.696592	2.98512	3.98822	45.987	38.9127	4.44147	7.39085	2.00024	21.3222
1987	Mozambique			#VALUE!	#VALUE!	#VALUE!	17.0344	#VALUE!	#VALUE!	#VALUE!	..	..	#NUM!	5.24158	1.65662	22.0441
1987	Myanmar	-1.21854	0.164965	#VALUE!	#VALUE!	1.4734	11.2255	#VALUE!	#VALUE!	#VALUE!	..	..	#NUM!	5.37124	1.68106	22.2769
1987	Nepal	-1.21854	0.164965	-3.05754	#NUM!	2.34675	#VALUE!	#VALUE!	3.05347	2.97086	20.9066	11.8133	3.48798	5.77839	1.75412	20.6419
1987	Niger	-0.148388	0.416537	-1.24882	-2.53674	2.78072	17.9987	-0.325182	2.45552	2.24572	25.1816	20.8029	3.8283	6.27684	1.83687	21.0968
1987	Rwanda	-1.21854	0.164965	-0.206451	#VALUE!	2.06956	17.0351	-1.57184	2.7514	2.75404	19.1412	7.45005	3.28058	5.99081	1.79023	20.1414
1987	S? Tom�and Principe	-1.21854	0.164965	#VALUE!	#VALUE!	#VALUE!	12.8083	#VALUE!	#VALUE!	#VALUE!	..	..	#NUM!	#VALUE!	#VALUE!	18.3278
1987	Senegal	-0.148388	0.416537	#NUM!	#NUM!	3.04678	17.9284	0.61321	2.72251	2.72251	28.956	21.248	3.9161	7.04101	1.95175	21.9389
1987	Sierra Leone	-0.148388	0.416537	1.72623	#NUM!	1.00937	12.8056	-4.51988	2.32102	2.31268	23.1889	31.9642	4.01011	6.12952	1.81312	20.6039
1987	Solomon Islands	-0.148388	0.416537	1.94259	#NUM!	3.46305	15.1086	#VALUE!	3.61656	#VALUE!	89.7674	53.0565	4.96161	7.33678	1.9929	18.3574
1987	Somalia	-1.92028	0	1.85185	#VALUE!	2.40459	#VALUE!	#VALUE!	3.50559	3.34993	31.2148	6.69068	3.6351	#VALUE!	#VALUE!	21.2011
1987	Sudan	-1.21854	0.164965	-2.85076	#NUM!	2.34714	15.2357	-0.380133	2.71382	2.49209	11.1342	5.52233	2.8128	6.67823	1.89885	22.8533
1987	Tanzania	-1.21854	0.164965	#VALUE!	#VALUE!	#VALUE!	#VALUE!	#VALUE!	#VALUE!	#VALUE!	..	..	#NUM!	#VALUE!	#VALUE!	22.2991
1987	Togo	-1.21854	0.164965	-0.557819	#NUM!	3.24598	16.3285	0.47293	2.87016	2.92167	50.7459	41.3692	4.52304	6.35717	1.84958	20.7697
1987	Uganda	-1.21854	0.164965	#NUM!	#NUM!	#VALUE!	#VALUE!	#VALUE!	2.274	2.274	18.0433	8.2471	3.2692	5.89197	1.77359	21.194
1987	Yemen, Rep.			#VALUE!	#VALUE!	#VALUE!	#VALUE!	#VALUE!	#VALUE!	#VALUE!	..	..	#NUM!	#VALUE!	#VALUE!	22.1246
1987	Zambia	-1.21854	0.164965	1.18848	#NUM!	#VALUE!	16.7652	#VALUE!	#VALUE!	#VALUE!	..	..	#NUM!	6.99098	1.94462	22.1915
1988	Afghanistan	-1.92028	0	#VALUE!	#VALUE!	#VALUE!	#VALUE!	#VALUE!	#VALUE!	#VALUE!	..	..	#NUM!	#VALUE!	#VALUE!	#VALUE!
1988	Bangladesh	-1.92028	0	-4.9739	#NUM!	2.66826	#VALUE!	1.05537	2.75595	2.75595	12.2498	5.4283	2.87232	5.98585	1.7894	22.9625
1988	Benin	-0.148388	0.416537	#NUM!	#NUM!	3.35209	16.5574	1.47916	2.7494	2.71372	32.0831	13.8037	3.82618	6.73212	1.90689	20.738
1988	Bhutan	-1.21854	0.164965	#VALUE!	#VALUE!	1.0761	#VALUE!	#VALUE!	3.64879	3.64192	49.1163	28.0727	4.34626	6.50923	1.87322	18.0214
1988	Burkina Faso	-0.148388	0.416537	-1.95322	-5.0488	2.70146	17.8578	1.96701	2.93327	2.91535	27.131	10.9987	3.64099	5.98858	1.78985	20.4585
1988	Burundi	-1.21854	0.164965	-2.20226	-5.29326	1.78446	15.5973	#VALUE!	2.71039	2.71537	25.9532	12.5908	3.6518	5.79614	1.75719	20.443
1988	Cambodia			#VALUE!	#VALUE!	#VALUE!	#VALUE!	#VALUE!	#VALUE!	#VALUE!	..	..	#NUM!	#VALUE!	#VALUE!	18.9121
1988	Central African Republic	-1.21854	0.164965	#NUM!	-0.976454	1.98916	17.3124	-6.36412	2.35227	2.28732	25.0539	17.7448	3.75651	6.23458	1.83011	20.1788
1988	Chad	-1.21854	0.164965	-2.44232	-0.0688708	1.951	17.3771	-3.75824	1.95097	1.60343	30.1042	15.0191	3.8094	6.3079	1.8418	19.6488
1988	Comoros	-1.21854	0.164965	0.0551284	#NUM!	1.86558	15.2657	0.728018	2.89272	2.84004	26.9208	8.83577	3.57673	7.28618	1.98598	19.0563
1988	Congo, Dem. Rep.	-1.21854	0.164965	#NUM!	#VALUE!	0.866049	#VALUE!	#VALUE!	#VALUE!	#VALUE!	..	..	#NUM!	6.6995	1.90203	22.6596
1988	Djibouti	2.33359	1	-1.88655	#VALUE!	3.96473	#VALUE!	#VALUE!	#VALUE!	#VALUE!	..	..	#NUM!	#VALUE!	#VALUE!	18.8799
1988	Eritrea			#VALUE!	#VALUE!	#VALUE!	#VALUE!	#VALUE!	#VALUE!	#VALUE!	..	..	#NUM!	#VALUE!	#VALUE!	#VALUE!
1988	Ethiopia	-1.21854	0.164965	#NUM!	#NUM!	0.534877	12.9826	-2.26698	#NUM!	#VALUE!	..	..	#NUM!	5.38225	1.68311	22.742
1988	Gambia, The	-0.148388	0.416537	-0.817355	#NUM!	2.47001	#VALUE!	#VALUE!	2.79459	2.79459	58.4533	50.3657	4.68969	6.71997	1.90508	19.4395
1988	Guinea-Bissau	-1.21854	0.164965	-0.883148	#NUM!	2.82756	16.108	-0.0920207	3.8	3.8	51.1682	12.4409	4.15276	6.38294	1.85363	20.0792
1988	Haiti	-0.148388	0.416537	-0.950903	#NUM!	2.46777	17.9211	1.55765	2.87134	#VALUE!	32.4762	16.3021	3.88729	7.29247	1.98684	20.425
1988	Kiribati			-0.513867	#NUM!	#VALUE!	14.2106	2.24476	3.78419	3.76331	86.2735	22.8371	4.69236	7.5181	2.01731	#VALUE!
1988	Lao PDR	-1.92028	0	-1.09688	-2.74975	#VALUE!	#VALUE!	0.112081	2.60275	2.60275	31.8995	13.6286	3.81833	5.9954	1.79099	21.0049
1988	Liberia	0.107136	0.476605	#VALUE!	#VALUE!	#VALUE!	#VALUE!	#VALUE!	#VALUE!	#VALUE!	..	..	#NUM!	#VALUE!	#VALUE!	20.7987
1988	Madagascar	-1.21854	0.164965	-2.39428	#NUM!	2.45851	16.4434	-2.06878	2.86796	2.86796	16.9122	13.5843	3.41761	6.31986	1.8437	21.9273
1988	Malawi	-1.21854	0.164965	0.234153	#NUM!	1.99783	12.3642	#VALUE!	3.06423	2.89712	32.543	23.3222	4.02294	5.82083	1.76144	20.9085
1988	Mali	-0.148388	0.416537	-1.12376	-5.98836	2.38882	17.5015	1.21667	2.91781	2.89521	32.2462	14.5807	3.84646	6.19683	1.82404	21.3618
1988	Mauritania	-1.92028	0	-1.99391	-2.70796	2.97485	17.3431	-0.41956	2.97345	3.97655	43.531	39.8474	4.42339	7.38131	1.99895	21.3108
1988	Mozambique	-1.92028	0	#VALUE!	#VALUE!	#VALUE!	17.0463	#VALUE!	#VALUE!	#VALUE!	..	..	#NUM!	5.32261	1.67196	22.0426
1988	Myanmar	-1.21854	0.164965	#VALUE!	#VALUE!	1.30122	12.9433	#VALUE!	#VALUE!	#VALUE!	..	..	#NUM!	5.2336	1.6551	22.2876
1988	Nepal	-1.21854	0.164965	-3.93729	#NUM!	2.46693	#VALUE!	#VALUE!	3.10423	2.99181	22.3819	11.4472	3.52132	5.83026	1.76306	20.8067
1988	Niger	-0.148388	0.416537	-2.35891	#NUM!	2.7589	18.0486	-0.373303	2.94716	2.55589	23.5886	18.2999	3.73501	6.31378	1.84274	21.1292
1988	Rwanda	-1.21854	0.164965	-0.129274	#VALUE!	2.19789	17.1577	-1.83946	2.67363	2.63549	17.6033	6.61956	3.1873	5.99036	1.79015	20.2262
1988	S? Tom�and Principe	-1.21854	0.164965	#VALUE!	#VALUE!	#VALUE!	12.1235	#VALUE!	#VALUE!	#VALUE!	..	..	#NUM!	#VALUE!	#VALUE!	18.4286
1988	Senegal	-0.148388	0.416537	-1.44081	-1.52273	3.13483	18.0239	0.621917	2.83499	2.83499	29.5942	22.2916	3.94904	7.00486	1.9466	21.9153
1988	Sierra Leone	-0.148388	0.416537	#NUM!	#NUM!	1.25174	12.4856	-4.88237	1.77397	1.67801	14.3915	28.7247	3.7639	6.02717	1.79628	20.5859
1988	Solomon Islands	-0.148388	0.416537	-0.0170056	#NUM!	3.57439	15.5585	#VALUE!	3.77366	#VALUE!	108.118	58.1742	5.11375	7.32132	1.99079	18.4243
1988	Somalia	-1.92028	0	#NUM!	#VALUE!	2.34564	#VALUE!	#VALUE!	3.17387	2.96527	22.1848	4.82254	3.29611	#VALUE!	#VALUE!	21.2184
1988	Sudan	-1.21854	0.164965	-4.3338	#NUM!	1.94183	13.9007	0.344636	1.46539	2.21916	7.69228	3.79551	2.44128	6.64872	1.89442	22.8487
1988	Tanzania	-1.21854	0.164965	-2.60749	#NUM!	0.459623	#VALUE!	#VALUE!	#VALUE!	#VALUE!	..	..	#NUM!	6.2031	1.82505	22.3817
1988	Togo	-1.21854	0.164965	-0.0614767	#NUM!	3.19331	16.4288	0.432006	2.77429	2.8793	52.5948	43.6585	4.56698	6.39148	1.85497	20.7793
1988	Uganda	-1.21854	0.164965	-2.6282	#NUM!	#VALUE!	#VALUE!	#VALUE!	2.37884	2.37884	17.7774	7.57267	3.23278	5.93571	1.78099	21.1975
1988	Yemen, Rep.			#VALUE!	#VALUE!	#VALUE!	#VALUE!	#VALUE!	#VALUE!	#VALUE!	..	..	#NUM!	#VALUE!	#VALUE!	22.2039
1988	Zambia	-1.21854	0.164965	0.921229	#NUM!	#VALUE!	16.9768	#VALUE!	#VALUE!	#VALUE!	..	..	#NUM!	7.02178	1.94902	22.1854
1989	Afghanistan	-1.92028	0	#VALUE!	#VALUE!	#VALUE!	#VALUE!	#VALUE!	#VALUE!	#VALUE!	..	..	#NUM!	#VALUE!	#VALUE!	#VALUE!
1989	Bangladesh	-1.92028	0	-7.05702	#NUM!	2.77071	#VALUE!	0.968331	2.78012	2.78012	12.785	5.54014	2.90828	5.98859	1.78986	23.0173
1989	Benin	-0.148388	0.416537	#NUM!	#NUM!	3.07184	16.5336	1.80497	2.46955	2.52229	24.8049	13.4954	3.64546	6.67216	1.89794	20.7124
1989	Bhutan	-1.21854	0.164965	#VALUE!	#VALUE!	1.45663	#VALUE!	#VALUE!	3.47906	3.55915	37.9675	28.0479	4.18989	6.55642	1.88044	18.0901
1989	Burkina Faso	-0.148388	0.416537	-1.52889	-3.50783	2.80041	17.8422	1.78102	3.01603	2.97833	23.6459	8.74886	3.478	5.98346	1.789	20.2896
1989	Burundi	-1.21854	0.164965	-2.97747	-5.39784	1.94668	15.4975	#VALUE!	2.80111	2.80734	22.9436	9.74574	3.48705	5.78312	1.75494	20.5397
1989	Cambodia			#VALUE!	#VALUE!	#VALUE!	#VALUE!	#VALUE!	#VALUE!	#VALUE!	..	..	#NUM!	#VALUE!	#VALUE!	19.1356
1989	Central African Republic	-1.21854	0.164965	-2.26185	-1.17468	2.02019	17.2554	-6.3321	2.46435	2.34777	26.4632	20.3039	3.84518	6.23513	1.8302	20.2475
1989	Chad	-1.21854	0.164965	0.26779	-0.133502	1.86107	17.2559	-2.89466	2.08332	1.73605	31.4087	13.7814	3.81088	6.32315	1.84422	19.6645
1989	Comoros	-1.21854	0.164965	-0.0444209	#NUM!	1.76132	15.4703	0.837108	2.89272	2.84004	26.9211	8.83662	3.57677	7.22423	1.97744	18.9025
1989	Congo, Dem. Rep.	-1.21854	0.164965	#NUM!	#VALUE!	0.692059	#VALUE!	#VALUE!	#VALUE!	#VALUE!	..	..	#NUM!	6.65577	1.89548	22.7989
1989	Djibouti	2.33359	1	#NUM!	#VALUE!	3.96925	#VALUE!	#VALUE!	#VALUE!	#VALUE!	..	..	#NUM!	#VALUE!	#VALUE!	18.6926
1989	Eritrea			#VALUE!	#VALUE!	#VALUE!	#VALUE!	#VALUE!	#VALUE!	#VALUE!	..	..	#NUM!	#VALUE!	#VALUE!	#VALUE!
1989	Ethiopia	-1.21854	0.164965	#NUM!	#NUM!	0.494062	13.6757	-2.87519	#NUM!	#VALUE!	..	..	#NUM!	5.34534	1.67622	22.7663
1989	Gambia, The	-0.148388	0.416537	1.57418	#NUM!	2.3997	#VALUE!	#VALUE!	3.01383	3.01383	65.2774	55.06	4.7903	6.73008	1.90659	19.4818
1989	Guinea-Bissau	-1.21854	0.164965	-1.51182	#NUM!	2.87004	16.5724	-0.574472	3.6631	3.6631	46.1895	8.89072	4.00879	6.42016	1.85944	20.1294
1989	Haiti	-0.148388	0.416537	-1.07273	-3.21645	2.59154	17.9659	1.50139	2.93544	#VALUE!	27.5477	13.0154	3.70286	7.24247	1.97996	20.4236
1989	Kiribati			-0.824481	#NUM!	#VALUE!	14.1685	2.32145	3.78113	3.7701	96.1654	23.6042	4.78557	7.4587	2.00938	#VALUE!
1989	Lao PDR	-1.92028	0	-0.579484	-0.984074	0.0560501	#VALUE!	0.150477	#VALUE!	#VALUE!	31.9962	12.1307	3.78707	6.09917	1.80815	21.1057
1989	Liberia	-0.148388	0.416537	#VALUE!	#VALUE!	#VALUE!	#VALUE!	#VALUE!	#VALUE!	#VALUE!	..	..	#NUM!	#VALUE!	#VALUE!	20.7872
1989	Madagascar	-1.21854	0.164965	-0.907383	-4.26777	2.43653	16.4151	-1.18169	3.70743	3.70743	16.4068	15.3562	3.4583	6.33133	1.84551	21.8683
1989	Malawi	-1.21854	0.164965	-0.537516	#NUM!	2.16686	12.8958	#VALUE!	3.20099	3.00814	34.5176	18.7799	3.97589	5.78462	1.7552	20.9558
1989	Mali	-0.148388	0.416537	-1.23217	#NUM!	2.49444	17.5548	1.24738	3.06053	2.94818	29.0052	15.8102	3.80255	6.22252	1.82818	21.4295
1989	Mauritania	-1.21854	0.164965	-1.43109	#NUM!	2.96299	17.2967	-1.11011	2.56389	3.56699	39.1881	39.5017	4.36551	7.40167	2.00171	21.2749
1989	Mozambique	-1.92028	0	#VALUE!	#VALUE!	#VALUE!	17.1297	#VALUE!	#VALUE!	#VALUE!	..	..	#NUM!	5.38184	1.68303	22.0645
1989	Myanmar	-1.21854	0.164965	#VALUE!	#VALUE!	0.961873	#VALUE!	#VALUE!	#VALUE!	#VALUE!	..	..	#NUM!	5.2539	1.65897	22.255
1989	Nepal	-1.21854	0.164965	-4.43003	#NUM!	2.56868	#VALUE!	#VALUE!	3.06837	2.89704	22.2833	11.0676	3.50709	5.84937	1.76633	20.9718
1989	Niger	-0.148388	0.416537	#NUM!	#NUM!	2.56205	17.8468	-0.499101	2.61576	2.60092	23.2983	16.5997	3.68633	6.29306	1.83945	21.0132
1989	Rwanda	-1.21854	0.164965	-0.436727	#VALUE!	2.22154	16.9632	-1.80513	2.59719	2.59165	17.2885	6.13929	3.15392	5.96371	1.78569	20.174
1989	S? Tom�and Principe	-1.21854	0.164965	#VALUE!	#VALUE!	#VALUE!	11.3968	#VALUE!	#VALUE!	#VALUE!	..	..	#NUM!	#VALUE!	#VALUE!	18.546
1989	Senegal	-0.148388	0.416537	-0.841852	-1.97983	3.10433	17.9992	0.594902	2.82336	2.82336	30.9078	24.463	4.01405	7.01372	1.94787	21.7173
1989	Sierra Leone	-0.148388	0.416537	0.873907	#NUM!	1.57438	11.8525	-5.19302	2.11933	2.14042	17.6708	23.9176	3.72782	6.01118	1.79362	20.6069
1989	Solomon Islands	-0.148388	0.416537	1.93542	#NUM!	3.70196	15.3743	#VALUE!	3.67841	#VALUE!	133.464	57.5	5.25208	7.33531	1.9927	18.406
1989	Somalia	-1.92028	0	#NUM!	#VALUE!	2.77565	#VALUE!	#VALUE!	3.41115	3.39451	44.8969	7.68308	3.96233	#VALUE!	#VALUE!	21.2458
1989	Sudan	-1.21854	0.164965	-3.7803	#NUM!	1.63497	15.2921	1.00256	1.64676	2.08502	9.34381	5.34138	2.68684	6.70851	1.90338	22.9166
1989	Tanzania	-1.21854	0.164965	-2.02403	#NUM!	2.64331	#VALUE!	#VALUE!	#VALUE!	#VALUE!	..	..	#NUM!	6.2093	1.82605	22.3868
1989	Togo	-1.21854	0.164965	-0.38904	#NUM!	3.11762	16.3668	0.524718	2.80456	2.88017	48.8413	39.6685	4.48311	6.40341	1.85683	20.6581
1989	Uganda	-1.21854	0.164965	#NUM!	#NUM!	#VALUE!	#VALUE!	#VALUE!	2.4102	2.4102	18.0932	7.9544	3.25993	5.96199	1.7854	21.3446
1989	Yemen, Rep.			#VALUE!	#VALUE!	#VALUE!	#VALUE!	#VALUE!	#VALUE!	#VALUE!	..	..	#NUM!	#VALUE!	#VALUE!	22.2591
1989	Zambia	-1.21854	0.164965	1.4095	#NUM!	#VALUE!	17.062	#VALUE!	#VALUE!	#VALUE!	..	..	#NUM!	6.9827	1.94344	22.1351
1990	Afghanistan	-1.92028	0	#VALUE!	#VALUE!	#VALUE!	#VALUE!	#VALUE!	#VALUE!	#VALUE!	..	..	#NUM!	#VALUE!	#VALUE!	#VALUE!
1990	Bangladesh	-1.92028	0	-4.58049	-6.44884	2.77721	#VALUE!	0.902149	2.80085	2.80085	13.0582	5.90832	2.94267	6.01899	1.79492	23.1665
1990	Benin	-0.148388	0.416537	#NUM!	#NUM!	2.95114	16.845	1.6401	2.64336	2.53541	26.5389	19.1813	3.82254	6.72577	1.90595	20.7685
1990	Bhutan	-1.21854	0.164965	-0.627899	#VALUE!	1.41414	#VALUE!	#VALUE!	3.41402	3.43333	30.6526	26.8304	4.05149	6.64328	1.89361	18.2011
1990	Burkina Faso	-0.148388	0.416537	-4.21094	#NUM!	2.82772	18.2082	1.5049	2.93987	2.87587	24.456	10.9667	3.56735	5.95082	1.78353	20.435
1990	Burundi	-1.21854	0.164965	-2.19918	-7.56982	2.15345	15.4858	#VALUE!	2.6767	2.72413	27.7751	7.87299	3.5737	5.79297	1.75665	20.5619
1990	Cambodia			#VALUE!	#VALUE!	#VALUE!	#VALUE!	#VALUE!	#VALUE!	#VALUE!	..	..	#NUM!	#VALUE!	#VALUE!	19.1556
1990	Central African Republic	-1.21854	0.164965	-3.02747	-1.33524	1.98586	17.3987	-5.18345	2.54224	2.46918	25.8755	17.0675	3.75987	6.19145	1.82317	20.2518
1990	Chad	-1.21854	0.164965	-0.614959	-5.67161	1.86889	17.4773	#VALUE!	1.91006	1.56279	27.9068	13.4802	3.72297	6.24821	1.83229	19.9335
1990	Comoros	-1.21854	0.164965	-2.39167	-1.36072	2.05032	15.3046	0.838355	2.89272	2.84004	26.9206	8.83645	3.57675	7.2444	1.98023	18.9655
1990	Congo, Dem. Rep.	-1.21854	0.164965	#NUM!	#VALUE!	0.59315	#VALUE!	#VALUE!	#VALUE!	#VALUE!	..	..	#NUM!	6.55413	1.88009	22.9189
1990	Djibouti	2.33359	1	-4.32265	#VALUE!	3.81649	#VALUE!	#VALUE!	#VALUE!	#VALUE!	..	..	#NUM!	#VALUE!	#VALUE!	18.8603
1990	Eritrea			#VALUE!	#VALUE!	#VALUE!	#VALUE!	#VALUE!	#VALUE!	#VALUE!	..	..	#NUM!	#VALUE!	#VALUE!	#VALUE!
1990	Ethiopia	-1.21854	0.164965	#NUM!	#NUM!	0.483425	13.3503	-3.14999	#NUM!	#VALUE!	..	..	#NUM!	5.33792	1.67484	22.8626
1990	Gambia, The	-0.148388	0.416537	1.4936	#NUM!	2.39723	#VALUE!	#VALUE!	3.10652	3.10652	71.5827	59.9027	4.8789	6.72233	1.90544	19.5471
1990	Guinea-Bissau	-1.21854	0.164965	-0.188745	#NUM!	3.09125	16.2682	-0.891842	3.39872	3.39872	37.0345	9.93599	3.84952	6.45711	1.86518	20.2655
1990	Haiti	-0.850126	0.251572	-1.35335	#NUM!	2.45365	#VALUE!	#VALUE!	2.99173	#VALUE!	34.5047	11.9102	3.83762	7.23268	1.97861	20.5008
1990	Kiribati	2.33359	1	-0.283734	#NUM!	#VALUE!	14.0985	2.55878	4.19676	4.18936	117.867	20.231	4.92797	7.42837	2.00531	#VALUE!
1990	Lao PDR	-1.92028	0	-0.366447	-3.942	-0.0377591	#VALUE!	0.230556	#VALUE!	#VALUE!	24.5184	11.3288	3.57927	6.13557	1.8141	21.2886
1990	Liberia	-0.148388	0.416537	#VALUE!	#VALUE!	#VALUE!	#VALUE!	#VALUE!	#VALUE!	#VALUE!	..	..	#NUM!	#VALUE!	#VALUE!	20.8353
1990	Madagascar	-1.21854	0.164965	-0.563068	-3.37517	2.55656	16.6778	-1.60842	3.58247	3.58247	19.5107	12.8703	3.47757	6.33328	1.84582	21.9277
1990	Malawi	-1.21854	0.164965	0.214186	#NUM!	2.30984	10.509	#VALUE!	3.13725	3.00161	33.4208	23.7821	4.0466	5.80438	1.75861	21.0489
1990	Mali	-0.148388	0.416537	-1.54345	-4.98386	2.44746	17.631	1.38295	2.94923	2.86572	30.9306	15.6536	3.84126	6.17891	1.82114	21.5721
1990	Mauritania	-1.21854	0.164965	-0.80515	#NUM!	3.19775	17.2567	-0.0946589	2.63557	3.63867	41.9446	36.18	4.3583	7.35768	1.99574	21.3128
1990	Mozambique	-1.92028	0	#VALUE!	#VALUE!	#VALUE!	17.0503	#VALUE!	#VALUE!	#VALUE!	..	..	#NUM!	5.37772	1.68227	22.162
1990	Myanmar	-1.21854	0.164965	#VALUE!	#VALUE!	1.55687	#VALUE!	#VALUE!	#VALUE!	#VALUE!	..	..	#NUM!	5.26697	1.66145	22.3547
1990	Nepal	-1.21854	0.164965	-1.80944	#NUM!	2.55012	#VALUE!	#VALUE!	2.89734	2.78008	21.6614	10.5273	3.47162	5.87002	1.76986	21.167
1990	Niger	-0.148388	0.416537	0.150044	-7.77935	2.16143	18.0124	-0.927639	2.42346	2.25533	20.5481	15.0686	3.57282	6.24872	1.83238	21.1414
1990	Rwanda	-1.21854	0.164965	-1.20274	#VALUE!	1.93451	16.8804	-2.27241	2.68444	2.68444	14.0695	5.61461	2.97981	5.93779	1.78134	20.3145
1990	S? Tom�and Principe	-1.21854	0.164965	#VALUE!	#VALUE!	#VALUE!	11.4076	#VALUE!	#VALUE!	#VALUE!	..	..	#NUM!	#VALUE!	#VALUE!	18.7049
1990	Senegal	-0.148388	0.416537	-0.240631	#NUM!	3.03895	18.1901	0.674497	2.89001	2.89001	32.1856	25.4105	4.05346	6.9769	1.9426	21.828
1990	Sierra Leone	-0.148388	0.416537	1.60797	-3.77091	1.17788	10.9353	-5.4805	2.5654	2.5654	34.0008	34.6899	4.22961	6.0289	1.79656	20.6612
1990	Solomon Islands	-0.148388	0.416537	1.61324	#NUM!	2.98146	15.541	#VALUE!	3.38329	#VALUE!	94.0875	43.7072	4.92576	7.32916	1.99186	18.4522
1990	Somalia	-1.92028	0	-0.495006	#VALUE!	#VALUE!	#VALUE!	#VALUE!	2.74084	2.70136	37.7414	9.78675	3.86132	#VALUE!	#VALUE!	21.3124
1990	Sudan	-1.21854	0.164965	#NUM!	#NUM!	1.62228	14.5574	-0.695459	2.41561	2.34535	7.06607	4.02139	2.40581	6.6265	1.89108	22.9903
1990	Tanzania	-1.21854	0.164965	-8.35673	#NUM!	2.63203	#VALUE!	#VALUE!	3.26239	3.24882	37.4546	12.6211	3.91354	6.24551	1.83186	22.4764
1990	Togo	-1.21854	0.164965	0.113395	#NUM!	3.11673	16.4129	0.500981	3.27982	3.22933	45.3353	33.4739	4.36703	6.37527	1.85243	20.8007
1990	Uganda	-1.21854	0.164965	#NUM!	#NUM!	#VALUE!	#VALUE!	#VALUE!	2.54192	2.54192	19.3688	7.24072	3.28127	5.99005	1.7901	21.5014
1990	Yemen, Rep.			#NUM!	#VALUE!	1.65248	18.4827	3.27829	#VALUE!	#VALUE!	..	..	#NUM!	6.90916	1.93285	22.3647
1990	Zambia	-1.21854	0.164965	1.81971	#NUM!	#VALUE!	16.5169	#VALUE!	#VALUE!	#VALUE!	..	..	#NUM!	6.95055	1.93882	22.2369
1991	Afghanistan	-1.92028	0	#VALUE!	#VALUE!	#VALUE!	#VALUE!	#VALUE!	#VALUE!	#VALUE!	..	..	#NUM!	#VALUE!	#VALUE!	#VALUE!
1991	Bangladesh	-1.92028	0	-5.40558	-6.65149	2.76757	#VALUE!	0.910367	2.82707	2.82707	12.2272	6.66261	2.93862	6.03	1.79675	23.2125
1991	Benin	-0.148388	0.416537	-3.92078	#NUM!	2.73332	16.847	1.78151	2.67263	2.56155	30.3422	21.0025	3.93856	6.73339	1.90708	20.7867
1991	Bhutan	-1.21854	0.164965	-1.4273	#VALUE!	1.68331	#VALUE!	#VALUE!	3.43417	3.47567	40.1228	32.1582	4.28056	6.63201	1.89191	18.2564
1991	Burkina Faso	-0.148388	0.416537	-4.00735	-5.4586	2.52285	18.0734	1.28187	3.05615	2.99582	23.3487	10.4475	3.52035	6.01087	1.79357	20.5984
1991	Burundi	-1.21854	0.164965	-2.57109	-6.04925	2.37476	15.2887	#VALUE!	2.66791	2.70121	28.5052	9.91738	3.64864	5.81884	1.7611	20.6193
1991	Cambodia			#VALUE!	#VALUE!	#VALUE!	#VALUE!	#VALUE!	#VALUE!	#VALUE!	..	..	#NUM!	#VALUE!	#VALUE!	21.2174
1991	Central African Republic	-0.148388	0.416537	#NUM!	-1.36937	1.91292	17.3765	-4.57617	2.5375	2.49953	26.1227	17.5867	3.77756	6.16066	1.81818	20.3905
1991	Chad	-1.21854	0.164965	-1.48788	-0.580662	1.78312	17.474	#VALUE!	1.87841	1.53086	24.3979	11.9516	3.59318	6.29812	1.84025	20.1211
1991	Comoros	-1.21854	0.164965	-0.526067	#NUM!	2.09834	15.6666	0.867275	2.89272	2.84004	26.9209	8.83629	3.57675	7.15953	1.96845	18.9255
1991	Congo, Dem. Rep.	-1.21854	0.164965	-2.0501	#VALUE!	-0.380286	#VALUE!	#VALUE!	#NUM!	#NUM!	..	..	#NUM!	6.42939	1.86088	22.9508
1991	Djibouti	2.33359	1	-0.702709	#VALUE!	3.76441	#VALUE!	1.04296	#VALUE!	#VALUE!	..	..	#NUM!	#VALUE!	#VALUE!	19.137
1991	Eritrea			#VALUE!	#VALUE!	#VALUE!	#VALUE!	#VALUE!	#VALUE!	#VALUE!	..	..	#NUM!	#VALUE!	#VALUE!	#VALUE!
1991	Ethiopia	-1.21854	0.164965	#NUM!	#NUM!	0.388228	12.8648	-2.62446	#NUM!	#VALUE!	..	..	#NUM!	5.22854	1.65413	22.9046
1991	Gambia, The	0.107136	0.476605	0.294853	#NUM!	1.64416	#VALUE!	#VALUE!	3.01248	3.01248	34.664	29.4389	4.16049	6.71486	1.90432	19.5915
1991	Guinea-Bissau	-1.21854	0.164965	-0.207327	#NUM!	2.59024	16.8117	-0.79034	3.43364	3.43364	37.7911	9.98249	3.86647	6.48429	1.86938	20.3357
1991	Haiti	-0.148388	0.416537	#NUM!	#NUM!	2.33229	#VALUE!	#VALUE!	3.19327	#VALUE!	29.496	10.3114	3.68406	7.23152	1.97845	20.3186
1991	Kiribati	2.33359	1	-0.105326	#NUM!	#VALUE!	14.2589	2.5455	3.82471	3.81573	94.7036	21.9221	4.75897	7.41068	2.00292	#VALUE!
1991	Lao PDR	-1.92028	0	-0.398764	-4.32539	1.08222	#VALUE!	0.0115199	#VALUE!	#VALUE!	25.2286	12.9537	3.64237	6.14967	1.8164	21.3395
1991	Liberia	-0.148388	0.416537	#VALUE!	#VALUE!	#VALUE!	#VALUE!	#VALUE!	#VALUE!	#VALUE!	..	..	#NUM!	#VALUE!	#VALUE!	20.8267
1991	Madagascar	-1.21854	0.164965	-0.866664	#NUM!	2.65733	16.1174	-0.907718	3.42344	3.42344	19.7843	15.9724	3.57674	6.23889	1.8308	21.9814
1991	Malawi	-1.21854	0.164965	#NUM!	#NUM!	2.36578	10.4821	#VALUE!	3.00745	2.8331	29.3073	23.2716	3.96231	5.86747	1.76942	21.142
1991	Mali	-0.148388	0.416537	-3.11808	#NUM!	2.41942	17.7517	1.22802	2.83993	2.91558	31.2557	16.2113	3.86003	6.26823	1.83549	21.6247
1991	Mauritania	-1.21854	0.164965	-2.24075	#NUM!	2.92101	17.1956	-0.597484	2.68334	3.49166	28.2762	27.5406	4.02208	7.34941	1.99462	21.3295
1991	Mozambique	-1.92028	0	-0.47924	#VALUE!	2.42824	17.2033	0.425428	3.25957	2.3402	39.3028	8.07207	3.85809	5.39991	1.68638	22.1973
1991	Myanmar	-1.21854	0.164965	#VALUE!	#VALUE!	1.91111	#VALUE!	#VALUE!	#VALUE!	#VALUE!	..	..	#NUM!	5.2471	1.65768	22.3756
1991	Nepal	-1.21854	0.164965	-2.87155	#NUM!	2.5918	#VALUE!	#VALUE!	3.00833	2.91238	23.1843	11.4908	3.54602	5.90566	1.77591	21.2547
1991	Niger	-0.148388	0.416537	-1.07268	#NUM!	2.09533	17.9957	-0.925716	2.49241	2.08369	18.3182	12.018	3.41234	6.21218	1.82651	21.0559
1991	Rwanda	-1.21854	0.164965	-1.42883	#VALUE!	1.6331	16.7059	-1.68433	2.64061	2.64061	18.0554	7.3166	3.23365	5.94084	1.78185	20.4317
1991	S? Tom�and Principe	-1.21854	0.164965	#VALUE!	#VALUE!	#VALUE!	#VALUE!	#VALUE!	#VALUE!	#VALUE!	..	..	#NUM!	#VALUE!	#VALUE!	18.8288
1991	Senegal	-0.148388	0.416537	#NUM!	#NUM!	2.98401	18.309	0.826799	2.89534	2.89534	30.9177	23.0926	3.98917	6.97214	1.94192	21.8074
1991	Sierra Leone	-0.148388	0.416537	-0.0386018	#NUM!	1.25921	9.85014	-5.63811	2.38958	2.38958	28.9947	31.2494	4.0984	6.04548	1.79931	20.6878
1991	Solomon Islands	-0.148388	0.416537	1.88536	#NUM!	2.81339	15.7292	#VALUE!	#VALUE!	#VALUE!	111.12	48.7793	5.07455	7.35924	1.99596	18.405
1991	Somalia	-1.92028	0	#VALUE!	#VALUE!	#VALUE!	#VALUE!	#VALUE!	#VALUE!	#VALUE!	..	..	#NUM!	#VALUE!	#VALUE!	21.3245
1991	Sudan	-1.21854	0.164965	#NUM!	#NUM!	1.52007	12.2061	-0.918862	2.77952	2.35261	11.7363	3.33503	2.71279	6.67308	1.89808	22.997
1991	Tanzania	-1.21854	0.164965	-8.50847	#NUM!	2.64121	#VALUE!	#VALUE!	3.27091	3.25809	33.6391	10.2621	3.78194	6.23281	1.82983	22.4815
1991	Togo	-1.21854	0.164965	-0.905333	#NUM!	3.21321	16.3535	0.59228	2.83988	2.89275	41.5336	33.4428	4.31717	6.34502	1.84767	20.8536
1991	Uganda	-1.92028	0	-3.50307	#NUM!	#VALUE!	#VALUE!	#VALUE!	2.7194	2.7194	21.9378	7.46443	3.38107	6.01017	1.79345	21.5561
1991	Yemen, Rep.			1.56101	#VALUE!	1.59812	18.647	2.82338	#VALUE!	#VALUE!	..	..	#NUM!	6.92087	1.93454	22.3829
1991	Zambia	-1.21854	0.164965	0.0150153	#NUM!	#VALUE!	16.744	#VALUE!	#VALUE!	#VALUE!	..	..	#NUM!	6.92442	1.93505	22.2705
1992	Afghanistan	-1.92028	0	#VALUE!	#VALUE!	#VALUE!	#VALUE!	#VALUE!	#VALUE!	#VALUE!	..	..	#NUM!	#VALUE!	#VALUE!	#VALUE!
1992	Bangladesh	-1.21854	0.164965	-4.44496	-8.06177	2.67728	#VALUE!	1.0562	2.851	2.851	12.3473	7.58668	2.99243	6.06067	1.80182	23.246
1992	Benin	-0.148388	0.416537	-2.87721	#NUM!	2.4574	16.8671	2.08445	2.61162	2.59651	33.5016	23.2391	4.03849	6.72774	1.90624	20.863
1992	Bhutan	-1.21854	0.164965	#VALUE!	#VALUE!	1.87926	#VALUE!	#VALUE!	3.81955	3.69786	55.9039	31.9865	4.47609	6.67721	1.8987	18.2963
1992	Burkina Faso	-0.148388	0.416537	-1.97358	-5.21215	2.39115	18.0654	1.74919	2.96023	2.97009	19.5275	8.84648	3.34547	5.98627	1.78947	20.7019
1992	Burundi	-1.21854	0.164965	-2.89303	#NUM!	2.37221	15.7356	#VALUE!	2.36446	2.32164	29.477	8.74918	3.64352	5.80744	1.75914	20.6732
1992	Cambodia			#VALUE!	#VALUE!	#VALUE!	16.4617	#VALUE!	#VALUE!	#VALUE!	..	..	#NUM!	#VALUE!	#VALUE!	21.2122
1992	Central African Republic	-0.148388	0.416537	#NUM!	-0.88009	1.50577	17.3591	-4.54229	2.5179	2.49618	26.3634	16.8657	3.76651	6.0666	1.8028	20.408
1992	Chad	-1.21854	0.164965	-2.2615	-0.312019	1.80629	17.6636	-4.52442	2.01064	1.6631	24.8138	11.0907	3.58086	6.34318	1.84738	20.196
1992	Comoros	-1.21854	0.164965	#NUM!	#NUM!	2.12008	16.2166	1.25222	2.89272	2.84004	26.9209	8.8365	3.57676	7.21216	1.97577	18.9795
1992	Congo, Dem. Rep.	-1.21854	0.164965	#NUM!	#VALUE!	-0.0766846	#VALUE!	#VALUE!	#VALUE!	#VALUE!	..	..	#NUM!	6.27952	1.83729	22.9152
1992	Djibouti	2.33359	1	-0.735964	#VALUE!	3.7179	#VALUE!	1.0097	#VALUE!	#VALUE!	..	..	#NUM!	#VALUE!	#VALUE!	19.2061
1992	Eritrea			#VALUE!	#VALUE!	#VALUE!	#VALUE!	#VALUE!	2.05551	2.05551	44.9536	11.4236	4.03206	5.9719	1.78707	#VALUE!
1992	Ethiopia	-1.21854	0.164965	-6.42525	#NUM!	0.752954	13.5094	-1.94397	#NUM!	#VALUE!	..	..	#NUM!	5.10192	1.62962	22.9224
1992	Gambia, The	0.362659	0.536674	-0.121834	#NUM!	1.31566	#VALUE!	#VALUE!	3.21041	3.21041	36.8504	30.5927	4.21128	6.71363	1.90414	19.6626
1992	Guinea-Bissau	-1.21854	0.164965	0.946266	#NUM!	2.31815	16.5209	-0.529069	3.87943	3.87943	50.1119	4.90249	4.00759	6.4726	1.86758	20.3559
1992	Haiti	-0.148388	0.416537	#NUM!	#NUM!	2.31726	#VALUE!	#VALUE!	3.09649	#VALUE!	24.9662	7.57151	3.4824	7.15752	1.96816	20.3414
1992	Kiribati	2.33359	1	-0.159843	#NUM!	#VALUE!	14.2953	2.53513	3.68888	3.67922	123.321	20.9908	4.97197	7.40494	2.00215	#VALUE!
1992	Lao PDR	-1.92028	0	-0.368736	-2.00678	1.54031	12.2061	-0.0433139	#VALUE!	#VALUE!	27.105	17.0258	3.78716	6.1765	1.82075	21.3593
1992	Liberia	-0.148388	0.416537	#VALUE!	#VALUE!	#VALUE!	#VALUE!	#VALUE!	#VALUE!	#VALUE!	..	..	#NUM!	#VALUE!	#VALUE!	20.8037
1992	Madagascar	-1.21854	0.164965	-0.56415	-2.97363	2.58506	16.0601	-0.892682	3.58612	3.58612	18.6615	14.4962	3.50127	6.22106	1.82794	21.9671
1992	Malawi	-1.21854	0.164965	#NUM!	#NUM!	2.61293	11.8405	#VALUE!	2.99246	2.8425	42.4558	23.2062	4.18452	5.78244	1.75483	21.1731
1992	Mali	-0.148388	0.416537	#NUM!	-2.90983	2.51405	18.0521	1.41523	3.03583	2.95253	33.8729	15.6291	3.90201	6.21095	1.82631	21.7452
1992	Mauritania	-1.92028	0	-1.05321	#NUM!	#VALUE!	17.2297	0.840021	2.6703	3.6734	19.956	22.372	3.74545	7.34211	1.99363	21.3324
1992	Mozambique	-1.92028	0	-0.0229076	#VALUE!	2.55625	17.0964	0.806731	3.35674	2.54548	47.5314	9.21136	4.03853	5.30147	1.66798	22.2792
1992	Myanmar	-1.21854	0.164965	#VALUE!	#VALUE!	2.05025	#VALUE!	#VALUE!	#VALUE!	#VALUE!	..	..	#NUM!	5.32719	1.67282	22.3741
1992	Nepal	-1.21854	0.164965	#NUM!	#NUM!	2.59662	#VALUE!	#VALUE!	3.03036	2.9534	25.7357	15.9597	3.73039	5.91881	1.77814	21.2823
1992	Niger	-0.148388	0.416537	0.509991	0.184671	2.08928	17.9884	-0.622417	2.14021	2.00104	16.925	11.7817	3.35713	6.19899	1.82439	21.0618
1992	Rwanda	-1.21854	0.164965	-1.30539	#VALUE!	1.7361	14.3475	-2.39813	2.74945	2.74945	18.263	5.56841	3.17101	6.0533	1.8006	20.4874
1992	S? Tom�and Principe	-1.21854	0.164965	#VALUE!	#VALUE!	#VALUE!	#VALUE!	#VALUE!	#VALUE!	#VALUE!	..	..	#NUM!	#VALUE!	#VALUE!	18.9462
1992	Senegal	-0.148388	0.416537	-1.26838	-0.392474	3.03822	18.3798	0.837644	2.93879	2.93879	30.7416	22.3488	3.972	6.95468	1.93942	21.842
1992	Sierra Leone	-1.21854	0.164965	#NUM!	-2.98942	1.11625	9.08362	-4.63998	2.12463	2.12463	32.9019	31.5909	4.16655	5.83481	1.76384	20.8744
1992	Solomon Islands	-0.148388	0.416537	1.69361	#NUM!	2.8545	15.5384	#VALUE!	#VALUE!	#VALUE!	90.5111	49.2792	4.94014	7.45052	2.00828	18.3425
1992	Somalia	-1.92028	0	#VALUE!	#VALUE!	#VALUE!	#VALUE!	#VALUE!	#VALUE!	#VALUE!	..	..	#NUM!	#VALUE!	#VALUE!	21.3019
1992	Sudan	-1.21854	0.164965	-6.66132	#NUM!	1.36041	12.2061	0.564487	2.94693	2.51526	14.4242	5.24608	2.97911	6.71089	1.90373	22.9724
1992	Tanzania	-1.92028	0	-1.33	#NUM!	2.27672	#VALUE!	#VALUE!	3.30438	3.29448	39.3536	12.4418	3.9473	6.20458	1.82529	22.4914
1992	Togo	-1.21854	0.164965	#NUM!	#NUM!	3.21955	16.6033	-0.0412589	2.75439	2.77186	36.1516	26.9345	4.1445	6.28317	1.83787	20.8498
1992	Uganda	-1.92028	0	-2.25391	#NUM!	#VALUE!	#VALUE!	#VALUE!	2.76876	2.76735	24.2911	8.76109	3.49809	6.01047	1.7935	21.6188
1992	Yemen, Rep.			2.40769	#VALUE!	1.53791	18.3567	2.75701	#VALUE!	#VALUE!	..	..	#NUM!	6.9481	1.93847	22.3825
1992	Zambia	-1.92028	0	0.346592	#VALUE!	#VALUE!	#VALUE!	#VALUE!	#VALUE!	#VALUE!	..	..	#NUM!	6.88244	1.92897	22.2319
1993	Afghanistan	-1.92028	0	#VALUE!	#VALUE!	#VALUE!	#VALUE!	#VALUE!	#VALUE!	#VALUE!	..	..	#NUM!	#VALUE!	#VALUE!	#VALUE!
1993	Bangladesh	-1.21854	0.164965	-3.16151	-7.41356	2.72748	#VALUE!	1.11098	2.88741	2.88741	14.1043	9.01727	3.14077	6.08502	1.80583	23.3103
1993	Benin	-0.148388	0.416537	#NUM!	#NUM!	2.35276	16.8816	1.566	2.77622	2.63063	32.9174	22.4644	4.01425	6.74946	1.90946	20.901
1993	Bhutan	-1.21854	0.164965	#VALUE!	#VALUE!	1.91912	#VALUE!	#VALUE!	3.77186	3.81167	44.0936	31.5684	4.32628	6.70048	1.90218	18.3684
1993	Burkina Faso	-0.148388	0.416537	-1.99295	-2.70857	2.27971	17.9395	1.61475	2.96833	2.93135	20.6735	8.95154	3.38862	5.9932	1.79063	20.7892
1993	Burundi	-1.21854	0.164965	-2.98648	-4.2349	2.64128	15.6068	#VALUE!	2.44583	2.40699	27.161	9.38196	3.59849	5.72342	1.74457	20.7255
1993	Cambodia			0.759001	#VALUE!	0.863728	16.5169	-0.980985	2.47489	2.37605	32.6672	16.0571	3.88618	6.23439	1.83008	21.2159
1993	Central African Republic	-0.148388	0.416537	#NUM!	-0.877301	1.48145	17.3982	-4.38785	2.35882	2.28845	22.8891	17.0996	3.68859	6.041	1.79857	20.4661
1993	Chad	-0.148388	0.416537	0.035474	-0.291724	1.61632	17.5278	-3.81841	2.27822	1.93068	29.3239	13.3234	3.75296	6.14021	1.81486	20.2748
1993	Comoros	-1.21854	0.164965	-3.16749	#NUM!	1.93722	15.4946	1.26399	2.89272	2.84004	26.921	8.83591	3.57674	7.21282	1.97586	18.9507
1993	Congo, Dem. Rep.	-1.21854	0.164965	-2.74625	-4.79796	0.191443	#VALUE!	#VALUE!	#VALUE!	#VALUE!	..	..	#NUM!	6.09593	1.80762	22.895
1993	Djibouti	2.33359	1	-1.18594	#VALUE!	3.679	#VALUE!	1.40718	#VALUE!	#VALUE!	..	..	#NUM!	#VALUE!	#VALUE!	19.2577
1993	Eritrea			#VALUE!	#VALUE!	#VALUE!	#VALUE!	#VALUE!	2.83292	2.83292	71.5033	30.5567	4.62556	6.10657	1.80937	#VALUE!
1993	Ethiopia	-1.92028	0	-3.22806	#NUM!	1.2748	12.948	-1.56956	#NUM!	#VALUE!	..	..	#NUM!	5.18964	1.64666	22.9534
1993	Gambia, The	0.618183	0.596742	0.352485	#NUM!	1.70057	#VALUE!	#VALUE!	1.6635	1.6635	36.4379	28.192	4.16868	6.71133	1.9038	19.6739
1993	Guinea-Bissau	-1.92028	0	0.331536	#NUM!	2.47548	16.5115	-0.456922	3.42938	3.42938	32.7169	8.86944	3.72777	6.47102	1.86733	20.3841
1993	Haiti	-0.148388	0.416537	#NUM!	#NUM!	2.38545	#VALUE!	#VALUE!	2.62737	#VALUE!	37.9069	10.8454	3.88675	7.08262	1.95764	20.3518
1993	Kiribati	2.33359	1	#NUM!	#NUM!	#VALUE!	14.0177	2.56531	#VALUE!	#VALUE!	103.374	20.6748	4.82067	7.40098	2.00161	#VALUE!
1993	Lao PDR	-1.92028	0	0.811789	-5.48649	1.93598	12.2061	-0.0928644	#VALUE!	#VALUE!	31.1672	21.4616	3.96326	6.20772	1.82579	21.3913
1993	Liberia	-0.148388	0.416537	#VALUE!	#VALUE!	#VALUE!	#VALUE!	#VALUE!	#VALUE!	#VALUE!	..	..	#NUM!	#VALUE!	#VALUE!	20.8224
1993	Madagascar	-1.21854	0.164965	-0.973007	-2.106	2.61386	15.7174	-1.09865	3.63429	3.63429	19.0562	13.8097	3.49244	6.21188	1.82646	21.9221
1993	Malawi	-1.21854	0.164965	-0.951	#NUM!	2.12707	11.8224	#VALUE!	2.7194	2.56321	32.222	16.1303	3.87851	5.87243	1.77027	21.2711
1993	Mali	-0.148388	0.416537	-1.93722	#NUM!	2.48007	17.836	1.49452	2.73854	2.89739	30.3921	15.8535	3.83397	6.21577	1.82709	21.748
1993	Mauritania	-1.21854	0.164965	-0.138019	-4.65033	#VALUE!	16.9436	-2.09739	2.30364	3.30674	20.7154	25.3609	3.8303	7.37343	1.99788	21.3826
1993	Mozambique	-1.21854	0.164965	0.178669	-6.13767	2.2185	16.8742	0.800588	3.35268	2.5748	44.6059	8.25395	3.96765	5.3621	1.67936	22.309
1993	Myanmar	-1.21854	0.164965	#VALUE!	#VALUE!	1.8665	#VALUE!	#VALUE!	#VALUE!	#VALUE!	..	..	#NUM!	5.37438	1.68164	22.4284
1993	Nepal	-1.21854	0.164965	#NUM!	#NUM!	2.67918	14.916	0.404089	3.11666	3.0549	28.7566	18.433	3.85417	5.9293	1.77991	21.3824
1993	Niger	-0.148388	0.416537	#NUM!	-1.31201	2.01649	17.9313	-0.330442	1.87661	2.2133	15.1897	10.9093	3.26189	6.16851	1.81946	21.0762
1993	Rwanda	-1.21854	0.164965	-1.21666	#VALUE!	1.84517	16.3561	-1.61249	2.81822	2.81822	20.5038	5.17525	3.24567	6.0364	1.79781	20.5461
1993	S? Tom�and Principe	-1.21854	0.164965	#VALUE!	#VALUE!	#VALUE!	#VALUE!	#VALUE!	#VALUE!	#VALUE!	..	..	#NUM!	#VALUE!	#VALUE!	19.019
1993	Senegal	-0.148388	0.416537	#NUM!	-5.42138	3.04244	18.36	0.860679	2.89947	2.89947	29.3726	20.2643	3.90473	6.93842	1.93707	21.8668
1993	Sierra Leone	-1.21854	0.164965	#NUM!	-4.44762	1.23305	9.04296	-4.89042	2.04745	2.04745	28.5773	24.2825	3.96764	5.85279	1.76692	21.001
1993	Solomon Islands	-0.148388	0.416537	2.08293	#NUM!	2.83547	14.6163	#VALUE!	#VALUE!	#VALUE!	97.1552	54.5366	5.02185	7.46133	2.00973	18.7882
1993	Somalia	-1.92028	0	#VALUE!	#VALUE!	#VALUE!	#VALUE!	#VALUE!	#VALUE!	#VALUE!	..	..	#NUM!	#VALUE!	#VALUE!	21.3018
1993	Sudan	-1.92028	0	#NUM!	#VALUE!	1.15848	12.2061	-0.166437	3.07771	2.72125	7.23567	4.23038	2.43939	6.72955	1.90651	22.9735
1993	Tanzania	-0.715923	0.28312	-0.732952	#NUM!	2.37927	#VALUE!	#VALUE!	3.22388	3.2146	47.7076	17.9831	4.18496	6.18286	1.82178	22.4819
1993	Togo	-1.21854	0.164965	#NUM!	#NUM!	3.38687	15.6155	-0.0513419	2.01196	2.39033	32.0946	24.3839	4.03386	6.09867	1.80807	20.8425
1993	Uganda	-1.21854	0.164965	0.527931	#NUM!	#VALUE!	#VALUE!	#VALUE!	2.7243	2.72228	21.1773	7.06252	3.34073	6.05788	1.80136	21.6843
1993	Yemen, Rep.			2.82263	-5.58093	1.57832	18.362	2.96254	#VALUE!	#VALUE!	..	..	#NUM!	6.93619	1.93675	22.4028
1993	Zambia	-1.92028	0	2.2623	#VALUE!	#VALUE!	#VALUE!	#VALUE!	#VALUE!	#VALUE!	..	..	#NUM!	6.92422	1.93503	22.2059
1994	Afghanistan	-1.92028	0	#VALUE!	#VALUE!	#VALUE!	#VALUE!	#VALUE!	#VALUE!	#VALUE!	..	..	#NUM!	#VALUE!	#VALUE!	#VALUE!
1994	Bangladesh	-0.148388	0.416537	-3.41088	-7.43156	2.7894	#VALUE!	1.22616	2.91249	2.91249	13.8643	9.00154	3.12965	6.10179	1.80858	23.4061
1994	Benin	-0.148388	0.416537	#NUM!	#NUM!	2.13448	16.9619	1.72265	2.87932	2.78765	36.0735	28.327	4.16512	6.7352	1.90735	20.9701
1994	Bhutan	-1.21854	0.164965	#VALUE!	#VALUE!	2.14259	#VALUE!	#VALUE!	3.93756	3.81705	39.426	29.5287	4.23345	6.75012	1.90956	18.458
1994	Burkina Faso	-0.148388	0.416537	-0.0311519	-1.01854	1.94962	17.7464	1.4444	3.30197	3.2471	25.0276	14.2016	3.66942	5.97899	1.78825	20.7685
1994	Burundi	-1.21854	0.164965	-7.75671	-4.49861	2.6903	15.1842	#VALUE!	1.94221	1.93895	28.4818	10.2718	3.65722	5.66711	1.73468	20.7873
1994	Cambodia			0.903515	#VALUE!	1.20506	17.4636	-0.904338	2.47977	2.3694	38.6761	25.792	4.16617	5.77232	1.75307	21.2535
1994	Central African Republic	-0.148388	0.416537	-0.859881	-0.166734	1.37544	17.1252	#VALUE!	2.46011	2.47948	25.0186	23.3994	3.87987	6.06008	1.80172	20.5031
1994	Chad	-0.148388	0.416537	0.830637	-3.0443	1.28804	16.5513	-2.79085	2.8118	2.46426	34.8827	16.1056	3.9316	6.20422	1.82523	20.3877
1994	Comoros	-1.21854	0.164965	-2.88819	#NUM!	1.87594	15.6151	1.56285	2.89272	2.84004	26.9212	8.83605	3.57675	7.13007	1.96432	19.0306
1994	Congo, Dem. Rep.	-1.21854	0.164965	#NUM!	-15.5769	0.0552995	#VALUE!	#VALUE!	2.02084	2.02084	19.8914	22.6253	3.7499	6.01979	1.79505	22.9518
1994	Djibouti	2.33359	1	-1.2395	#VALUE!	3.64569	#VALUE!	1.01366	#VALUE!	#VALUE!	..	..	#NUM!	#VALUE!	#VALUE!	19.3564
1994	Eritrea			#VALUE!	#VALUE!	#VALUE!	#VALUE!	#VALUE!	3.22436	3.22436	82.8621	28.0197	4.70846	6.30808	1.84183	17.1848
1994	Ethiopia	-1.92028	0	-1.39266	#NUM!	1.6018	12.7633	-1.03436	#NUM!	#VALUE!	..	..	#NUM!	5.18628	1.64602	22.9833
1994	Gambia, The	2.07806	0.939931	0.263597	#NUM!	1.72752	#VALUE!	#VALUE!	1.54447	1.54447	28.6765	21.2396	3.91034	6.68192	1.89941	19.7238
1994	Guinea-Bissau	-1.92028	0	-1.70102	#VALUE!	2.65933	16.3988	-0.346225	3.08057	3.08057	34.3094	16.4544	3.92718	6.48079	1.86884	20.4472
1994	Haiti	-0.148388	0.416537	#NUM!	#NUM!	2.32036	#VALUE!	#VALUE!	2.32244	#VALUE!	24.7129	6.42073	3.43829	6.93655	1.9368	20.3293
1994	Kiribati	2.33359	1	-0.239915	-2.98245	#VALUE!	13.5023	2.53236	#VALUE!	#VALUE!	81.8809	19.4151	4.61805	7.40555	2.00223	#VALUE!
1994	Lao PDR	-1.92028	0	1.34421	-2.71495	2.18861	13.1224	-0.434121	#VALUE!	#VALUE!	39.8223	24.9869	4.17145	6.26137	1.8344	21.4285
1994	Liberia	-0.148388	0.416537	#VALUE!	#VALUE!	#VALUE!	#VALUE!	#VALUE!	#VALUE!	#VALUE!	..	..	#NUM!	#VALUE!	#VALUE!	20.854
1994	Madagascar	-1.21854	0.164965	-1.8163	-2.53242	2.51685	15.9493	-1.01662	3.49265	3.49265	23.5391	20.0198	3.77411	6.18107	1.82149	21.9864
1994	Malawi	-1.21854	0.164965	0.748955	#VALUE!	2.43449	13.2773	-2.73502	3.37068	3.28742	61.7451	29.6328	4.515	5.76076	1.75107	21.3633
1994	Mali	-0.148388	0.416537	-0.178394	#NUM!	2.01747	17.4165	1.6007	3.02891	3.073	36.9915	19.4428	4.03308	6.22597	1.82873	21.6576
1994	Mauritania	-1.21854	0.164965	-2.23556	-2.81019	#VALUE!	17.0307	-1.3794	3.53537	4.53847	27.9863	34.6996	4.13814	7.31676	1.99017	21.4278
1994	Mozambique	-1.21854	0.164965	0.244021	#NUM!	2.21065	16.7808	0.692363	3.19969	2.7044	46.1606	10.5607	4.03815	5.38602	1.68381	22.6556
1994	Myanmar	-1.21854	0.164965	#VALUE!	#VALUE!	1.7906	#VALUE!	#VALUE!	#VALUE!	#VALUE!	..	..	#NUM!	5.43506	1.69287	22.5275
1994	Nepal	-1.21854	0.164965	#NUM!	#NUM!	2.92048	15.9804	0.208955	3.10922	3.04893	31.4381	18.9939	3.92063	5.98172	1.78871	21.5129
1994	Niger	-0.148388	0.416537	-1.55916	-0.359485	1.89296	17.6558	-1.03221	2.56361	2.30345	20.5015	13.141	3.51579	6.15272	1.81689	21.0896
1994	Rwanda	-0.148388	0.416537	-8.9275	#VALUE!	2.29074	15.7466	0.508288	2.30083	2.30083	64.793	6.30259	4.26403	5.39197	1.68491	20.6264
1994	S? Tom�and Principe	-1.21854	0.164965	#VALUE!	#VALUE!	#VALUE!	#VALUE!	#VALUE!	#VALUE!	#VALUE!	..	..	#NUM!	#VALUE!	#VALUE!	19.12
1994	Senegal	-0.148388	0.416537	0.309307	-1.03712	2.55905	17.9074	0.841186	3.05956	3.05956	39.067	31.7537	4.26015	6.91016	1.93299	21.8663
1994	Sierra Leone	-1.21854	0.164965	#NUM!	-3.87111	1.14044	8.92253	-5.09453	2.15915	2.15915	25.6485	29.5115	4.01024	5.83756	1.76431	21.0566
1994	Solomon Islands	-0.148388	0.416537	-0.621031	#NUM!	2.65678	15.5686	#VALUE!	#VALUE!	#VALUE!	81.9315	43.785	4.83403	7.51084	2.01635	18.8455
1994	Somalia	-1.92028	0	#VALUE!	#VALUE!	#VALUE!	#VALUE!	#VALUE!	#VALUE!	#VALUE!	..	..	#NUM!	#VALUE!	#VALUE!	21.3252
1994	Sudan	-1.92028	0	-0.25464	#VALUE!	0.867698	12.2061	-0.17688	2.85592	2.36606	9.91965	4.69056	2.68172	6.71334	1.9041	23.0154
1994	Tanzania	-0.715923	0.28312	0.102971	-3.83255	2.27207	#VALUE!	#VALUE!	3.20476	3.19618	43.625	20.614	4.16261	6.16653	1.81914	22.5364
1994	Togo	-1.21854	0.164965	#NUM!	#NUM!	2.93315	15.2206	0.443193	2.71095	2.48499	34.2545	30.5486	4.17135	6.2158	1.8271	20.9286
1994	Uganda	-0.148388	0.416537	0.793123	#NUM!	#VALUE!	#VALUE!	#VALUE!	2.68661	2.68337	19.0988	8.74053	3.32645	6.08826	1.80636	21.783
1994	Yemen, Rep.			-0.969857	-2.8375	1.43574	18.0409	3.2355	#VALUE!	#VALUE!	..	..	#NUM!	6.95372	1.93928	22.4258
1994	Zambia	-1.92028	0	0.0897476	#VALUE!	#VALUE!	#VALUE!	#VALUE!	#VALUE!	#VALUE!	33.7002	32.9504	4.19946	6.80968	1.91834	22.3708
1995	Afghanistan			#VALUE!	#VALUE!	#VALUE!	#VALUE!	#VALUE!	#VALUE!	#VALUE!	..	..	#NUM!	#VALUE!	#VALUE!	#VALUE!
1995	Bangladesh	-0.148388	0.416537	-5.29864	-5.40796	3.03888	#VALUE!	1.15288	2.95072	2.95072	17.3449	10.8646	3.33966	6.13039	1.81326	23.4256
1995	Benin	-0.148388	0.416537	#NUM!	#NUM!	2.00531	17.0921	1.5173	3.06431	2.8659	36.4312	27.3689	4.15576	6.76096	1.91116	20.9586
1995	Bhutan	-1.21854	0.164965	-4.10447	#VALUE!	2.03318	#VALUE!	#VALUE!	3.81501	3.76308	42.6295	37.7689	4.387	6.81336	1.91889	18.4713
1995	Burkina Faso	-0.148388	0.416537	-0.885395	-4.77722	1.91474	17.7251	1.18951	3.17494	3.11262	26.6069	14.1406	3.70739	6.00712	1.79295	20.8572
1995	Burundi	-1.21854	0.164965	-1.61895	-2.81287	2.5068	15.3188	#VALUE!	1.85057	1.86299	27.2783	12.9263	3.69398	5.56978	1.71735	20.8179
1995	Cambodia	-0.148388	0.416537	1.47755	#VALUE!	1.24673	17.7668	-1.0874	2.67775	2.6331	46.5825	31.1842	4.35371	5.83449	1.76379	21.3012
1995	Central African Republic	-0.148388	0.416537	-0.587148	-2.05802	1.42545	#VALUE!	#VALUE!	2.64752	2.56909	28.2549	22.2209	3.9215	6.10204	1.80862	20.5654
1995	Chad	-0.148388	0.416537	0.813336	#NUM!	1.3482	#VALUE!	#VALUE!	2.57965	2.66425	33.7675	21.929	4.01992	6.18328	1.82185	20.4694
1995	Comoros	-1.21854	0.164965	-1.49951	#NUM!	1.85402	15.0696	1.12005	2.89272	2.84004	26.9208	8.8364	3.57675	7.13756	1.96537	19.0915
1995	Congo, Dem. Rep.	-1.21854	0.164965	#NUM!	-5.6408	0.0612081	#VALUE!	#VALUE!	2.2379	2.26733	23.7262	28.4823	3.95525	5.99442	1.79083	22.9879
1995	Djibouti	2.33359	1	-0.435951	#VALUE!	3.75764	#VALUE!	0.870774	#VALUE!	#VALUE!	..	..	#NUM!	#VALUE!	#VALUE!	19.4098
1995	Eritrea			#VALUE!	#VALUE!	2.83884	#VALUE!	#VALUE!	3.11514	3.11514	82.9346	22.388	4.65703	6.34269	1.8473	17.418
1995	Ethiopia	-1.21854	0.164965	-1.69011	#VALUE!	2.04551	12.4033	-1.03005	#NUM!	#VALUE!	..	..	#NUM!	5.21248	1.65105	23.0046
1995	Gambia, The	2.33359	1	-0.0167711	#NUM!	1.57612	#VALUE!	#VALUE!	1.93206	1.93206	35.5011	23.7756	4.08222	6.65978	1.89609	19.77
1995	Guinea-Bissau	-1.92028	0	-4.15091	#VALUE!	2.16104	15.0422	-0.325898	3.10463	3.10463	35.1433	11.6672	3.84611	6.50296	1.87226	20.4914
1995	Haiti	-0.148388	0.416537	-1.33547	-3.15434	2.52205	#VALUE!	#VALUE!	3.26154	#VALUE!	28.7143	9.13356	3.63357	7.0124	1.94768	20.4775
1995	Kiribati	2.33359	1	-0.373759	-2.02817	#VALUE!	#VALUE!	#VALUE!	#VALUE!	#VALUE!	104.144	20.1568	4.8227	7.39191	2.00039	#VALUE!
1995	Lao PDR	-1.21854	0.164965	1.68502	-1.44007	2.20608	12.8992	-3.7862	#VALUE!	#VALUE!	37.3341	23.2204	4.10354	6.30623	1.84154	21.4626
1995	Liberia	-0.148388	0.416537	#VALUE!	#VALUE!	#VALUE!	#VALUE!	#VALUE!	#VALUE!	#VALUE!	..	..	#NUM!	#VALUE!	#VALUE!	20.8655
1995	Madagascar	-1.21854	0.164965	-1.37439	-3.22819	2.24811	16.2204	-1.43896	2.18278	2.18278	24.3876	20.9869	3.81495	6.16691	1.8192	22.0331
1995	Malawi	-0.148388	0.416537	-0.906816	#VALUE!	1.76899	13.5983	-3.28459	2.85602	2.69578	48.0884	30.3685	4.36255	5.90537	1.77586	21.4553
1995	Mali	-0.148388	0.416537	1.41518	#NUM!	2.27783	17.5587	1.42128	3.05268	3.10095	36.6832	19.5611	4.0297	6.20863	1.82594	21.731
1995	Mauritania	-1.21854	0.164965	-1.09619	-4.6483	#VALUE!	16.4851	-1.3453	2.65595	3.65905	31.9305	41.4865	4.29615	7.38499	1.99945	21.4766
1995	Mozambique	-1.21854	0.164965	0.459045	-4.95534	2.20523	16.8408	0.731614	3.52661	2.89474	50.1997	11.4482	4.12144	5.37318	1.68142	22.6721
1995	Myanmar	-1.21854	0.164965	#VALUE!	#VALUE!	2.02572	#VALUE!	#VALUE!	#VALUE!	#VALUE!	..	..	#NUM!	5.49036	1.70299	22.4982
1995	Nepal	-0.148388	0.416537	#NUM!	#NUM!	3.12814	16.0197	0.255495	3.22682	3.09418	34.5174	24.9732	4.08582	5.9907	1.79021	21.5728
1995	Niger	0.107136	0.476605	-2.33289	-2.35099	1.29601	17.1703	-1.09471	2.48768	2.27138	20.2395	14.5381	3.54897	6.14248	1.81523	21.1155
1995	Rwanda	-0.148388	0.416537	-1.86682	#VALUE!	2.13	13.9164	0.490565	2.59594	2.59594	25.8214	5.15079	3.43309	5.71069	1.74234	20.6953
1995	S? Tom�and Principe	-1.21854	0.164965	#VALUE!	#VALUE!	#VALUE!	#VALUE!	#VALUE!	#VALUE!	#VALUE!	..	..	#NUM!	#VALUE!	#VALUE!	19.2616
1995	Senegal	-0.148388	0.416537	-0.667812	#NUM!	2.45162	18.1508	0.860497	2.94067	2.94067	37.3275	30.8663	4.22235	6.93569	1.93668	21.9201
1995	Sierra Leone	-0.148388	0.416537	-0.178095	-2.61048	0.984482	8.81775	1.00017	1.71791	1.71791	26.4408	18.5884	3.80731	5.75554	1.75016	20.7795
1995	Solomon Islands	-0.148388	0.416537	-0.81639	#NUM!	2.59196	15.9042	#VALUE!	#VALUE!	#VALUE!	66.3229	41.0442	4.67625	7.57877	2.02535	18.82
1995	Somalia			#VALUE!	#VALUE!	#VALUE!	#VALUE!	#VALUE!	#VALUE!	#VALUE!	..	..	#NUM!	#VALUE!	#VALUE!	21.3357
1995	Sudan	-1.92028	0	-2.4445	#VALUE!	0.486529	13.7102	0.91761	2.64785	1.71184	9.803	4.96947	2.69277	6.74511	1.90882	23.053
1995	Tanzania	-0.715923	0.28312	0.825156	#NUM!	1.89537	13.1417	-4.13575	2.98517	2.97532	41.5077	24.0747	4.18331	6.17236	1.82008	22.5494
1995	Togo	-1.21854	0.164965	#NUM!	#NUM!	2.99975	15.4048	0.137347	2.78067	2.60921	37.4096	32.4369	4.2463	6.26601	1.83514	20.9743
1995	Uganda	-0.148388	0.416537	0.744646	-2.86069	#VALUE!	#VALUE!	#VALUE!	2.51867	2.79529	20.8312	11.792	3.48502	6.1665	1.81913	21.8512
1995	Yemen, Rep.	-0.715923	0.28312	#NUM!	-4.66615	1.5271	17.9297	3.23361	#VALUE!	#VALUE!	..	..	#NUM!	6.96671	1.94114	22.4392
1995	Zambia	-1.92028	0	1.03338	#VALUE!	#VALUE!	#VALUE!	#VALUE!	#VALUE!	#VALUE!	36.3257	32.901	4.23739	6.81299	1.91883	22.3918
1996	Afghanistan			#VALUE!	#VALUE!	#VALUE!	#VALUE!	#VALUE!	#VALUE!	#VALUE!	..	..	#NUM!	#VALUE!	#VALUE!	#VALUE!
1996	Bangladesh	-1.21854	0.164965	-3.53582	-3.61498	2.9398	13.5804	1.06318	3.03158	3.03158	16.3696	9.70651	3.26102	6.15332	1.81699	23.3967
1996	Benin	-1.21854	0.164965	#NUM!	#NUM!	2.13743	17.3305	1.27997	2.86512	2.79363	30.019	26.4988	4.03456	6.77184	1.91277	20.9316
1996	Bhutan	-1.21854	0.164965	-0.815431	#VALUE!	1.89838	#VALUE!	#VALUE!	3.74439	3.75118	45.6683	35.4881	4.39638	6.8548	1.92495	18.5423
1996	Burkina Faso	-1.21854	0.164965	-0.466349	-3.67623	1.93331	17.7033	1.07795	3.21666	3.11583	27.6167	10.5636	3.64232	6.08396	1.80566	20.8776
1996	Burundi	-1.21854	0.164965	#NUM!	#NUM!	2.65559	15.3215	#VALUE!	2.10533	2.12408	15.7534	5.82032	3.07148	5.47426	1.70006	20.8047
1996	Cambodia	-1.92028	0	2.12496	#VALUE!	1.5523	18.1619	-1.10625	2.68921	2.53972	43.7976	25.364	4.23645	5.86159	1.76842	21.3368
1996	Central African Republic	-1.21854	0.164965	0.0807603	-1.91185	1.50605	#VALUE!	#VALUE!	1.98445	1.90151	25.614	21.4704	3.85194	6.03501	1.79758	20.5612
1996	Chad	-1.21854	0.164965	0.898275	-2.54227	1.29267	#VALUE!	#VALUE!	3.00816	2.7057	29.0665	17.5435	3.84182	6.17141	1.81993	20.5772
1996	Comoros	-1.21854	0.164965	-2.04972	#VALUE!	1.49722	#VALUE!	#VALUE!	2.89272	2.84004	26.9214	8.83646	3.57677	7.0971	1.95969	19.1545
1996	Congo, Dem. Rep.	-1.21854	0.164965	-0.845069	-1.09292	#VALUE!	#VALUE!	#VALUE!	3.3269	3.29938	30.3135	30.0028	4.0996	5.95613	1.78442	22.9498
1996	Djibouti	2.33359	1	-0.414562	#VALUE!	3.79206	#VALUE!	0.795428	#VALUE!	#VALUE!	..	..	#NUM!	#VALUE!	#VALUE!	19.4476
1996	Eritrea			1.66531	#VALUE!	3.54529	#VALUE!	#VALUE!	3.31743	3.31743	87.3837	29.2338	4.7589	6.43477	1.86172	17.6062
1996	Ethiopia	-1.21854	0.164965	-1.36042	#VALUE!	2.47989	13.8967	-1.67492	#NUM!	#VALUE!	..	..	#NUM!	5.29793	1.66732	22.9743
1996	Gambia, The	2.33359	1	0.22805	#VALUE!	1.4755	#VALUE!	#VALUE!	1.91386	1.91386	29.1557	21.7987	3.93093	6.65079	1.89474	19.8362
1996	Guinea-Bissau	-1.66475	0.0600686	-0.965247	-1.01764	1.90102	15.1229	-0.301658	3.13776	3.13776	31.8358	10.5244	3.74621	6.59273	1.88597	20.5652
1996	Haiti	-0.148388	0.416537	-1.9589	-3.5874	2.54867	#VALUE!	#VALUE!	3.33685	#VALUE!	28.8957	11.3276	3.69445	7.0347	1.95085	20.576
1996	Kiribati	2.07806	0.939931	-0.211416	-2.14003	#VALUE!	#VALUE!	#VALUE!	#VALUE!	#VALUE!	92.4	13.44	4.66193	7.39365	2.00062	#VALUE!
1996	Lao PDR	-0.148388	0.416537	2.14344	-1.70524	2.19966	12.8992	-3.62363	#VALUE!	#VALUE!	41.0584	22.6987	4.15508	6.35184	1.84874	21.5077
1996	Liberia	-0.594602	0.31164	#VALUE!	#VALUE!	#VALUE!	#VALUE!	#VALUE!	#VALUE!	#VALUE!	..	..	#NUM!	#VALUE!	#VALUE!	20.8197
1996	Madagascar	-1.21854	0.164965	-1.57966	#NUM!	2.06134	16.3965	-2.06701	2.25404	2.25404	18.8576	17.0249	3.58025	6.157	1.81759	21.9908
1996	Malawi	-1.21854	0.164965	-0.367352	-2.48536	1.39348	13.9775	-3.56208	2.5118	2.27724	31.8767	22.8258	4.00191	5.95802	1.78474	21.4615
1996	Mali	-1.21854	0.164965	-0.0216279	#NUM!	2.49952	16.937	1.38182	2.96485	3.10431	33.6229	18.8715	3.96071	6.25087	1.83272	21.7395
1996	Mauritania	-0.148388	0.416537	#NUM!	-4.69196	#VALUE!	16.3199	-1.58602	2.51085	3.51395	31.2925	39.1634	4.25499	7.41625	2.00367	21.4963
1996	Mozambique	-1.21854	0.164965	0.631164	#VALUE!	2.0708	16.5692	0.458451	3.06832	2.66845	36.7535	11.7868	3.8824	5.44901	1.69543	22.7032
1996	Myanmar	-1.92028	0	#VALUE!	#VALUE!	2.25803	#VALUE!	#VALUE!	#VALUE!	#VALUE!	..	..	#NUM!	5.54033	1.71205	22.4157
1996	Nepal	-1.21854	0.164965	-0.858613	#NUM!	3.14406	16.7055	-0.0236244	3.3034	3.11486	35.6402	22.8176	4.0683	6.01906	1.79493	21.5704
1996	Niger	-0.963017	0.225033	-1.02511	-1.35229	1.25889	17.3238	-1.67677	2.68562	2.39516	21.2441	15.2959	3.59841	6.10866	1.80971	21.1
1996	Rwanda	-1.21854	0.164965	-1.82885	#VALUE!	1.91787	15.5325	-0.047527	2.66517	2.66517	26.1987	6.03137	3.4729	5.80084	1.758	20.7099
1996	S? Tom�and Principe	-1.92028	0	#VALUE!	#VALUE!	#VALUE!	#VALUE!	#VALUE!	#VALUE!	#VALUE!	..	..	#NUM!	#VALUE!	#VALUE!	19.2384
1996	Senegal	-1.21854	0.164965	-1.52506	-2.18772	2.53538	18.0339	0.852883	3.00803	3.00803	32.7646	26.984	4.09015	6.93031	1.9359	21.9107
1996	Sierra Leone	-1.21854	0.164965	-2.65214	#VALUE!	0.919016	8.76529	0.986132	2.40116	2.40116	32.1503	17.4452	3.9039	5.7709	1.75283	20.7689
1996	Solomon Islands	-1.21854	0.164965	0.161421	#NUM!	2.64914	15.9518	#VALUE!	#VALUE!	#VALUE!	62.3559	38.459	4.61329	7.56661	2.02375	18.7995
1996	Somalia			#VALUE!	#VALUE!	#VALUE!	#VALUE!	#VALUE!	#VALUE!	#VALUE!	..	..	#NUM!	#VALUE!	#VALUE!	21.3165
1996	Sudan	-1.21854	0.164965	-5.41813	#VALUE!	1.0397	13.3847	0.898678	2.52357	2.48547	13.8695	6.1603	2.99722	6.77588	1.91337	23.0123
1996	Tanzania	-1.21854	0.164965	0.837276	#NUM!	1.12934	13.6053	-1.21276	2.81166	2.80165	31.9435	19.9372	3.94895	6.19039	1.823	22.5324
1996	Togo	-1.21854	0.164965	-1.87207	#NUM!	2.93369	15.7326	0.695274	2.93219	2.84227	44.1404	33.282	4.34928	6.32211	1.84405	20.9928
1996	Uganda	-0.148388	0.416537	0.694043	#NUM!	#VALUE!	#VALUE!	#VALUE!	3.00433	2.83161	23.4244	11.9611	3.5663	6.22343	1.82832	21.8793
1996	Yemen, Rep.	1.31149	0.759726	#NUM!	-1.95439	1.10345	17.9032	2.97598	#VALUE!	#VALUE!	..	..	#NUM!	6.97541	1.94239	22.4567
1996	Zambia	1.31149	0.759726	1.26223	#VALUE!	#VALUE!	#VALUE!	#VALUE!	#VALUE!	#VALUE!	35.3426	28.4789	4.15609	6.84694	1.9238	22.4069
1997	Afghanistan			#VALUE!	#VALUE!	#VALUE!	#VALUE!	#VALUE!	#VALUE!	#VALUE!	..	..	#NUM!	#VALUE!	#VALUE!	#VALUE!
1997	Bangladesh	-1.21854	0.164965	-1.24169	-5.05861	2.99506	14.3545	1.15187	3.08265	3.08265	15.8051	10.5204	3.27054	6.17612	1.82069	23.3414
1997	Benin	-1.21854	0.164965	-0.621553	#NUM!	1.68923	16.6525	1.1284	2.92019	2.84642	31.5355	27.1761	4.07264	6.79732	1.91653	20.889
1997	Bhutan	-1.21854	0.164965	#NUM!	#VALUE!	2.40519	#VALUE!	#VALUE!	3.48859	3.63751	46.116	35.9047	4.40697	6.8884	1.92984	18.583
1997	Burkina Faso	-1.21854	0.164965	-0.918834	-3.15196	2.44687	17.6811	1.10419	3.31024	3.18743	26.6039	10.8125	3.62211	6.11738	1.81113	20.8597
1997	Burundi	-1.21854	0.164965	#NUM!	#NUM!	2.47416	14.6626	#VALUE!	1.80777	1.80777	14.4399	9.83547	3.18946	5.44805	1.69526	20.7486
1997	Cambodia	-1.92028	0	1.7776	#VALUE!	1.83683	17.4739	-1.07946	2.70942	2.59672	45.3177	33.6169	4.36862	5.87254	1.77029	21.3469
1997	Central African Republic	-1.21854	0.164965	-1.83456	-3.99252	1.48539	#VALUE!	#VALUE!	2.31057	2.05906	28.9342	26.8843	4.02211	6.06152	1.80196	20.502
1997	Chad	-1.21854	0.164965	1.05344	-2.79319	1.17381	#VALUE!	#VALUE!	2.96963	2.79304	30.7693	18.5438	3.89819	6.19217	1.82329	20.5845
1997	Comoros	-1.21854	0.164965	-5.20523	#VALUE!	1.66802	#VALUE!	#VALUE!	2.89272	2.84004	26.9207	8.83631	3.57675	7.10971	1.96146	19.1415
1997	Congo, Dem. Rep.	-0.963017	0.225033	#NUM!	-1.2651	#VALUE!	#VALUE!	#VALUE!	0.916291	0.916291	15	18.75	3.51898	5.8736	1.77047	22.8774
1997	Djibouti	2.33359	1	-0.483255	#VALUE!	3.76529	12.8097	0.825225	#VALUE!	#VALUE!	..	..	#NUM!	#VALUE!	#VALUE!	19.3491
1997	Eritrea			1.78219	#VALUE!	3.56135	#VALUE!	#VALUE!	3.443	3.443	85.8	29.6148	4.74853	6.51147	1.87356	18.1391
1997	Ethiopia	-1.21854	0.164965	1.21157	#VALUE!	2.66343	15.4714	-2.23037	#NUM!	#VALUE!	..	..	#NUM!	5.29845	1.66741	22.968
1997	Gambia, The	2.33359	1	0.37275	#VALUE!	1.6947	#VALUE!	#VALUE!	1.64387	1.64387	25.3853	22.9322	3.87779	6.6678	1.89729	19.81
1997	Guinea-Bissau	-0.963017	0.225033	1.45266	#VALUE!	1.95759	15.1976	-0.294723	3.17802	3.17802	39.8831	21.0168	4.10923	6.63638	1.89257	20.5452
1997	Haiti	1.05597	0.699657	-2.12194	-3.50824	2.75294	#VALUE!	#VALUE!	3.19985	#VALUE!	26.4415	10.4525	3.60805	7.04337	1.95209	20.6415
1997	Kiribati	1.82254	0.879863	-0.276738	-1.80279	#VALUE!	#VALUE!	#VALUE!	#VALUE!	#VALUE!	91.36	19.5771	4.70896	7.39403	2.00067	#VALUE!
1997	Lao PDR	-0.850126	0.251572	1.65037	-2.61285	2.56292	12.8992	-3.55364	#VALUE!	#VALUE!	41.2647	23.8922	4.1768	6.39848	1.85606	21.5385
1997	Liberia	-0.339078	0.371709	#VALUE!	#VALUE!	#VALUE!	#VALUE!	#VALUE!	#VALUE!	#VALUE!	..	..	#NUM!	#VALUE!	#VALUE!	20.7741
1997	Madagascar	-0.148388	0.416537	-1.11311	#NUM!	2.11423	16.5319	-1.25238	2.31766	2.31766	20.7308	16.1429	3.6075	6.16175	1.81836	22.0778
1997	Malawi	-1.21854	0.164965	-0.582867	-3.38744	1.29774	13.8122	-3.57657	2.4509	2.23167	33.5854	21.3565	4.00628	5.97138	1.78698	21.4634
1997	Mali	-1.21854	0.164965	1.01416	-1.7709	2.54404	16.8806	1.22403	3.02842	3.09613	33.2109	23.8266	4.04371	6.27226	1.83614	21.7172
1997	Mauritania	-1.21854	0.164965	#NUM!	-4.79526	#VALUE!	16.2622	-2.0403	2.35886	3.36195	29.3575	33.3921	4.13915	7.34972	1.99466	21.4534
1997	Mozambique	-1.21854	0.164965	0.325912	#VALUE!	2.26521	16.9466	0.313412	3.06598	2.66089	30.7688	10.6965	3.72486	5.52908	1.71002	22.6907
1997	Myanmar	-1.92028	0	#VALUE!	#VALUE!	2.33398	#VALUE!	#VALUE!	#VALUE!	#VALUE!	..	..	#NUM!	5.58245	1.71963	22.4273
1997	Nepal	-1.21854	0.164965	-0.757681	#NUM!	3.17325	16.8975	0.00549728	3.23241	3.07604	37.7077	26.3278	4.15944	6.04618	1.79943	21.5799
1997	Niger	-0.963017	0.225033	-0.188978	-2.2514	0.978667	16.81	-1.45695	2.61229	2.34526	19.6365	13.5379	3.50178	6.08866	1.80643	21.0854
1997	Rwanda	-1.21854	0.164965	-1.96695	#VALUE!	2.09066	17.153	-1.26287	2.62538	2.62538	25.6701	7.79734	3.51057	5.86509	1.76902	20.7189
1997	S? Tom�and Principe	-1.92028	0	#VALUE!	#VALUE!	#VALUE!	13.7429	#VALUE!	#VALUE!	#VALUE!	..	..	#NUM!	#VALUE!	#VALUE!	19.2398
1997	Senegal	-1.21854	0.164965	1.10621	-3.42926	2.52475	18.0609	0.933614	2.9701	2.9701	33.5521	27.3149	4.10869	6.93691	1.93686	21.9175
1997	Sierra Leone	-1.21854	0.164965	-1.55252	#VALUE!	1.17724	7.33191	-0.35113	#NUM!	#NUM!	15.0783	13.1997	3.34208	5.7051	1.74136	20.7465
1997	Solomon Islands	-1.21854	0.164965	1.85638	#NUM!	2.66309	14.8635	#VALUE!	2.10231	#VALUE!	70.3864	41.4947	4.71744	7.52944	2.01882	18.7409
1997	Somalia			#VALUE!	#VALUE!	#VALUE!	#VALUE!	#VALUE!	#VALUE!	#VALUE!	..	..	#NUM!	#VALUE!	#VALUE!	21.2816
1997	Sudan	-1.21854	0.164965	-0.176644	#VALUE!	0.759823	12.8992	1.27871	2.75814	2.1944	12.515	5.34363	2.88249	6.84933	1.92415	22.9739
1997	Tanzania	-1.21854	0.164965	0.720161	-2.58199	1.26564	13.3775	-3.88031	2.70134	2.68928	25.6895	16.2181	3.73547	6.20082	1.82468	22.5169
1997	Togo	-1.21854	0.164965	-0.200979	#NUM!	2.87747	16.1565	0.560686	2.7904	2.56285	44.8055	28.975	4.3011	6.4254	1.86026	20.9164
1997	Uganda	0.107136	0.476605	1.02653	#NUM!	#VALUE!	#VALUE!	#VALUE!	2.90024	2.82697	20.7991	13.3595	3.53101	6.244	1.83162	21.9444
1997	Yemen, Rep.	1.56701	0.819794	#NUM!	-2.59883	1.35803	17.5388	2.8384	#VALUE!	#VALUE!	..	..	#NUM!	6.99419	1.94508	21.9694
1997	Zambia	0.865277	0.654829	1.57269	#NUM!	#VALUE!	17.893	#VALUE!	#VALUE!	#VALUE!	30.9016	27.3713	4.06514	6.85713	1.92529	22.3841
1998	Afghanistan			#VALUE!	#VALUE!	#VALUE!	#VALUE!	#VALUE!	#VALUE!	#VALUE!	..	..	#NUM!	#VALUE!	#VALUE!	#VALUE!
1998	Bangladesh	-1.21854	0.164965	-0.966963	-5.11497	3.02026	14.7544	1.16707	3.09655	3.09655	16.1227	11.7573	3.32791	6.20582	1.82549	23.427
1998	Benin	-1.21854	0.164965	-0.776465	#NUM!	1.93343	17.2126	1.28989	2.89895	2.84948	32.5007	27.0929	4.08755	6.80658	1.91789	20.95
1998	Bhutan	-1.21854	0.164965	#VALUE!	#VALUE!	2.24773	#VALUE!	#VALUE!	3.54884	3.62512	49.4176	33.1	4.41301	6.92316	1.93487	18.9574
1998	Burkina Faso	-1.21854	0.164965	-1.85073	-1.6729	2.39965	17.6583	0.938152	3.1853	3.1078	28.1317	12.8081	3.7121	6.15988	1.81806	20.979
1998	Burundi	-1.21854	0.164965	#NUM!	#NUM!	2.60529	14.5849	#VALUE!	1.91274	1.91274	19.4403	7.99975	3.312	5.48415	1.70186	20.8021
1998	Cambodia	-1.92028	0	1.31193	#NUM!	1.72012	17.5508	0.838886	2.47096	2.51659	44.3813	31.2381	4.32571	5.89192	1.77358	21.3831
1998	Central African Republic	-1.21854	0.164965	-0.281422	-3.46764	1.58883	#VALUE!	#VALUE!	2.39906	2.11021	28.3926	22.6569	3.9328	6.08326	1.80554	20.5503
1998	Chad	-1.21854	0.164965	0.217937	#NUM!	1.19582	#VALUE!	#VALUE!	2.82934	2.6494	29.5674	18.4916	3.87243	6.22446	1.82849	20.6658
1998	Comoros	-1.21854	0.164965	-2.26517	#VALUE!	1.45341	#VALUE!	#VALUE!	2.89272	2.84004	26.921	8.83626	3.57675	7.09604	1.95954	19.1833
1998	Congo, Dem. Rep.	-0.963017	0.225033	-0.0133768	#NUM!	#VALUE!	#VALUE!	#VALUE!	0.741937	0.741937	32.8892	29.7901	4.13803	5.83416	1.76373	22.9432
1998	Djibouti	2.33359	1	-0.482735	#VALUE!	3.82997	14.1201	0.842325	#VALUE!	#VALUE!	..	..	#NUM!	#VALUE!	#VALUE!	19.3908
1998	Eritrea	-1.21854	0.164965	-5.09911	#NUM!	3.83895	15.2503	-1.02229	3.47466	3.47466	80.0931	14.8345	4.55311	6.52392	1.87548	18.8
1998	Ethiopia	-1.21854	0.164965	1.20421	#VALUE!	2.7824	15.2647	-1.05167	#NUM!	#VALUE!	..	..	#NUM!	5.23387	1.65515	22.9879
1998	Gambia, The	2.33359	1	1.0369	#VALUE!	1.74214	#VALUE!	#VALUE!	1.58605	1.58605	28.5654	25.3056	3.98659	6.67137	1.89782	19.8876
1998	Guinea-Bissau	-0.963017	0.225033	0.758301	#VALUE!	2.33324	15.2671	0.663126	2.43071	2.41411	35.8428	14.4437	3.91774	6.28736	1.83854	20.5925
1998	Haiti	1.05597	0.699657	-1.24152	#NUM!	2.6487	#VALUE!	2.17352	3.25827	#VALUE!	26.6203	9.90047	3.59788	7.04718	1.95263	20.7241
1998	Kiribati	1.56701	0.819794	-0.395915	-1.93636	#VALUE!	#VALUE!	#VALUE!	#VALUE!	#VALUE!	80.14	16.9527	4.57567	7.44062	2.00695	#VALUE!
1998	Lao PDR	-0.850126	0.251572	1.27688	-1.44764	2.53519	12.8992	-3.06041	#VALUE!	#VALUE!	47.8137	36.4559	4.43402	6.41889	1.85925	21.5974
1998	Liberia	0.618183	0.596742	#VALUE!	#VALUE!	#VALUE!	#VALUE!	#VALUE!	#VALUE!	#VALUE!	..	..	#NUM!	#VALUE!	#VALUE!	20.8033
1998	Madagascar	-0.148388	0.416537	-0.973102	#VALUE!	2.02339	16.3805	-1.34559	2.50524	2.50524	20.9198	16.4124	3.61986	6.16856	1.81946	22.1358
1998	Malawi	-1.21854	0.164965	-0.36898	-1.13977	1.85558	14.1584	-3.15438	2.6001	2.40659	38.105	32.7702	4.26092	5.98197	1.78875	21.5582
1998	Mali	-1.21854	0.164965	-1.11705	-3.7704	2.69428	17.2907	1.06202	2.9859	2.87517	28.9244	21.254	3.91558	6.31922	1.8436	21.7646
1998	Mauritania	-1.21854	0.164965	-5.03187	-5.38962	#VALUE!	16.0793	-2.22006	2.27853	3.28163	26.9318	24.4592	3.93946	7.3517	1.99493	21.4404
1998	Mozambique	-1.21854	0.164965	1.49571	#VALUE!	2.34809	17.2527	-0.128311	3.1761	2.54763	27.8026	9.93797	3.63074	5.59867	1.72253	22.7801
1998	Myanmar	-1.92028	0	#VALUE!	#VALUE!	2.27204	#VALUE!	#VALUE!	#VALUE!	#VALUE!	..	..	#NUM!	5.62657	1.7275	22.4516
1998	Nepal	-1.21854	0.164965	-1.39589	#NUM!	3.35561	16.996	0.329348	3.21243	3.07871	33.8876	22.8221	4.03794	6.05516	1.80091	21.6839
1998	Niger	-0.963017	0.225033	#NUM!	#NUM!	1.1524	16.8582	-0.341691	2.68284	2.33072	21.0496	13.9701	3.55591	6.14825	1.81617	21.158
1998	Rwanda	-1.21854	0.164965	-1.03029	#VALUE!	2.17011	14.8435	-1.53704	2.69514	2.69514	23.2094	5.58506	3.36018	5.86879	1.76965	20.8384
1998	S? Tom�and Principe	-1.92028	0	#VALUE!	#VALUE!	#VALUE!	12.4842	#VALUE!	#VALUE!	#VALUE!	..	..	#NUM!	#VALUE!	#VALUE!	19.3112
1998	Senegal	-1.21854	0.164965	0.110257	-1.77507	2.46045	18.0133	0.839366	3.14072	3.14072	34.2623	27.6966	4.12647	6.97074	1.94172	21.9851
1998	Sierra Leone	-1.21854	0.164965	-4.16054	#VALUE!	1.00229	7.24921	1.10648	1.67025	1.67025	21.2711	14.0616	3.56481	5.71219	1.7426	20.8126
1998	Solomon Islands	-1.21854	0.164965	0.652013	#NUM!	2.70846	14.7285	#VALUE!	1.93727	1.85859	54.1014	37.1707	4.51384	7.51459	2.01685	18.8375
1998	Somalia			#VALUE!	#VALUE!	#VALUE!	#VALUE!	#VALUE!	#VALUE!	#VALUE!	..	..	#NUM!	#VALUE!	#VALUE!	21.3039
1998	Sudan	-1.21854	0.164965	1.19241	#VALUE!	0.674265	15.3416	1.80877	2.88754	2.32497	15.173	6.70209	3.08535	6.86425	1.92633	22.9976
1998	Tanzania	-1.21854	0.164965	0.339494	#NUM!	1.07874	15.2061	-2.3674	3.03814	3.11031	15.9105	10.025	3.25562	6.21413	1.82683	22.567
1998	Togo	-1.21854	0.164965	-0.356248	#NUM!	2.85313	15.6161	0.156953	2.79955	2.79434	43.3015	29.6863	4.29029	6.36999	1.8516	21.0048
1998	Uganda	1.56701	0.819794	1.15976	#NUM!	#VALUE!	#VALUE!	#VALUE!	2.80015	2.76783	20.4049	9.63905	3.40266	6.26297	1.83465	21.9473
1998	Yemen, Rep.	1.82254	0.879863	#NUM!	-2.75971	1.67699	17.5697	2.94496	#VALUE!	#VALUE!	..	..	#NUM!	7.02324	1.94923	22.3867
1998	Zambia	1.1208	0.714898	1.72221	#NUM!	#VALUE!	17.4842	#VALUE!	#VALUE!	#VALUE!	31.6325	24.6178	4.02981	6.82564	1.92069	22.4013
1999	Afghanistan			#VALUE!	#VALUE!	#VALUE!	#VALUE!	#VALUE!	#VALUE!	#VALUE!	..	..	#NUM!	#VALUE!	#VALUE!	#VALUE!
1999	Bangladesh	-1.21854	0.164965	-1.04895	-9.05371	3.04391	15.1252	1.25961	3.12331	3.12331	16.6293	11.7586	3.34596	6.23124	1.82958	23.4841
1999	Benin	-1.21854	0.164965	-1.37282	#NUM!	1.96604	15.5963	0.713424	2.90291	2.99871	31.3823	23.0095	3.99621	6.8291	1.92119	20.9555
1999	Bhutan	-1.21854	0.164965	-1.38373	#VALUE!	2.11122	#VALUE!	#VALUE!	3.65888	3.77003	50.7012	31.1145	4.40447	6.97632	1.94252	19.0184
1999	Burkina Faso	-1.21854	0.164965	-1.44582	-5.15959	2.19642	17.635	0.725421	2.8505	2.83857	26.9008	8.35401	3.5626	6.203	1.82503	21.0329
1999	Burundi	-1.92028	0	#NUM!	#NUM!	2.73373	14.5517	#VALUE!	1.7724	1.7724	15.964	7.57576	3.15869	5.4609	1.69761	20.775
1999	Cambodia	-1.92028	0	1.06692	#NUM!	1.74151	17.8082	0.851323	2.83226	2.77127	53.6327	40.5442	4.54517	5.98718	1.78962	21.4027
1999	Central African Republic	-1.21854	0.164965	-0.514153	-7.33853	1.50689	#VALUE!	#VALUE!	2.56202	2.56202	23.9887	19.2237	3.76613	6.09516	1.80749	20.5342
1999	Chad	-1.21854	0.164965	0.468789	#NUM!	1.27707	#VALUE!	#VALUE!	2.61678	2.83158	32.1897	18.3181	3.92213	6.18178	1.82161	20.7254
1999	Comoros	-1.21854	0.164965	-2.64708	#VALUE!	1.58868	#VALUE!	#VALUE!	2.89272	2.84004	26.9212	8.83595	3.57675	7.08932	1.95859	19.1557
1999	Congo, Dem. Rep.	-0.963017	0.225033	-1.4402	#NUM!	#VALUE!	#VALUE!	#VALUE!	1.12136	1.12136	17.542	23.6357	3.7179	5.76695	1.75214	22.834
1999	Djibouti	2.33359	1	-0.511939	#VALUE!	3.36229	14.2188	0.768703	#VALUE!	#VALUE!	..	..	#NUM!	#VALUE!	#VALUE!	19.3307
1999	Eritrea	-0.148388	0.416537	2.49156	#NUM!	3.50515	14.0511	-0.639621	3.81802	3.81802	86.7248	9.53441	4.56704	6.51012	1.87336	19.3472
1999	Ethiopia	-1.21854	0.164965	-0.0957042	#VALUE!	2.96485	15.0536	-0.825536	#NUM!	#VALUE!	..	..	#NUM!	5.25526	1.65923	22.405
1999	Gambia, The	2.33359	1	1.80389	#VALUE!	1.88802	#VALUE!	#VALUE!	1.55921	1.55921	28.0159	24.3974	3.95916	6.70238	1.90246	19.8821
1999	Guinea-Bissau	-0.963017	0.225033	-1.12198	#VALUE!	1.9649	15.332	0.985632	2.74407	2.7343	42.8165	24.8612	4.21476	6.27804	1.83706	20.5461
1999	Haiti	1.05597	0.699657	-0.325396	#NUM!	2.67155	#VALUE!	2.31853	3.32136	#VALUE!	29.6994	12.2491	3.73644	7.05642	1.95394	20.7803
1999	Kiribati	1.31149	0.759726	-0.424301	-1.96475	#VALUE!	#VALUE!	#VALUE!	#VALUE!	#VALUE!	93.8692	18.7738	4.72422	7.4079	2.00255	#VALUE!
1999	Lao PDR	-0.850126	0.251572	1.69098	-3.26239	2.13314	12.8992	-3.18803	#VALUE!	#VALUE!	44.1826	35.8758	4.38276	6.47193	1.86747	21.6372
1999	Liberia	2.07806	0.939931	#VALUE!	#VALUE!	#VALUE!	#VALUE!	#VALUE!	#VALUE!	#VALUE!	..	..	#NUM!	#VALUE!	#VALUE!	20.7748
1999	Madagascar	-0.148388	0.416537	0.311016	#VALUE!	1.97513	16.2326	-1.30315	2.50906	2.50906	22.5778	18.3466	3.71173	6.18299	1.8218	22.1978
1999	Malawi	-1.21854	0.164965	1.1926	-5.17949	1.55761	13.6184	-3.16875	2.68444	2.53421	43.2937	28.0223	4.26712	5.98373	1.78904	21.6738
1999	Mali	-1.21854	0.164965	-0.104315	-0.148848	2.62281	17.2105	0.920026	2.88442	2.79244	29.7754	20.251	3.91255	6.34778	1.8481	21.7577
1999	Mauritania	-1.21854	0.164965	-0.272687	#VALUE!	#VALUE!	#VALUE!	#VALUE!	2.41061	3.36105	26.4478	22.5692	3.89217	7.36192	1.99632	21.4669
1999	Mozambique	-1.21854	0.164965	1.85423	#VALUE!	2.4247	18.7557	-0.452819	3.69945	2.55488	34.8435	8.85859	3.7774	5.68404	1.73766	22.6167
1999	Myanmar	-1.92028	0	#VALUE!	#VALUE!	2.09158	#VALUE!	#VALUE!	#VALUE!	#VALUE!	..	..	#NUM!	5.71802	1.74362	22.4912
1999	Nepal	-1.21854	0.164965	-2.44831	#NUM!	3.36301	17.1094	0.505672	3.01962	2.94877	29.7185	22.8485	3.96209	6.07893	1.80483	21.8073
1999	Niger	-0.963017	0.225033	-2.76022	-3.14713	1.11679	16.7344	0.0484613	2.41587	2.2353	18.7196	12.6557	3.44602	6.11027	1.80997	21.1658
1999	Rwanda	-1.21854	0.164965	-2.51755	#VALUE!	2.12381	15.2067	-1.8721	2.48269	2.48269	21.9188	5.45926	3.30974	5.8369	1.7642	20.8746
1999	S? Tom�and Principe	-1.21854	0.164965	#VALUE!	#VALUE!	#VALUE!	13.4418	#VALUE!	#VALUE!	#VALUE!	..	..	#NUM!	#VALUE!	#VALUE!	19.4891
1999	Senegal	-1.21854	0.164965	0.909398	-1.20875	2.49542	17.9238	1.04965	3.10782	3.10782	35.0542	28.0565	4.14489	7.00892	1.94718	21.9435
1999	Sierra Leone	-1.92028	0	-2.53004	-4.20377	0.728431	10.5118	1.2113	-1.22803	-1.22803	19.9213	13.8279	3.51896	5.67391	1.73588	20.7872
1999	Solomon Islands	-1.21854	0.164965	0.692304	#NUM!	2.67921	15.5604	-0.743198	1.79648	1.706	40.9804	34.7351	4.32698	7.48222	2.01253	18.8922
1999	Somalia			#VALUE!	#VALUE!	#VALUE!	#VALUE!	#VALUE!	#VALUE!	#VALUE!	..	..	#NUM!	#VALUE!	#VALUE!	21.2926
1999	Sudan	-0.963017	0.225033	1.24451	#NUM!	0.479664	14.8088	1.82879	2.82201	2.33638	16.935	7.77941	3.20738	6.86733	1.92678	22.9586
1999	Tanzania	-1.21854	0.164965	1.40239	#NUM!	1.1606	16.5499	-2.87099	2.90208	2.97517	14.8501	10.1634	3.21941	6.23822	1.8307	22.6037
1999	Togo	-1.21854	0.164965	-0.0435559	#NUM!	2.71661	15.6164	0.371933	2.59076	2.59307	39.0148	28.8747	4.21788	6.36306	1.85051	20.9752
1999	Uganda	1.82254	0.879863	0.848965	#NUM!	#VALUE!	19.2505	1.35522	2.97293	2.9583	23.7731	12.2516	3.58421	6.31118	1.84232	21.8199
1999	Yemen, Rep.	2.07806	0.939931	#NUM!	#NUM!	1.65756	17.1113	2.7731	#VALUE!	#VALUE!	..	..	#NUM!	7.03208	1.95048	22.1752
1999	Zambia	2.07806	0.939931	1.55997	#NUM!	#VALUE!	16.8974	#VALUE!	#VALUE!	#VALUE!	34.7303	25.0372	4.09046	6.84369	1.92333	22.2446
2000	Afghanistan	-1.92028	0	#VALUE!	#VALUE!	#VALUE!	#VALUE!	#VALUE!	#VALUE!	#VALUE!	..	..	#NUM!	#VALUE!	#VALUE!	#VALUE!
2000	Bangladesh	-1.21854	0.164965	-0.643668	-5.58668	3.08096	15.2922	1.3047	3.17005	3.17005	16.9775	12.3442	3.37833	6.2633	1.83471	23.4306
2000	Benin	-1.21854	0.164965	#NUM!	#NUM!	2.04917	16.0017	0.89435	2.77311	2.92991	26.7428	20.6053	3.85753	6.85618	1.92515	20.9361
2000	Bhutan	-1.21854	0.164965	#VALUE!	#VALUE!	2.21496	#VALUE!	#VALUE!	3.91887	3.95502	49.9592	30.3942	4.38644	7.02087	1.94889	19.125
2000	Burkina Faso	-1.21854	0.164965	-0.246516	-5.1756	2.33567	17.6112	0.823007	2.67901	2.80281	26.2782	8.84472	3.55885	6.19329	1.82347	20.9296
2000	Burundi	-1.21854	0.164965	0.294274	#NUM!	2.83791	14.7172	#VALUE!	1.02286	1.02286	16.2348	6.31897	3.1159	5.43462	1.69279	20.7586
2000	Cambodia	-1.92028	0	1.16837	#NUM!	1.84664	17.9035	1.02591	2.85735	2.90096	61.3625	49.5228	4.7085	6.06658	1.80279	21.4238
2000	Central African Republic	-1.21854	0.164965	-2.33078	#VALUE!	1.55736	#VALUE!	#VALUE!	2.40445	2.40445	25.2876	20.3722	3.82122	6.04705	1.79957	20.4968
2000	Chad	-1.21854	0.164965	2.1181	#VALUE!	1.24685	#VALUE!	#VALUE!	3.14733	3.04174	34.6811	16.8901	3.94296	6.13612	1.81419	20.7087
2000	Comoros	-1.21854	0.164965	-3.62186	#VALUE!	1.62979	#VALUE!	#VALUE!	2.89272	2.84004	26.9212	8.83631	3.57676	7.16708	1.9695	19.1225
2000	Congo, Dem. Rep.	-0.963017	0.225033	-0.706329	#NUM!	-0.253277	#VALUE!	#VALUE!	2.66955	2.6685	15.5648	11.4496	3.29637	5.66983	1.73516	22.7866
2000	Djibouti	2.33359	1	-0.517297	#VALUE!	3.46778	14.3815	0.801715	#VALUE!	#VALUE!	..	..	#NUM!	#VALUE!	#VALUE!	19.2887
2000	Eritrea	-0.148388	0.416537	1.37258	#NUM!	3.37399	14.0852	-0.765679	3.0909	3.0909	58.2107	9.67062	4.21776	6.45391	1.86469	19.5126
2000	Ethiopia	-1.21854	0.164965	0.490729	#VALUE!	2.86925	16.3458	-0.43859	#NUM!	#VALUE!	..	..	#NUM!	5.2854	1.66495	22.3983
2000	Gambia, The	2.33359	1	1.71537	#VALUE!	1.90822	#VALUE!	#VALUE!	1.51787	1.51787	30.5611	25.7987	4.03176	6.72465	1.90578	19.8976
2000	Guinea-Bissau	-0.963017	0.225033	-1.66224	#VALUE!	1.52588	15.393	0.773272	2.46308	2.45471	33.1175	21.7559	4.00503	6.31057	1.84223	20.5274
2000	Haiti	1.05597	0.699657	-1.64556	#NUM!	2.19117	16.2134	2.13002	2.1109	2.1109	18.3234	6.71748	3.22051	7.04783	1.95272	20.7777
2000	Kiribati	1.05597	0.699657	0.0706981	-1.75788	#VALUE!	#VALUE!	#VALUE!	#VALUE!	#VALUE!	93.2074	11.8359	4.65437	7.45151	2.00842	#VALUE!
2000	Lao PDR	-0.850126	0.251572	0.671721	-0.557926	2.18961	12.9945	-3.26691	2.59642	2.59642	38.1753	30.662	4.23175	6.51156	1.87358	21.6291
2000	Liberia	2.33359	1	0.867043	4.49125	0.689057	#VALUE!	#VALUE!	2.01492	2.01492	38.937	31.3764	4.25296	6.4205	1.8595	20.8222
2000	Madagascar	-0.148388	0.416537	0.58329	#NUM!	1.99498	16.2924	-1.41283	2.4791	2.4791	23.6575	19.1197	3.756	6.1954	1.82381	22.1808
2000	Malawi	-1.21854	0.164965	0.399613	#NUM!	1.72344	12.9596	-3.15033	2.60747	2.51139	35.335	25.6037	4.10987	5.9726	1.78718	21.6572
2000	Mali	-1.21854	0.164965	0.711581	#NUM!	2.60466	17.0859	0.906914	2.84349	2.87174	32.944	22.4786	4.01499	6.31905	1.84357	21.7057
2000	Mauritania	-1.21854	0.164965	0.812347	#VALUE!	#VALUE!	#VALUE!	#VALUE!	2.42443	3.46293	33.4233	25.5171	4.07653	7.29551	1.98726	21.4087
2000	Mozambique	-1.21854	0.164965	0.901244	#VALUE!	2.54606	18.8666	-0.429888	3.62875	2.99585	34.907	11.1962	3.83088	5.66901	1.73501	22.4729
2000	Myanmar	-1.92028	0	1.05123	#VALUE!	2.25312	16.4388	0.137262	#VALUE!	#VALUE!	0.626858	0.538838	0.153318	5.83522	1.76391	22.4981
2000	Nepal	-1.21854	0.164965	#NUM!	#NUM!	3.42331	16.6329	0.707721	3.19109	2.96124	32.4266	23.284	4.02017	6.12091	1.81171	21.7609
2000	Niger	-1.21854	0.164965	-0.349424	-1.20723	1.35051	16.2926	-0.435932	2.57583	2.55713	20.3731	14.3397	3.54711	6.06202	1.80204	21.1696
2000	Rwanda	-1.21854	0.164965	-0.937752	#VALUE!	2.16698	17.1486	-1.13858	2.50891	2.50891	22.1067	5.44655	3.31612	5.86124	1.76836	20.8611
2000	S? Tom�and Principe	0.107136	0.476605	#VALUE!	#VALUE!	#VALUE!	13.3678	#VALUE!	#VALUE!	#VALUE!	..	..	#NUM!	#VALUE!	#VALUE!	19.4442
2000	Senegal	-1.21854	0.164965	0.320727	-1.12673	2.69176	17.8234	1.37397	3.10882	3.10882	37.2168	27.9251	4.17657	7.01676	1.9483	21.8929
2000	Sierra Leone	-1.92028	0	1.81375	#VALUE!	0.745756	#VALUE!	0.115181	0.0924063	0.0924063	39.3951	18.1348	4.05231	5.7113	1.74245	20.729
2000	Solomon Islands	-1.21854	0.164965	-0.761361	#NUM!	2.78708	15.6819	0.00729324	1.90533	1.8141	39.1667	24.4231	4.15245	7.30099	1.98801	18.8403
2000	Somalia	-1.92028	0	#VALUE!	#VALUE!	#VALUE!	#VALUE!	#VALUE!	#VALUE!	#VALUE!	..	..	#NUM!	#VALUE!	#VALUE!	21.2718
2000	Sudan	-0.707493	0.285102	1.16306	#NUM!	0.818962	15.2971	1.654	3.21439	2.9215	13.4197	15.9846	3.38114	6.90117	1.93169	23.0885
2000	Tanzania	-1.21854	0.164965	1.24255	#NUM!	1.13552	16.8261	-2.8166	2.85973	2.93159	13.1718	10.8091	3.17726	6.25781	1.83383	22.5107
2000	Togo	-1.21854	0.164965	1.26672	-0.280381	2.63571	15.7218	0.833085	2.72815	2.68659	40.4486	28.2175	4.22925	6.32552	1.84459	20.93
2000	Uganda	2.07806	0.939931	0.953495	#VALUE!	#VALUE!	19.682	1.34665	2.96958	2.95668	22.0976	10.6514	3.48887	6.31217	1.84248	21.8388
2000	Yemen, Rep.	2.33359	1	-2.71357	#NUM!	1.5795	17.9182	2.59105	#VALUE!	#VALUE!	..	..	#NUM!	7.06364	1.95496	22.1364
2000	Zambia	2.33359	1	1.21785	#VALUE!	#VALUE!	16.9977	#VALUE!	#VALUE!	#VALUE!	36.4636	23.9239	4.10078	6.85513	1.925	22.2292
2001	Afghanistan			#VALUE!	#VALUE!	#VALUE!	#VALUE!	#VALUE!	#VALUE!	#VALUE!	..	..	#NUM!	#VALUE!	#VALUE!	#VALUE!
2001	Bangladesh	-1.21854	0.164965	-1.92796	-3.26612	3.18551	15.1238	1.36045	3.18529	3.18529	18.7115	13.3866	3.46879	6.29396	1.83959	23.3912
2001	Benin	-1.21854	0.164965	-0.783099	#NUM!	1.63629	16.1445	0.818741	2.87654	2.94775	28.3886	19.8686	3.87654	6.8779	1.92831	20.9868
2001	Bhutan	-1.21854	0.164965	#VALUE!	#VALUE!	2.31232	#VALUE!	#VALUE!	4.13638	4.12156	49.2916	27.1359	4.33634	7.07993	1.95726	19.3958
2001	Burkina Faso	-1.21854	0.164965	-1.62741	-3.9777	2.27302	17.6004	0.44761	2.60608	2.61478	22.6141	9.04408	3.455	6.22874	1.82917	20.9979
2001	Burundi	-1.21854	0.164965	#NUM!	#NUM!	2.79134	14.6723	#VALUE!	1.497	1.497	15.7848	5.1792	3.04281	5.43224	1.69235	20.7087
2001	Cambodia	-0.594602	0.31164	1.30203	-2.20953	1.78975	17.7734	1.04074	2.92637	2.76184	61.2022	52.5412	4.73395	6.11803	1.81124	21.4554
2001	Central African Republic	-1.21854	0.164965	-0.586426	#VALUE!	1.80984	#VALUE!	#VALUE!	2.32638	2.32638	22.5732	17.1573	3.68212	6.06856	1.80312	20.4467
2001	Chad	-1.21854	0.164965	3.29136	#VALUE!	1.46753	#VALUE!	#VALUE!	3.69512	3.59948	49.6561	14.6658	4.1639	6.20853	1.82592	20.6995
2001	Comoros	-1.21854	0.164965	-1.19487	#VALUE!	1.44471	#VALUE!	#VALUE!	2.89272	2.84004	26.921	8.83626	3.57675	7.1655	1.96928	19.1959
2001	Congo, Dem. Rep.	-0.963017	0.225033	0.317933	-4.41457	-0.608982	#VALUE!	#VALUE!	1.90273	1.89654	13.0543	11.9877	3.22055	5.62092	1.72649	22.7486
2001	Djibouti	2.33359	1	-0.522996	#VALUE!	3.27489	14.391	0.735672	#VALUE!	#VALUE!	..	..	#NUM!	#VALUE!	#VALUE!	19.2815
2001	Eritrea	-1.21854	0.164965	0.47776	#VALUE!	3.36833	#VALUE!	#VALUE!	3.56277	3.56277	61.2557	10.807	4.27754	6.50256	1.8722	19.794
2001	Ethiopia	-1.21854	0.164965	1.44569	#VALUE!	2.87799	16.4562	-1.50288	#NUM!	#VALUE!	..	..	#NUM!	5.33635	1.67454	22.4411
2001	Gambia, The	2.33359	1	1.64121	#VALUE!	2.11883	#VALUE!	#VALUE!	2.41348	2.41348	25.1085	21.8208	3.84864	6.74938	1.90945	19.8917
2001	Guinea-Bissau	-1.21854	0.164965	-2.29499	#NUM!	-0.90986	15.4505	0.937718	2.3248	2.3154	26.823	21.1946	3.87157	6.31097	1.84229	20.4745
2001	Haiti	1.05597	0.699657	-2.67178	#NUM!	2.11628	16.7777	2.28209	2.08025	2.08025	19.284	6.77731	3.26045	7.02749	1.94983	20.7659
2001	Kiribati	1.05597	0.699657	#NUM!	-1.80831	#VALUE!	#VALUE!	#VALUE!	#VALUE!	#VALUE!	97.7883	15.676	4.73149	7.41963	2.00413	#VALUE!
2001	Lao PDR	-0.850126	0.251572	0.301274	-4.01065	2.26039	13.0456	-3.23724	2.60591	2.60591	38.0263	27.8732	4.18813	6.55148	1.87969	21.6533
2001	Liberia	2.33359	1	-0.0876136	#NUM!	0.707791	#VALUE!	#VALUE!	3.26207	3.26207	31.4184	33.9731	4.18039	6.41293	1.85832	20.7976
2001	Madagascar	-0.148388	0.416537	0.537178	-3.88362	1.94297	16.2505	-1.60993	2.67478	2.67478	20.9649	20.0702	3.71443	6.22262	1.82819	22.0565
2001	Malawi	-1.21854	0.164965	0.117231	#NUM!	1.65018	13.3423	-3.13472	2.70113	2.6246	39.1272	27.9912	4.20646	5.89648	1.77436	21.6271
2001	Mali	-1.21854	0.164965	1.79607	1.10237	2.60254	16.9634	0.93385	3.01991	2.84393	33.8884	26.3124	4.09769	6.43281	1.86141	21.6752
2001	Mauritania	-1.21854	0.164965	1.47995	#VALUE!	#VALUE!	#VALUE!	#VALUE!	2.52641	3.47329	35.1642	25.537	4.10596	7.26041	1.98244	21.3607
2001	Mozambique	-1.21854	0.164965	1.55425	#VALUE!	2.24906	17.9773	-0.255416	3.42012	2.54837	30.1322	18.4428	3.88311	5.75473	1.75002	22.0181
2001	Myanmar	-1.92028	0	1.16803	#VALUE!	2.39809	16.4527	0.583988	#VALUE!	#VALUE!	0.446711	0.4706	-0.0863095	5.93192	1.78035	22.4324
2001	Nepal	-1.21854	0.164965	-1.05817	#NUM!	3.38154	17.0062	0.894812	3.10652	2.95466	33.2391	22.5608	4.02177	6.15097	1.81661	21.7049
2001	Niger	-1.21854	0.164965	-0.0807537	#NUM!	1.77796	16.1514	-0.107463	2.62412	2.55868	19.5579	13.4558	3.49692	6.09581	1.8076	21.133
2001	Rwanda	-1.21854	0.164965	-0.0611551	#VALUE!	2.20591	17.3033	-0.918408	2.54827	2.54827	21.9292	7.37462	3.37772	5.90587	1.77595	20.8742
2001	S? Tom�and Principe	0.362659	0.536674	1.37369	#NUM!	1.47194	13.3911	-0.316107	#VALUE!	#VALUE!	..	..	#NUM!	6.73435	1.90722	19.4615
2001	Senegal	-1.21854	0.164965	-0.314563	-2.32009	2.47086	17.7535	1.59705	3.12346	3.12346	37.7643	28.7263	4.19706	7.03751	1.95125	21.8926
2001	Sierra Leone	-1.92028	0	-0.103169	#NUM!	0.472459	12.7349	-0.562181	2.38565	2.38565	27.5845	7.83994	3.5674	5.60944	1.72445	20.785
2001	Solomon Islands	-1.21854	0.164965	#NUM!	-1.09102	2.92819	14.6289	0.0647783	1.85028	1.79547	33.8661	15.5804	3.90089	7.19103	1.97283	18.8833
2001	Somalia	-1.92028	0	#VALUE!	#VALUE!	#VALUE!	#VALUE!	#VALUE!	#VALUE!	#VALUE!	..	..	#NUM!	#VALUE!	#VALUE!	21.2535
2001	Sudan	-0.451969	0.345171	1.47112	#VALUE!	1.08704	14.4574	1.7246	3.19772	2.88554	12.7955	11.3979	3.18608	6.93633	1.93677	23.0323
2001	Tanzania	-1.21854	0.164965	1.39729	-5.19199	1.41447	17.2058	-2.18653	2.90747	2.9743	14.1882	13.8323	3.33294	6.29069	1.83907	22.4325
2001	Togo	-1.21854	0.164965	1.58981	-2.15365	2.55212	15.4824	1.53147	2.79407	2.73549	43.6463	28.9567	4.28501	6.30605	1.84151	20.9087
2001	Uganda	2.33359	1	0.953158	#VALUE!	#VALUE!	19.6867	1.78645	2.96021	2.94694	23.8119	11.5181	3.56473	6.33195	1.84561	21.9187
2001	Yemen, Rep.			0.453105	-1.90932	1.74578	17.9682	2.57474	#VALUE!	#VALUE!	..	..	#NUM!	7.07214	1.95616	22.1939
2001	Zambia	2.33359	1	1.26451	#VALUE!	#VALUE!	17.1619	#VALUE!	#VALUE!	#VALUE!	39.5586	25.1097	4.16927	6.88076	1.92873	22.3288
2002	Afghanistan			0.209443	#VALUE!	#VALUE!	#VALUE!	#VALUE!	#VALUE!	#VALUE!	..	..	#NUM!	5.80001	1.75786	#VALUE!
2002	Bangladesh	-1.21854	0.164965	-2.3478	-5.33317	3.26607	15.5621	1.65301	3.19218	3.19218	16.5574	12.41	3.36617	6.31337	1.84267	23.4947
2002	Benin	-1.21854	0.164965	#NUM!	#NUM!	1.57551	15.7099	0.600539	2.6969	2.82806	24.0418	19.7266	3.77891	6.89286	1.93049	21.0931
2002	Bhutan	-1.21854	0.164965	-0.76429	#VALUE!	2.43839	#VALUE!	#VALUE!	4.12903	4.14008	50.863	24.6141	4.32383	7.16393	1.96906	19.7474
2002	Burkina Faso	-1.21854	0.164965	-0.879921	-3.04974	2.1814	17.7295	0.483313	2.5991	2.59224	22.4472	8.86537	3.44402	6.24259	1.8314	21.0627
2002	Burundi	-1.21854	0.164965	#NUM!	#NUM!	3.01113	14.8541	#VALUE!	1.37338	1.37338	16.988	4.6858	3.07611	5.44875	1.69539	20.8224
2002	Cambodia	-0.339078	0.371709	1.11739	#NUM!	1.84219	18.0591	1.05471	2.89727	2.94595	64.2708	55.4221	4.78493	6.16319	1.81859	21.5448
2002	Central African Republic	-1.21854	0.164965	-0.563292	-8.94522	1.76482	#VALUE!	#VALUE!	2.26436	2.26436	20.1459	15.9627	3.58653	6.0828	1.80546	20.7075
2002	Chad	-1.21854	0.164965	3.83461	#VALUE!	1.43802	#VALUE!	#VALUE!	4.09694	4.08972	113.661	12.6899	4.83906	6.25146	1.83282	20.8523
2002	Comoros	-1.21854	0.164965	-2.29217	#VALUE!	1.50475	#VALUE!	#VALUE!	2.89272	2.84004	26.9209	8.83618	3.57675	7.16433	1.96911	19.2946
2002	Congo, Dem. Rep.	-1.21854	0.164965	0.765179	-1.37851	-0.710522	#VALUE!	#VALUE!	2.0063	2.00538	13.6455	15.6713	3.37816	5.6206	1.72644	22.9023
2002	Djibouti	2.33359	1	-0.543608	#VALUE!	3.19443	14.3391	0.928262	#VALUE!	#VALUE!	..	..	#NUM!	#VALUE!	#VALUE!	19.5232
2002	Eritrea	-1.21854	0.164965	1.13833	#VALUE!	3.35385	#VALUE!	#VALUE!	3.38605	3.38605	64.809	11.7812	4.33847	6.48837	1.87001	20.0083
2002	Ethiopia	-1.21854	0.164965	1.17806	#VALUE!	2.88916	16.6236	-0.867091	#NUM!	#VALUE!	..	..	#NUM!	5.32271	1.67198	22.5697
2002	Gambia, The	2.33359	1	2.00236	#VALUE!	2.3693	#VALUE!	#VALUE!	1.9849	1.9849	32.4856	27.1574	4.08838	6.68437	1.89977	20.0448
2002	Guinea-Bissau	-1.21854	0.164965	-0.164239	-1.40994	#NUM!	15.5049	1.43984	2.00357	1.98932	23.3513	17.8331	3.71806	6.27902	1.83721	20.5492
2002	Haiti	1.05597	0.699657	-2.37153	#NUM!	2.30121	16.9066	2.40369	2.26694	2.26694	18.6817	6.39083	3.22177	7.01996	1.94876	20.7983
2002	Kiribati	1.05597	0.699657	-1.06136	-1.89373	#VALUE!	#VALUE!	#VALUE!	#VALUE!	#VALUE!	110.014	19.4142	4.86312	7.43998	2.00687	#VALUE!
2002	Lao PDR	-0.850126	0.251572	-1.37367	-4.4763	2.14148	13.0944	-3.18253	3.36869	3.36869	38.5024	28.7525	4.20849	6.59363	1.8861	21.8558
2002	Liberia	2.33359	1	-1.19716	3.772	0.720236	#VALUE!	#VALUE!	3.26206	3.26206	30.779	42.3573	4.29232	6.42618	1.86038	20.8444
2002	Madagascar	-0.148388	0.416537	-1.29475	#NUM!	1.89589	15.3662	-0.601607	2.39519	2.39519	28.3661	21.8156	3.91565	6.0596	1.80164	22.1432
2002	Malawi	-1.21854	0.164965	-1.77918	-2.07352	1.01047	13.0129	-3.7241	2.50989	2.33309	26.0402	15.8606	3.73531	5.889	1.77309	21.7055
2002	Mali	-1.21854	0.164965	#NUM!	#NUM!	2.68509	17.2274	1.26381	2.75657	2.84452	29.7418	28.0875	4.0575	6.43322	1.86148	21.6239
2002	Mauritania	-1.21854	0.164965	1.33222	-3.8854	#VALUE!	#VALUE!	#VALUE!	2.25589	3.73719	32.0119	24.7736	4.03928	7.24651	1.98052	21.3624
2002	Mozambique	-1.21854	0.164965	1.81104	#NUM!	2.255	17.7257	-0.0771519	3.5946	2.93408	49.3817	21.2897	4.25804	5.81425	1.76031	22.2063
2002	Myanmar	-1.92028	0	0.797825	#VALUE!	2.33649	16.9529	0.441413	#VALUE!	#VALUE!	0.225449	0.285754	-0.670987	6.03542	1.79765	22.5157
2002	Nepal	-1.21854	0.164965	#NUM!	#VALUE!	3.12978	17.3445	2.41708	3.00797	2.97373	28.4936	17.7371	3.83364	6.13675	1.81429	21.8026
2002	Niger	-1.21854	0.164965	-1.26819	-2.02168	1.48481	15.6716	-0.378473	2.6828	2.57356	18.9156	11.9188	3.42863	6.10718	1.80946	21.2508
2002	Rwanda	-1.21854	0.164965	-2.57307	#VALUE!	2.24335	17.2753	-1.00307	2.53511	2.53511	21.4299	6.23987	3.32034	6.00627	1.7928	20.9893
2002	S? Tom�and Principe	0.618183	0.596742	1.44144	#NUM!	1.73674	13.0681	-0.0659804	#VALUE!	#VALUE!	..	..	#NUM!	6.73942	1.90797	19.5232
2002	Senegal	-1.21854	0.164965	0.202632	-0.563188	2.50835	17.4923	1.63429	2.84351	3.21163	38.9652	28.5489	4.21234	7.01967	1.94872	21.9872
2002	Sierra Leone	-1.92028	0	-0.185303	#NUM!	0.693479	14.7774	0.554221	2.45717	2.45717	29.8364	8.54942	3.64769	5.80029	1.75791	20.9097
2002	Solomon Islands	-1.21854	0.164965	-3.1967	-0.732601	2.89748	14.1427	-0.100307	1.60277	1.53168	29.2103	19.2311	3.88035	7.13593	1.96514	18.9831
2002	Somalia	-1.92028	0	#VALUE!	#VALUE!	#VALUE!	#VALUE!	#VALUE!	#VALUE!	#VALUE!	..	..	#NUM!	#VALUE!	#VALUE!	21.2921
2002	Sudan	-0.451969	0.345171	1.57231	#VALUE!	1.52117	15.0937	1.88776	3.27424	2.99808	17.4174	13.979	3.44669	6.97071	1.94172	23.0899
2002	Tanzania	-1.21854	0.164965	1.02858	-6.38396	1.65293	17.111	-2.46683	2.89491	2.95963	13.213	14.2767	3.31381	6.33207	1.84563	22.5136
2002	Togo	-1.21854	0.164965	1.22466	-0.898332	2.44	16.6505	1.80436	2.83212	2.76368	42.6042	30.2728	4.28877	6.31739	1.84331	21.0128
2002	Uganda	2.33359	1	1.09478	#NUM!	#VALUE!	19.6951	1.96725	3.00654	2.99389	25.0645	11.2133	3.59121	6.38426	1.85384	21.9943
2002	Yemen, Rep.	2.33359	1	0.0665174	-1.33681	1.75795	17.9791	2.49317	#VALUE!	#VALUE!	..	..	#NUM!	7.08184	1.95753	22.2432
2002	Zambia	2.33359	1	1.9622	#VALUE!	#VALUE!	17.4399	#VALUE!	#VALUE!	#VALUE!	37.7828	27.1337	4.1731	6.89903	1.93138	22.4235
2003	Afghanistan			0.246875	-3.81011	#VALUE!	#VALUE!	#VALUE!	#VALUE!	#VALUE!	..	..	#NUM!	5.83797	1.76438	#VALUE!
2003	Bangladesh	-1.21854	0.164965	-0.807524	-5.37791	3.25958	15.7712	1.66872	3.20596	3.20596	16.2267	11.4311	3.31991	6.34237	1.84725	23.5957
2003	Benin	-1.21854	0.164965	-1.61286	#NUM!	2.03748	15.4733	0.0373021	2.71891	2.86468	22.9719	18.6443	3.72849	6.89632	1.93099	21.0336
2003	Bhutan	-1.21854	0.164965	-0.58347	#VALUE!	2.59306	#VALUE!	#VALUE!	4.10578	4.11198	52.3417	26.2892	4.36476	7.22024	1.97689	19.99
2003	Burkina Faso	-1.21854	0.164965	-0.487273	-3.20727	2.42952	18.1617	0.125511	2.73821	2.66718	21.1478	9.22043	3.4134	6.28874	1.83876	21.189
2003	Burundi	-1.21854	0.164965	#NUM!	#NUM!	3.00235	14.9997	#VALUE!	2.0629	2.0629	20.9949	6.38141	3.30968	5.40631	1.68757	20.9479
2003	Cambodia	-0.0835547	0.431778	0.560368	-1.85871	1.97564	17.8444	1.01237	3.00066	2.92699	66.5603	56.5205	4.81284	6.22769	1.82901	21.6614
2003	Central African Republic	-1.21854	0.164965	-0.00859552	#VALUE!	1.82188	#VALUE!	#VALUE!	1.85705	1.85705	17.9952	18.236	3.58992	6.00673	1.79288	20.6321
2003	Chad	-1.21854	0.164965	3.25744	#VALUE!	1.43387	#VALUE!	#VALUE!	3.95358	3.88364	58.7459	24.633	4.4234	6.35023	1.84849	21.0628
2003	Comoros	-1.21854	0.164965	-1.93069	#NUM!	1.62399	12.2621	1.76799	2.89272	2.84004	26.9208	8.83613	3.57674	7.16132	1.96869	19.381
2003	Congo, Dem. Rep.	-1.21854	0.164965	1.47651	-1.33876	-0.228173	#VALUE!	#VALUE!	2.25387	2.24334	30.0309	24.0004	3.98956	5.6442	1.73063	23.0393
2003	Djibouti	2.33359	1	0.827127	#VALUE!	3.11726	15.3922	1.37766	#VALUE!	#VALUE!	..	..	#NUM!	#VALUE!	#VALUE!	19.7068
2003	Eritrea	-1.92028	0	1.05526	#VALUE!	3.40816	#VALUE!	#VALUE!	3.2788	3.2788	67.5655	6.44233	4.30417	6.41425	1.85852	20.2209
2003	Ethiopia	-1.21854	0.164965	1.68494	#NUM!	2.86224	16.6643	-0.618287	#NUM!	#VALUE!	..	..	#NUM!	5.27235	1.66248	22.6754
2003	Gambia, The	2.33359	1	1.32224	#VALUE!	2.46453	13.1733	2.4071	2.30647	2.30647	37.765	31.0938	4.23206	6.71881	1.90491	20.1578
2003	Guinea-Bissau	-1.21854	0.164965	-0.175638	-2.22462	-0.303149	15.6855	1.57766	2.20638	2.19418	24.5918	18.6798	3.7675	6.26195	1.83449	20.6392
2003	Haiti	1.31149	0.759726	-1.2874	#NUM!	2.28368	17.2607	2.7862	2.82841	2.82841	27.578	9.47478	3.61234	7.03646	1.95111	20.914
2003	Kiribati	1.05597	0.699657	-0.296558	-1.93967	#VALUE!	#VALUE!	#VALUE!	#VALUE!	#VALUE!	93.0452	17.6222	4.70653	7.44247	2.0072	#VALUE!
2003	Lao PDR	-1.21854	0.164965	-0.0377333	#NUM!	1.93429	13.8122	-3.2742	3.32401	3.32401	37.0717	23.5004	4.10383	6.63747	1.89273	21.6185
2003	Liberia	2.33359	1	3.90725	3.14094	0.939292	#VALUE!	#VALUE!	3.1696	3.1696	35.863	36.0577	4.27556	6.05028	1.8001	20.8984
2003	Madagascar	-0.148388	0.416537	-1.59936	#VALUE!	2.02005	16.7017	-1.36762	2.61919	2.61919	20.3364	13.6942	3.52726	6.12276	1.81201	22.2542
2003	Malawi	-1.21854	0.164965	0.719427	-3.19777	1.14327	15.7581	-0.83573	2.55896	2.36863	30.672	20.1705	3.92873	5.92032	1.77839	21.8
2003	Mali	-1.21854	0.164965	0.430698	#NUM!	2.70015	17.8692	1.18475	3.03552	2.94273	32.8588	25.7693	4.07121	6.48949	1.87018	21.77
2003	Mauritania	-1.21854	0.164965	1.60358	#NUM!	#VALUE!	#VALUE!	#VALUE!	3.0669	3.86197	36.1933	19.1248	4.0131	7.28544	1.98588	21.4285
2003	Mozambique	-1.21854	0.164965	1.67551	#VALUE!	2.13326	17.2001	0.0973413	3.39749	2.63808	45.0222	22.4304	4.21143	5.851	1.76661	22.2742
2003	Myanmar	-1.92028	0	0.866158	#VALUE!	1.40993	16.9339	-0.215112	#VALUE!	#VALUE!	0.158395	0.207565	-1.00523	6.15576	1.81739	22.6098
2003	Nepal	-1.21854	0.164965	-1.45481	#VALUE!	3.26357	17.0809	2.49982	3.06383	2.99193	28.548	15.6999	3.78981	6.16117	1.81827	21.8658
2003	Niger	-1.21854	0.164965	-0.605275	-2.24735	1.52003	16.0196	-0.284413	2.63407	2.56302	20.1086	13.2742	3.50804	6.09177	1.80694	21.3993
2003	Rwanda	-1.21854	0.164965	-1.51501	#VALUE!	2.18937	17.2058	-0.798888	2.57794	2.57794	21.5339	7.7848	3.37823	6.01273	1.79388	21.0709
2003	S? Tom�and Principe	0.873706	0.656811	1.20313	#NUM!	2.30627	13.2245	0.578997	#VALUE!	#VALUE!	..	..	#NUM!	6.78315	1.91444	19.5864
2003	Senegal	-1.21854	0.164965	-0.00383671	-0.865262	2.57536	17.8624	1.7745	3.1035	3.06864	38.7365	26.6228	4.1799	7.0596	1.95439	22.1011
2003	Sierra Leone	-1.92028	0	-0.475359	#NUM!	1.05177	15.0402	0.624958	2.41834	2.41834	31.9847	13.9213	3.8266	5.84304	1.76525	21.0337
2003	Solomon Islands	-1.21854	0.164965	#NUM!	-1.46013	2.88941	14.271	0.0961824	2.18353	2.15239	29.898	24.9244	4.0041	7.17289	1.97031	18.9642
2003	Somalia	-1.92028	0	#VALUE!	#VALUE!	#VALUE!	#VALUE!	#VALUE!	#VALUE!	#VALUE!	..	..	#NUM!	#VALUE!	#VALUE!	21.3348
2003	Sudan	-0.451969	0.345171	2.03414	#NUM!	1.80366	13.3847	1.93643	3.28521	3.03409	17.1698	14.8279	3.46566	7.01726	1.94837	23.141
2003	Tanzania	-1.21854	0.164965	0.737837	-4.21133	1.82296	17.1151	-2.83942	3.02904	3.07705	15.3504	15.0879	3.4157	6.36873	1.8514	22.5149
2003	Togo	-1.21854	0.164965	0.773917	-1.32439	2.65288	17.1593	1.95205	2.68378	2.77471	45.415	32.8029	4.3595	6.35705	1.84956	21.1272
2003	Uganda	2.33359	1	1.11852	#NUM!	#VALUE!	19.0185	1.50903	3.04377	3.02933	25.199	11.3867	3.59966	6.41518	1.85867	22.1464
2003	Yemen, Rep.	2.33359	1	#NUM!	-0.879079	1.85102	17.9098	2.37788	#VALUE!	#VALUE!	..	..	#NUM!	7.0897	1.95864	22.2953
2003	Zambia	2.33359	1	1.95713	#VALUE!	#VALUE!	18.0852	-0.300378	#VALUE!	#VALUE!	36.6289	25.684	4.13217	6.94052	1.93738	22.4854
2004	Afghanistan			1.27419	#NUM!	#VALUE!	#VALUE!	#VALUE!	#VALUE!	#VALUE!	..	..	#NUM!	5.80879	1.75937	#VALUE!
2004	Bangladesh	-1.21854	0.164965	-0.371829	-5.07529	3.32911	15.8623	1.70554	3.21855	3.21855	15.7117	11.1465	3.29057	6.37728	1.85274	23.6517
2004	Benin	-1.21854	0.164965	#NUM!	#NUM!	2.0547	15.545	0.0212202	2.72252	2.77799	21.3894	18.5135	3.68645	6.90961	1.93291	21.1387
2004	Bhutan	-1.21854	0.164965	0.260909	#VALUE!	2.79007	#VALUE!	#VALUE!	4.17281	4.17722	64.0004	31.9439	4.56377	7.26126	1.98255	20.199
2004	Burkina Faso	-1.21854	0.164965	-1.33488	#NUM!	2.56136	18.1871	-0.204881	2.74201	2.74951	24.5994	10.8816	3.569	6.30327	1.84107	21.2989
2004	Burundi	-1.21854	0.164965	-5.32202	#NUM!	2.85364	12.7088	-5.38928	2.33671	2.33671	24.6234	6.95275	3.4524	5.42181	1.69043	20.9647
2004	Cambodia	0.171969	0.491846	0.900965	-1.65081	2.19999	17.8453	1.01575	2.78548	2.90909	70.9055	63.6059	4.90165	6.30986	1.84211	21.7408
2004	Central African Republic	-1.21854	0.164965	0.17303	#VALUE!	1.96859	#VALUE!	#VALUE!	1.91871	1.91871	19.246	13.9979	3.50387	6.04488	1.79921	20.668
2004	Chad	-1.21854	0.164965	2.35652	#VALUE!	1.14223	#VALUE!	#VALUE!	3.18981	3.12414	50.7597	51.0089	4.6227	6.60236	1.88743	21.1462
2004	Comoros	-1.21854	0.164965	-2.24308	#NUM!	1.40896	12.6637	2.03937	2.89272	2.84004	26.921	8.83603	3.57675	7.15659	1.96803	19.4108
2004	Congo, Dem. Rep.	-1.21854	0.164965	1.37931	-2.61088	0.0909698	#VALUE!	#VALUE!	2.50609	2.49668	26.6069	22.7295	3.89866	5.67795	1.73659	23.0366
2004	Djibouti	2.33359	1	1.75556	#VALUE!	3.04984	15.3567	1.31224	#VALUE!	#VALUE!	..	..	#NUM!	#VALUE!	#VALUE!	19.7813
2004	Eritrea	-1.21854	0.164965	0.776271	#VALUE!	3.2937	#VALUE!	#VALUE!	3.00879	3.00879	59.7955	5.7754	4.18313	6.38399	1.85379	20.3723
2004	Ethiopia	-1.21854	0.164965	1.68277	#NUM!	2.80513	16.0373	0.277715	#NUM!	#VALUE!	..	..	#NUM!	5.37136	1.68108	22.563
2004	Gambia, The	2.33359	1	1.75312	#VALUE!	1.61593	13.1657	1.84301	2.66154	2.66154	29.3395	20.5948	3.91071	6.7553	1.91033	20.2475
2004	Guinea-Bissau	-1.21854	0.164965	-1.02154	#NUM!	0.221568	15.4971	1.64981	2.17754	2.16486	26.3852	18.4599	3.80321	6.26594	1.83513	20.6996
2004	Haiti	1.56701	0.819794	-2.32029	#NUM!	2.12756	17.4667	2.74159	2.44784	2.44784	25.5302	8.44302	3.52557	7.00767	1.94701	20.9262
2004	Kiribati	1.05597	0.699657	0.646314	-1.94013	#VALUE!	#VALUE!	#VALUE!	#VALUE!	#VALUE!	91.0084	12.1822	4.63658	7.40749	2.00249	#VALUE!
2004	Lao PDR	-1.21854	0.164965	-0.33562	-3.06339	1.90409	13.5924	-3.38204	3.45803	3.45803	41.1676	24.9121	4.19086	6.68388	1.8997	21.7858
2004	Liberia	2.33359	1	2.12828	3.52477	1.20959	12.0792	1.87423	3.05761	3.05761	222.878	67.6217	5.6716	6.05728	1.80126	20.9398
2004	Madagascar	-0.148388	0.416537	0.04372	#VALUE!	2.15261	16.0129	-1.48196	3.05169	3.05169	29.3181	19.4573	3.88723	6.14413	1.8155	21.9741
2004	Malawi	-1.21854	0.164965	1.13189	-2.94324	1.30257	15.8056	-0.640446	2.62138	2.50556	32.618	18.8482	3.94093	5.94828	1.7831	21.9159
2004	Mali	-1.21854	0.164965	0.443588	#NUM!	2.83363	17.9729	1.04922	3.07404	3.00505	31.6344	23.6772	4.01298	6.47323	1.86768	21.8448
2004	Mauritania	-1.21854	0.164965	2.83936	-1.77401	#VALUE!	#VALUE!	#VALUE!	3.56257	3.80168	51.9495	23.2693	4.3204	7.30335	1.98833	21.4322
2004	Mozambique	-1.21854	0.164965	1.82958	#VALUE!	1.95551	16.8239	-0.282713	3.23168	2.46902	42.9497	25.697	4.22897	5.89765	1.77455	22.3217
2004	Myanmar	-1.92028	0	0.693229	#VALUE!	1.55607	17.0048	0.0981641	#VALUE!	#VALUE!	0.14112	0.186737	-1.11518	6.27437	1.83647	22.6388
2004	Nepal	-1.21854	0.164965	#NUM!	#VALUE!	3.29944	17.9683	2.4256	3.19994	3.01265	29.4646	16.6827	3.83184	6.19353	1.82351	21.9159
2004	Niger	-1.21854	0.164965	-0.432077	-1.2165	1.50115	17.0309	0.464206	2.5255	2.6569	22.7055	14.2586	3.60995	6.05831	1.80143	21.3201
2004	Rwanda	-1.21854	0.164965	-1.12695	#VALUE!	2.28561	17.2372	-0.884786	2.66438	2.66438	23.0692	10.4109	3.51095	6.07025	1.8034	21.1563
2004	S? Tom�and Principe	1.12923	0.71688	1.11692	#NUM!	2.74218	13.327	-0.0408153	#VALUE!	#VALUE!	..	..	#NUM!	6.79891	1.91676	19.6457
2004	Senegal	-1.21854	0.164965	0.302455	-0.324448	2.654	18.1588	1.83032	3.07385	3.10239	39.7687	27.1387	4.20331	7.09149	1.9589	22.0214
2004	Sierra Leone	-1.92028	0	1.44025	#NUM!	1.24519	14.7727	0.534265	2.33457	2.33457	29.1174	16.4707	3.81965	5.86313	1.76868	21.0872
2004	Solomon Islands	-1.21854	0.164965	#NUM!	#NUM!	2.82718	14.4092	0.782615	2.37484	2.24697	39.9698	29.1801	4.23628	7.21184	1.97572	18.9308
2004	Somalia	-1.92028	0	#VALUE!	#VALUE!	#VALUE!	#VALUE!	#VALUE!	#VALUE!	#VALUE!	..	..	#NUM!	#VALUE!	#VALUE!	21.3415
2004	Sudan	0.362659	0.536674	1.95192	#NUM!	2.0295	14.5763	1.87767	3.37829	3.17545	20.0324	17.758	3.63205	7.02741	1.94982	23.1834
2004	Tanzania	-1.21854	0.164965	0.975977	#NUM!	1.96111	17.3385	-2.492	3.19807	3.24514	17.5582	16.0401	3.51447	6.41286	1.85831	22.6724
2004	Togo	-1.21854	0.164965	1.26547	-0.950835	2.58086	17.3504	2.07133	2.64364	2.71055	48.4286	33.2883	4.40326	6.32182	1.84401	21.1923
2004	Uganda	2.33359	1	1.31395	#NUM!	#VALUE!	19.0838	1.36385	3.00299	2.99295	22.7632	12.6969	3.56841	6.44918	1.86395	22.2088
2004	Yemen, Rep.	2.33359	1	0.0343639	-1.86205	1.96892	18.5006	2.22413	#VALUE!	#VALUE!	..	..	#NUM!	7.09984	1.96007	22.309
2004	Zambia	2.33359	1	1.76674	#NUM!	#VALUE!	18.1476	-0.251028	#VALUE!	#VALUE!	37.2731	33.54	4.26004	6.98271	1.94344	22.5807
2005	Afghanistan			1.47351	-3.72314	#VALUE!	#VALUE!	#NUM!	#VALUE!	#VALUE!	..	..	#NUM!	5.87839	1.77128	#VALUE!
2005	Bangladesh	-1.21854	0.164965	0.158037	-5.88045	3.37908	15.5125	1.82665	3.25155	3.25155	20.0041	14.3928	3.53797	6.42575	1.86031	23.582
2005	Benin	-1.21854	0.164965	#NUM!	#NUM!	2.20103	17.3283	0.805676	2.49205	2.71079	20.6123	18.4836	3.66602	6.89707	1.9311	21.0966
2005	Bhutan	-1.21854	0.164965	-0.249304	#VALUE!	2.92139	#VALUE!	#NUM!	3.97933	3.97961	66.2219	39.3023	4.65894	7.31619	1.99009	20.27
2005	Burkina Faso	-1.21854	0.164965	-0.164703	-1.24097	2.58748	18.2447	-0.0812904	2.86583	2.73682	24.3303	9.84185	3.53141	6.35675	1.84952	21.3446
2005	Burundi	-1.21854	0.164965	-2.94999	#NUM!	2.67716	12.1736	-5.05052	2.90142	2.9069	28.9	6.2	3.5582	5.3986	1.68614	20.8855
2005	Cambodia	0.427493	0.551915	1.79598	-2.68854	2.19458	18.6714	0.956005	2.91591	2.93848	72.7472	64.0847	4.91875	6.41858	1.8592	21.7628
2005	Central African Republic	-1.21854	0.164965	-0.280749	#VALUE!	1.93136	#VALUE!	#VALUE!	2.28897	2.28897	21.7082	13.3628	3.55737	6.03429	1.79746	20.6029
2005	Chad	-1.21854	0.164965	#NUM!	#VALUE!	0.93285	#VALUE!	#VALUE!	3.03034	3.02489	37.8695	47.9773	4.45256	6.7257	1.90594	21.1458
2005	Comoros	-1.21854	0.164965	-2.45955	#NUM!	1.64389	12.8981	2.11232	2.89272	2.84004	26.9211	8.83628	3.57676	7.16074	1.96861	19.3523
2005	Congo, Dem. Rep.	-1.21854	0.164965	0.408429	-2.18927	0.183209	17.2906	-2.59848	2.46639	2.45754	29.3704	22.9442	3.95728	5.70566	1.74146	22.9635
2005	Djibouti	2.33359	1	1.14207	#VALUE!	2.99948	15.3567	1.29412	#VALUE!	#VALUE!	..	..	#NUM!	#VALUE!	#VALUE!	19.7529
2005	Eritrea	-1.21854	0.164965	-2.0377	#VALUE!	3.31648	#VALUE!	#VALUE!	3.01256	3.01256	54.9403	6.16571	4.11261	6.37088	1.85174	20.3989
2005	Ethiopia	-1.21854	0.164965	0.759778	#NUM!	2.93735	16.6128	0.335916	#NUM!	#VALUE!	..	..	#NUM!	5.45508	1.69655	22.4934
2005	Gambia, The	2.33359	1	1.65258	#VALUE!	1.76682	13.5184	1.75277	2.62697	2.62697	30.1154	19.9033	3.9124	6.70044	1.90217	20.2396
2005	Guinea-Bissau	-1.21854	0.164965	0.392553	-2.13263	0.467686	15.493	1.22076	2.40029	2.36692	25.1687	16.1497	3.72131	6.28407	1.83802	20.6054
2005	Haiti	1.82254	0.879863	-0.99751	#NUM!	2.17904	17.9046	2.63821	2.28119	2.28119	23.4141	8.71562	3.46978	7.02696	1.94975	20.9685
2005	Kiribati	1.05597	0.699657	0.843299	-1.99358	#VALUE!	#VALUE!	#NUM!	#VALUE!	#VALUE!	111.294	14.3385	4.83336	7.43584	2.00631	#VALUE!
2005	Lao PDR	-1.21854	0.164965	0.0132334	#NUM!	1.99535	13.6412	-3.49525	3.52807	3.52807	42.8289	28.9637	4.27378	6.73686	1.90759	21.8798
2005	Liberia	2.33359	1	2.16621	3.82934	1.33754	12.1745	1.21095	2.96808	2.96808	211.273	59.0909	5.59977	6.08278	1.80546	20.888
2005	Madagascar	-0.148388	0.416537	0.377071	-0.51705	2.13955	16.958	0.551151	2.96151	2.96151	34.8107	24.3194	4.07974	6.16105	1.81825	21.8822
2005	Malawi	-1.21854	0.164965	1.34054	-2.49384	1.39691	15.8084	-0.483999	2.83877	2.72182	39.3268	18.1212	4.05088	5.95444	1.78414	21.8423
2005	Mali	-1.21854	0.164965	0.941771	#NUM!	2.69759	18.0544	1.04243	3.03888	3.00771	31.1365	22.9889	3.9913	6.5042	1.87245	21.8339
2005	Mauritania	-1.21854	0.164965	3.3197	-2.67506	2.91243	#VALUE!	#NUM!	3.88989	3.70689	61.4819	26.7532	4.48	7.35705	1.99566	21.4313
2005	Mozambique	-1.21854	0.164965	0.359818	-1.76928	2.21045	17.0136	-0.371885	3.1142	2.50233	41.5074	27.0953	4.22833	5.93312	1.78055	22.3257
2005	Myanmar	-1.92028	0	0.672773	#VALUE!	1.53838	16.7502	0.0771899	#VALUE!	#VALUE!	0.0954385	0.178455	-1.29501	6.3937	1.85531	22.5682
2005	Nepal	-1.21854	0.164965	-3.50136	#VALUE!	3.35781	18.0019	2.7017	3.2753	2.99281	29.4793	14.5837	3.78562	6.21502	1.82697	21.8579
2005	Niger	-1.21854	0.164965	0.126692	-1.07068	1.37457	17.1939	0.415251	2.96194	2.90258	23.9363	14.4114	3.6467	6.09178	1.80694	21.3002
2005	Rwanda	-1.21854	0.164965	-1.30428	#VALUE!	2.33338	#VALUE!	#NUM!	2.71808	2.71808	23.5329	10.7069	3.53339	6.14166	1.81509	21.07
2005	S? Tom�and Principe	1.12923	0.71688	2.44058	2.367	3.10141	13.0736	0.094675	#VALUE!	#VALUE!	..	..	#NUM!	6.84344	1.92329	19.5748
2005	Senegal	-1.21854	0.164965	0.421079	0.0475655	2.74735	18.3981	1.96839	3.19811	3.14964	42.4242	27.0174	4.24049	7.12062	1.96299	22.016
2005	Sierra Leone	-1.21854	0.164965	1.70425	#NUM!	1.20767	14.677	-1.91367	2.42477	2.42477	29.2998	17.5731	3.84744	5.86898	1.76968	21.172
2005	Solomon Islands	-1.21854	0.164965	-2.16334	#NUM!	2.88204	14.5627	0.406709	2.48021	2.3841	47.3935	29.5712	4.34335	7.24126	1.97979	18.8339
2005	Somalia	-1.92028	0	#VALUE!	#VALUE!	#VALUE!	#VALUE!	#VALUE!	#VALUE!	#VALUE!	..	..	#NUM!	#VALUE!	#VALUE!	21.3042
2005	Sudan	0.107136	0.476605	1.77287	#NUM!	2.33833	14.3683	0.975822	3.33679	3.1414	28.4019	19.1782	3.86241	7.07177	1.95611	23.1434
2005	Tanzania	-1.21854	0.164965	1.62622	#NUM!	2.05737	17.3188	-2.25135	3.31039	3.35148	19.9759	16.9834	3.60982	6.45678	1.86513	22.6715
2005	Togo	-1.21854	0.164965	1.43737	-1.71522	2.66356	17.3827	2.13348	2.80293	2.77637	51.2172	35.5581	4.46332	6.24806	1.83227	21.0876
2005	Uganda	2.33359	1	1.41362	#NUM!	#VALUE!	19.0988	1.24791	3.10706	3.10017	24.8146	14.1797	3.66342	6.4789	1.86855	22.1604
2005	Yemen, Rep.	2.33359	1	#NUM!	-1.95782	1.93765	18.5114	2.03588	#VALUE!	#VALUE!	..	..	#NUM!	7.12563	1.9637	22.2948
2005	Zambia	2.33359	1	1.45489	#VALUE!	#VALUE!	18.3552	-0.454837	#VALUE!	#VALUE!	31.5896	30.6107	4.13036	7.02646	1.94968	22.2155
2006	Afghanistan			1.22789	#VALUE!	1.5775	#VALUE!	#NUM!	#VALUE!	#VALUE!	..	..	#NUM!	5.90068	1.77507	20.6399
2006	Bangladesh	-1.21854	0.164965	-0.453096	-5.29724	3.43932	15.0161	2.0225	3.26363	3.26363	21.7585	16.3535	3.64053	6.47686	1.86824	23.6375
2006	Benin	-1.21854	0.164965	#NUM!	#NUM!	2.33554	17.9238	1.02398	2.55517	2.65052	21.7168	18.0579	3.68323	6.90677	1.9325	20.2199
2006	Bhutan	-1.21854	0.164965	-0.357039	#NUM!	3.0895	18.1333	-1.36304	3.86582	3.86294	60.7159	55.8338	4.75832	7.37057	1.99749	20.361
2006	Burkina Faso	-1.21854	0.164965	0.247364	-0.283367	2.68634	18.2716	0.0377968	2.78037	2.76602	24.1497	10.9569	3.55839	6.38752	1.85435	20.7168
2006	Burundi	-1.92028	0	-5.99905	#NUM!	2.76196	12.2365	-7.01219	2.91847	2.84566	35.1	7.3	3.74715	5.41886	1.68989	20.931
2006	Cambodia	1.12923	0.71688	1.89348	-2.16091	2.48426	18.605	0.926331	3.11427	2.96248	76.0212	68.5932	4.97407	6.5056	1.87266	21.8215
2006	Central African Republic	-1.21854	0.164965	0.864469	#VALUE!	1.90295	#VALUE!	#VALUE!	2.32574	2.32574	22.0799	14.316	3.59446	6.06136	1.80193	20.594
2006	Chad	-1.21854	0.164965	#NUM!	#VALUE!	0.795393	#VALUE!	#VALUE!	3.09977	3.09129	48.3288	47.5844	4.56344	6.69708	1.90167	21.2315
2006	Comoros	-1.21854	0.164965	-2.19416	#NUM!	1.59218	12.9199	2.2026	2.89272	2.84004	26.9211	8.83618	3.57675	7.16296	1.96892	19.3607
2006	Congo, Dem. Rep.	-1.21854	0.164965	0.572157	-2.06106	0.733936	17.2655	-2.42397	2.68419	2.67998	26.2632	21.7001	3.87044	5.72531	1.7449	23.0114
2006	Djibouti	2.33359	1	2.64504	#VALUE!	3.00484	15.3687	1.30915	#VALUE!	#VALUE!	..	..	#NUM!	#VALUE!	#VALUE!	19.9053
2006	Eritrea	-1.21854	0.164965	0.238617	#VALUE!	3.25765	#VALUE!	#VALUE!	2.61602	2.61602	38.3613	6.89951	3.81244	6.32926	1.84518	20.4766
2006	Ethiopia	-1.21854	0.164965	1.27207	#NUM!	3.01795	16.4639	0.119199	#NUM!	#VALUE!	..	..	#NUM!	5.53027	1.71024	21.4846
2006	Gambia, The	2.33359	1	2.05397	#VALUE!	1.97587	13.7607	1.80005	2.75307	2.75307	29.3398	21.0347	3.91948	6.66444	1.89679	20.3294
2006	Guinea-Bissau	-1.21854	0.164965	1.10513	-2.18325	0.848101	15.2793	1.4605	2.30166	2.36142	27.6005	12.8487	3.70005	6.28291	1.83783	20.6301
2006	Haiti	2.07806	0.939931	0.773665	#NUM!	2.16712	18.1398	2.66348	2.69451	2.69451	28.0321	5.32341	3.50722	7.02813	1.94992	21.0205
2006	Kiribati			-0.662316	-4.98627	#VALUE!	11.4333	2.46675	#VALUE!	#VALUE!	89.4858	10.9296	4.60931	7.41373	2.00333	#VALUE!
2006	Lao PDR	-1.21854	0.164965	1.69097	-10.9827	1.77051	15.5039	-2.09788	3.40351	3.40351	43.8063	38.1551	4.40625	6.80326	1.9174	22.0213
2006	Liberia	2.33359	1	2.26578	3.43255	1.55691	12.2698	1.95208	2.96807	2.96807	194.692	82.4462	5.62452	6.12621	1.81258	20.9088
2006	Madagascar	-0.148388	0.416537	1.52768	-1.74523	2.17266	17.1192	0.854155	3.01118	3.01118	34.6159	27.4869	4.12879	6.18442	1.82203	20.9452
2006	Malawi	-1.92028	0	-0.117112	-1.91169	1.62973	15.8086	-0.994435	2.99643	2.87465	36.7261	17.6338	3.99563	5.9732	1.78728	20.4549
2006	Mali	-1.21854	0.164965	0.763575	0.121373	2.74077	17.8614	1.12088	3.05364	3.00604	32.5477	28.4289	4.11049	6.51683	1.87439	21.1561
2006	Mauritania	-1.21854	0.164965	1.34983	-6.55573	2.68221	#VALUE!	#NUM!	3.25812	3.59448	40.4244	42.3641	4.41629	7.49679	2.01448	20.9977
2006	Mozambique	-1.21854	0.164965	1.00674	0.408965	2.32749	17.0774	-0.136841	3.07246	2.44905	36.9055	27.1869	4.16033	5.99745	1.79133	22.1264
2006	Myanmar	-1.92028	0	0.642812	#VALUE!	1.3551	17.2613	-0.230516	#VALUE!	#VALUE!	0.090851	0.157095	-1.39455	6.50945	1.87325	22.6118
2006	Nepal	-1.21854	0.164965	#NUM!	#VALUE!	3.50108	18.1871	2.77689	3.29034	3.03114	31.3154	13.4466	3.80136	6.23568	1.83029	21.907
2006	Niger	-1.21854	0.164965	-0.165467	#NUM!	1.35429	17.1928	0.496916	2.98611	2.94568	22.6609	13.8704	3.59817	6.11198	1.81025	20.3373
2006	Rwanda	-1.21854	0.164965	-0.0798726	#VALUE!	2.46564	#VALUE!	#NUM!	2.70982	2.68627	22.342	10.8395	3.50199	6.2072	1.82571	19.7804
2006	S? Tom�and Principe	0.427493	0.551915	3.2819	0.765238	3.2627	13.416	0.1139	#VALUE!	#VALUE!	..	..	#NUM!	6.9043	1.93214	19.6189
2006	Senegal	-1.21854	0.164965	0.894599	-0.402419	2.74466	18.385	2.05621	3.20695	3.2639	43.0974	25.6262	4.23009	7.11893	1.96276	21.3052
2006	Sierra Leone	-1.21854	0.164965	1.13874	-5.22813	1.21898	15.1723	-0.187871	2.33976	2.33976	25.0474	16.8654	3.73559	5.87835	1.77128	21.0987
2006	Solomon Islands	-1.21854	0.164965	2.10722	-0.127433	3.05574	16.2279	0.690198	2.51577	2.42806	48.5265	30.6392	4.37154	7.26527	1.98311	18.8774
2006	Somalia	-1.92028	0	#VALUE!	#VALUE!	#VALUE!	#VALUE!	#VALUE!	#VALUE!	#VALUE!	..	..	#NUM!	#VALUE!	#VALUE!	21.3266
2006	Sudan	-0.148388	0.416537	1.63736	#NUM!	2.63621	14.7086	0.804488	3.36461	3.19695	26.6713	19.0737	3.82308	7.13989	1.9657	23.2044
2006	Tanzania	-1.21854	0.164965	0.770624	#NUM!	2.28136	17.2051	-2.4953	3.41194	3.45009	24.3532	18.415	3.75579	6.49194	1.87056	21.8343
2006	Togo	-1.21854	0.164965	1.35842	#NUM!	2.76508	17.4705	2.29157	2.91713	2.88828	51.6353	35.3707	4.46598	6.24762	1.8322	21.1538
2006	Uganda	2.33359	1	1.86517	#NUM!	#VALUE!	19.1437	1.41566	3.05071	3.04094	28.3579	15.2754	3.77582	6.54979	1.87943	20.818
2006	Yemen, Rep.	2.33359	1	1.77167	-3.02566	1.9335	18.6067	1.90636	#VALUE!	#VALUE!	..	..	#NUM!	7.12839	1.96409	22.3523
2006	Zambia	2.33359	1	1.57425	#VALUE!	#VALUE!	18.5644	-0.793744	#VALUE!	#VALUE!	25.2639	32.593	4.05797	7.07612	1.95673	21.2469
2007	Afghanistan			0.660471	#VALUE!	1.92279	#VALUE!	#NUM!	#VALUE!	#VALUE!	..	..	#NUM!	6.00524	1.79263	21.3665
2007	Bangladesh	-1.21854	0.164965	-0.201193	-1.77994	3.46707	14.8486	2.10935	3.26494	3.26494	22.947	16.9953	3.68744	6.5328	1.87684	23.6977
2007	Benin	-1.21854	0.164965	0.534224	#NUM!	2.51035	18.4947	1.08232	2.79587	2.83659	27.0709	22.0429	3.89414	6.93637	1.93678	20.4606
2007	Bhutan	-1.21854	0.164965	1.84397	#VALUE!	3.17713	17.9182	-1.3821	3.40234	3.49528	58.658	56.2758	4.74436	7.52784	2.01861	20.4668
2007	Burkina Faso	-1.21854	0.164965	-1.25626	#NUM!	2.54824	18.3516	0.101884	2.90422	2.9005	23.4312	10.3485	3.51986	6.39769	1.85594	20.953
2007	Burundi	-1.92028	0	-3.29993	-5.95877	2.6929	12.3258	-4.26827	2.7204	2.69371	32	6.8	3.65842	5.41991	1.69008	20.9671
2007	Cambodia	1.12923	0.71688	2.30647	-4.3681	2.90178	18.5895	0.765772	3.05387	2.98423	72.9422	65.326	4.92919	6.58795	1.88524	21.5176
2007	Central African Republic	-1.21854	0.164965	1.20688	#VALUE!	1.91475	#VALUE!	#VALUE!	2.36905	2.36905	23.4656	14.1153	3.6265	6.08718	1.80618	20.5808
2007	Chad	-1.21854	0.164965	#NUM!	#VALUE!	0.874513	#VALUE!	#VALUE!	3.10527	3.06258	40.2275	44.5035	4.43948	6.69534	1.90141	21.2842
2007	Comoros	-1.21854	0.164965	-0.0338443	#NUM!	1.67717	13.0297	2.23066	2.82657	2.77326	24.1808	8.97534	3.50123	7.14696	1.96669	19.4319
2007	Congo, Dem. Rep.	-1.21854	0.164965	2.37977	-2.45995	0.973377	17.0889	-2.94546	2.618	2.61098	41.0701	39.0719	4.3838	5.75341	1.74979	23.1118
2007	Djibouti	2.33359	1	3.13718	#VALUE!	3.11448	15.3627	1.2172	#VALUE!	#VALUE!	..	..	#NUM!	#VALUE!	#VALUE!	20.2939
2007	Eritrea	-1.92028	0	-0.603697	#VALUE!	3.03186	#VALUE!	#VALUE!	2.53952	2.53952	28.7877	5.77185	3.54268	6.31694	1.84324	20.5674
2007	Ethiopia	-1.21854	0.164965	0.11909	#NUM!	2.91913	16.4943	0.596491	#NUM!	#VALUE!	..	..	#NUM!	5.61127	1.72478	21.6426
2007	Gambia, The	2.33359	1	1.80871	#VALUE!	2.02135	16.4993	1.47009	2.53104	2.53104	26.2609	18.033	3.79085	6.66446	1.89679	20.3138
2007	Guinea-Bissau	-1.21854	0.164965	0.990779	-3.50213	1.24526	15.2811	1.82042	2.52733	2.51397	33.9508	20.191	3.99161	6.29066	1.83907	20.6569
2007	Haiti	2.33359	1	-0.223517	#NUM!	2.07776	18.3841	2.574	2.21246	2.21246	24.1176	7.82286	3.46387	7.06635	1.95534	21.145
2007	Kiribati			-0.140302	-5.06608	#VALUE!	13.2088	2.3521	#VALUE!	#VALUE!	87.6357	16.7244	4.64785	7.41099	2.00296	#VALUE!
2007	Lao PDR	-1.21854	0.164965	2.03614	-0.676366	1.87844	15.6073	-1.91797	3.47545	3.47545	45.5983	33.6143	4.37214	6.85971	1.92567	22.2875
2007	Liberia	2.33359	1	2.26047	3.27365	1.66001	12.4499	1.50718	2.96805	2.96805	236.391	74.9631	5.74093	6.1782	1.82103	20.7563
2007	Madagascar	-0.148388	0.416537	2.22572	-0.795445	2.17202	17.4594	1.09371	3.27782	3.27076	38.9065	27.7962	4.20025	6.21107	1.82633	21.1016
2007	Malawi	-1.92028	0	1.03176	-1.17833	1.70078	16.1365	-0.746481	3.1385	3.05377	33.1327	23.3114	4.03325	6.03689	1.79789	20.4483
2007	Mali	-1.21854	0.164965	0.928116	0.545772	2.78764	18.2303	1.44034	3.1728	3.02034	32.4976	24.1521	4.03689	6.51779	1.87454	21.3144
2007	Mauritania	-1.21854	0.164965	1.16945	#NUM!	2.79111	#VALUE!	#NUM!	3.33733	3.7426	45.5409	40.5232	4.45509	7.4482	2.00797	21.0861
2007	Mozambique	-1.21854	0.164965	1.38307	-1.7941	2.34072	17.6277	-0.0502582	3.02099	2.35353	35.6022	27.4349	4.14372	6.04415	1.79909	22.23
2007	Myanmar	-1.92028	0	1.25776	#VALUE!	1.23073	#VALUE!	-0.912839	#VALUE!	#VALUE!	0.079506	0.138181	-1.5247	6.61622	1.88952	22.6796
2007	Nepal	-1.21854	0.164965	-2.88946	#VALUE!	3.6185	15.1901	2.82089	3.35638	3.04774	31.7236	12.8557	3.79727	6.25718	1.83373	21.9664
2007	Niger	-1.21854	0.164965	0.547304	#NUM!	1.95704	16.7079	0.326635	2.93989	2.93413	22.4363	13.0665	3.56961	6.10536	1.80917	20.4661
2007	Rwanda	-1.21854	0.164965	0.704028	-1.14535	2.4879	#VALUE!	#NUM!	2.82091	2.79046	22.3079	13.6663	3.5828	6.2556	1.83348	20.1539
2007	S? Tom�and Principe	0.427493	0.551915	3.18455	0.739171	3.42728	13.4484	0.293389	#VALUE!	#VALUE!	..	..	#NUM!	6.90815	1.9327	18.7816
2007	Senegal	-1.21854	0.164965	0.900229	-0.600436	2.76272	18.7814	2.12268	3.11329	3.02535	37.7933	20.1002	4.05861	7.14071	1.96581	21.5061
2007	Sierra Leone	-1.21854	0.164965	1.48682	#NUM!	1.46488	15.1472	0.66505	2.24637	2.24637	24.6918	15.6036	3.69624	5.92871	1.77981	19.9932
2007	Solomon Islands	-1.21854	0.164965	2.62924	0.675265	3.26131	16.3093	0.711386	#VALUE!	#VALUE!	53.2728	34.6555	4.47652	7.28612	1.98597	18.9742
2007	Somalia	-1.92028	0	#VALUE!	#VALUE!	#VALUE!	#VALUE!	#VALUE!	#VALUE!	#VALUE!	..	..	#NUM!	#VALUE!	#VALUE!	21.3554
2007	Sudan	-0.850126	0.251572	1.18711	#NUM!	2.54222	14.5292	0.778439	3.31752	3.16005	22.6665	21.8866	3.79668	7.22136	1.97704	23.272
2007	Tanzania	-1.21854	0.164965	0.979141	#NUM!	2.43964	17.4886	-2.14933	3.48588	3.52305	28.2278	19.8306	3.87242	6.52925	1.87629	22.0912
2007	Togo	-1.21854	0.164965	0.853103	-0.756837	3.128	17.6703	2.37131	2.88449	2.87126	51.675	34.2058	4.45296	6.20884	1.82597	21.2166
2007	Uganda	2.33359	1	1.89561	#NUM!	#VALUE!	19.2781	1.3334	3.09481	3.08506	30.0523	16.7251	3.8454	6.59905	1.88692	21.1748
2007	Yemen, Rep.	2.33359	1	1.44382	-1.70157	2.10219	19.5798	1.80892	#VALUE!	#VALUE!	..	..	#NUM!	7.13288	1.96472	22.4324
2007	Zambia	2.33359	1	2.24263	#VALUE!	#VALUE!	18.6352	-0.863093	#VALUE!	#VALUE!	32.1803	33.5912	4.18619	7.12963	1.96426	21.4094
2008	Afghanistan			-0.786659	#NUM!	2.23947	19.1936	-0.121343	#VALUE!	#VALUE!	..	..	#NUM!	6.02106	1.79526	21.4137
2008	Bangladesh	-1.21854	0.164965	0.37139	-1.56986	3.5276	16.4779	2.278	3.26585	3.26585	24.9621	17.6589	3.75235	6.57975	1.884	23.7529
2008	Benin	-1.21854	0.164965	-0.704093	#NUM!	2.54793	18.1278	0.757205	2.62034	2.76285	25.6346	22.1407	3.86651	6.95594	1.9396	20.5876
2008	Bhutan	-1.21854	0.164965	-1.36232	#VALUE!	3.42447	17.9265	-1.24117	3.78383	3.75732	59.4001	50.0032	4.69504	7.56464	2.02348	20.3315
2008	Burkina Faso	-1.21854	0.164965	-1.04649	#NUM!	2.7141	18.4208	0.0538365	3.03168	2.85082	25.236	10.1493	3.5663	6.42382	1.86001	21.1334
2008	Burundi	-1.92028	0	-1.43626	-3.32207	2.61469	12.3959	-1.48654	2.59592	2.58844	36.7	10.5	3.85439	5.43437	1.69274	20.9338
2008	Cambodia	1.12923	0.71688	2.06365	-1.61988	3.15526	18.955	0.596249	2.92406	2.8488	67.777	65.5433	4.89275	6.63792	1.8928	21.6535
2008	Central African Republic	-1.21854	0.164965	1.77479	#VALUE!	1.94878	#VALUE!	#VALUE!	2.54384	2.54383	23.4339	11.0037	3.53915	6.08972	1.8066	20.5395
2008	Chad	-1.21854	0.164965	1.50067	#VALUE!	1.11914	#VALUE!	#VALUE!	3.08553	3.05899	37.5952	42.6945	4.38564	6.69218	1.90094	21.279
2008	Comoros	-1.21854	0.164965	-0.677483	#NUM!	1.849	13.4107	2.40386	2.95745	2.92823	27.9972	8.22135	3.58957	7.16215	1.96881	19.3928
2008	Congo, Dem. Rep.	-1.21854	0.164965	2.16634	-1.29685	1.60723	17.4372	-2.59984	2.38482	2.37455	44.7445	39.0278	4.4281	5.78087	1.75455	23.1079
2008	Djibouti	2.33359	1	3.12614	#VALUE!	3.19194	15.4487	1.1104	#VALUE!	#VALUE!	..	..	#NUM!	#VALUE!	#VALUE!	20.336
2008	Eritrea	-1.92028	0	1.03876	#VALUE!	3.09381	#VALUE!	#VALUE!	2.54267	2.54267	26.1322	4.42876	3.41972	6.19212	1.82328	20.6793
2008	Ethiopia	-1.21854	0.164965	-0.913801	#NUM!	2.87414	16.8744	0.356742	#NUM!	#VALUE!	..	..	#NUM!	5.68632	1.73806	21.7426
2008	Gambia, The	2.33359	1	1.51135	#VALUE!	2.16708	14.9741	1.42308	2.35351	2.35351	24.6139	14.4752	3.66584	6.69543	1.90143	19.7173
2008	Guinea-Bissau	-1.21854	0.164965	-0.269584	-2.5767	1.72643	16.6339	1.73998	2.54835	2.54069	32.7914	19.8506	3.96352	6.29743	1.84014	20.6692
2008	Haiti	2.33359	1	-1.24858	#NUM!	2.16573	18.5784	2.5793	2.53952	2.53952	27.6283	8.05961	3.57481	7.07503	1.95657	21.332
2008	Kiribati			#NUM!	-3.96241	#VALUE!	13.3608	2.32143	2.51338	2.48411	84.7738	14.71	4.59999	7.36697	1.99701	#VALUE!
2008	Lao PDR	-1.21854	0.164965	1.43125	#NUM!	2.25824	16.052	-1.11931	3.45575	3.45575	48.6951	33.1541	4.40488	6.91809	1.93414	22.4223
2008	Liberia	2.33359	1	2.79895	#NUM!	1.81265	13.0829	1.21416	2.97049	2.97049	144.729	34.3925	5.18806	6.20593	1.82551	20.5783
2008	Madagascar	-0.148388	0.416537	2.35877	-0.877482	2.27235	17.5183	1.07419	3.65703	3.63207	46.6502	27.7072	4.30888	6.24748	1.83218	21.3062
2008	Malawi	-1.92028	0	1.30093	-1.05375	2.20975	16.1559	-1.16038	3.14541	3.06963	39.309	22.6568	4.12658	6.08198	1.80533	20.4608
2008	Mali	-1.21854	0.164965	1.00028	-0.121992	2.47992	18.4674	1.48125	3.18296	3.13692	38.3318	25.1442	4.15066	6.53113	1.87658	21.4084
2008	Mauritania	-1.21854	0.164965	1.89772	-2.84574	2.95535	#VALUE!	#NUM!	3.49711	3.61633	52.5174	41.6029	4.54457	7.41604	2.00365	21.2363
2008	Mozambique	-1.21854	0.164965	1.63085	-0.925749	2.66853	17.8557	-0.0814187	3.04414	2.67224	35.8169	26.5162	4.13249	6.08732	1.80621	22.2952
2008	Myanmar	-1.92028	0	0.997418	#VALUE!	1.13819	#VALUE!	-1.76135	2.74951	2.75588	0.0665474	0.116556	-1.6977	6.70766	1.90325	22.7816
2008	Nepal	-1.21854	0.164965	-4.83683	#VALUE!	3.94454	15.4807	3.07907	3.41166	3.08546	33.2604	12.7758	3.82943	6.30573	1.84146	21.9903
2008	Niger	-1.21854	0.164965	1.35559	#NUM!	2.08623	16.9242	0.254284	3.27501	3.23954	26.5307	13.1805	3.68163	6.14205	1.81516	20.4958
2008	Rwanda	-1.21854	0.164965	0.680594	#VALUE!	2.59273	#VALUE!	#NUM!	3.06087	3.0262	26.3355	11.1864	3.62493	6.33473	1.84605	20.6064
2008	S? Tom�and Principe	1.63185	0.835035	3.73988	-2.9896	3.31875	13.0982	0.467228	#VALUE!	#VALUE!	..	..	#NUM!	6.95827	1.93993	18.5045
2008	Senegal	-1.21854	0.164965	0.989082	0.0781392	2.92762	18.7901	2.16836	3.21701	3.10748	41.4069	20.6351	4.12781	7.15366	1.96762	21.6602
2008	Sierra Leone	-0.0141853	0.448085	0.751027	#NUM!	1.71826	14.9834	-0.104054	2.20957	2.20957	25.6943	13.5192	3.66902	5.95753	1.78466	20.1159
2008	Solomon Islands	-1.21854	0.164965	2.37514	-0.616407	3.33329	16.4505	0.268126	#VALUE!	#VALUE!	58.4666	38.5427	4.57481	7.32001	1.99061	18.9083
2008	Somalia			#VALUE!	#VALUE!	#VALUE!	#VALUE!	#VALUE!	#VALUE!	#VALUE!	..	..	#NUM!	#VALUE!	#VALUE!	21.3539
2008	Sudan			1.10915	#NUM!	2.41167	14.5587	1.07061	3.20174	3.04904	19.5895	24.0955	3.77701	7.26927	1.98366	23.3007
2008	Tanzania	-1.21854	0.164965	1.59951	#NUM!	2.47746	17.6814	-2.02665	3.62406	3.58519	29.5619	19.4646	3.89236	6.55619	1.88041	22.2494
2008	Togo	-1.21854	0.164965	0.430096	-1.10991	2.93216	17.8736	2.32468	3.05329	2.88975	50.3409	34.308	4.43851	6.22149	1.82801	21.1057
2008	Uganda	2.33359	1	1.61887	#NUM!	#VALUE!	19.7584	1.61151	3.13453	3.12449	31.9781	24.2801	4.02995	6.65099	1.89477	21.2999
2008	Yemen, Rep.	2.33359	1	1.75388	-0.157636	2.04186	19.6351	1.6566	#VALUE!	#VALUE!	..	..	#NUM!	7.14047	1.96578	22.463
2008	Zambia	2.33359	1	1.65642	#VALUE!	#VALUE!	18.7492	-0.965621	#VALUE!	#VALUE!	30.5355	28.9194	4.08522	7.17723	1.97091	21.468
2009	Afghanistan			-0.796164	-6.22135	2.35936	20.2533	0.123167	#VALUE!	#VALUE!	..	..	#NUM!	6.19093	1.82309	21.4681
2009	Bangladesh	-1.21854	0.164965	-0.128408	-1.73468	3.58881	15.8686	2.32886	3.26599	3.26599	23.1527	16.9401	3.6912	6.6178	1.88976	23.8127
2009	Benin	-1.21854	0.164965	#NUM!	#NUM!	2.71666	18.0673	0.265236	2.69906	2.80733	24.7747	19.928	3.80003	6.95078	1.93885	20.7071
2009	Bhutan	-1.21854	0.164965	0.394027	#VALUE!	3.50346	17.6794	-0.930441	3.84753	3.85709	63.7539	45.8157	4.69656	7.62	2.03078	20.4647
2009	Burkina Faso	-1.21854	0.164965	-0.511711	#NUM!	2.77777	18.4178	0.0195615	2.99523	2.93341	26.507	13.789	3.69625	6.42275	1.85985	21.2643
2009	Burundi	-1.92028	0	-3.93441	#VALUE!	2.68309	13.9237	0.460446	2.94312	2.91098	29.2	6.6	3.57795	5.43892	1.69358	19.7907
2009	Cambodia	1.12923	0.71688	2.18889	-1.70682	3.20249	18.8862	0.312761	3.06152	3.00199	55.9177	49.2208	4.65528	6.62379	1.89067	21.7993
2009	Central African Republic	-1.21854	0.164965	0.719463	#VALUE!	1.94054	#VALUE!	#VALUE!	2.58053	2.55891	21.6526	9.84165	3.4498	6.15718	1.81762	19.5294
2009	Chad	-1.21854	0.164965	1.39506	#VALUE!	1.3689	#VALUE!	#VALUE!	3.40887	3.38156	41.9711	35.1384	4.34523	6.70038	1.90216	21.2828
2009	Comoros	-1.21854	0.164965	0.424392	#NUM!	2.17286	13.2951	2.4061	2.88985	2.81206	28.585	9.31194	3.63487	7.16956	1.96984	19.3707
2009	Congo, Dem. Rep.	-1.21854	0.164965	#NUM!	-1.67873	1.66775	17.2463	-2.25793	2.67851	2.67367	36.1331	26.8138	4.14229	5.77585	1.75369	23.1096
2009	Djibouti	2.07806	0.939931	2.22274	#VALUE!	3.37919	15.5716	1.12968	#VALUE!	#VALUE!	..	..	#NUM!	#VALUE!	#VALUE!	20.4199
2009	Eritrea	-1.21854	0.164965	1.58948	#VALUE!	2.81948	#VALUE!	#VALUE!	2.22611	2.22611	23.4435	4.52862	3.33121	6.21167	1.82643	20.7362
2009	Ethiopia	-1.21854	0.164965	-0.381657	#NUM!	#VALUE!	17.0945	-0.215073	#NUM!	#VALUE!	..	..	#NUM!	5.74311	1.748	22.2841
2009	Gambia, The	2.33359	1	1.00072	#VALUE!	2.21555	15.9452	1.70529	2.55656	2.55656	26.0313	15.7461	3.73236	6.73022	1.90661	19.8308
2009	Guinea-Bissau	-1.21854	0.164965	0.822235	-1.8163	1.55856	16.8207	1.77235	2.37974	2.37096	35.2225	18.8493	3.99031	6.30533	1.84139	20.7015
2009	Haiti	2.33359	1	-0.708871	#NUM!	2.1341	18.7195	2.50189	2.56287	2.56287	24.9577	8.27671	3.50358	7.12067	1.963	20.8696
2009	Kiribati			1.32774	-3.26103	#VALUE!	13.2303	2.36164	2.79172	2.79489	88.3903	14.9645	4.63817	7.35324	1.99514	#VALUE!
2009	Lao PDR	-1.21854	0.164965	1.69783	-3.14491	2.84734	16.9232	-0.439728	3.52455	3.52455	46.8478	30.0831	4.34291	6.9737	1.94215	22.529
2009	Liberia	2.33359	1	1.97806	#NUM!	2.07279	13.8236	0.351107	2.96808	2.96808	94.947	15.2647	4.7024	6.21783	1.82742	20.3275
2009	Madagascar	-0.148388	0.416537	2.59887	-1.30097	2.31664	17.7182	1.08189	3.6169	3.61519	42.0359	20.3758	4.13375	6.17865	1.8211	21.3723
2009	Malawi	-1.92028	0	-0.231225	#NUM!	2.38645	16.4045	-1.31289	3.19716	3.11613	31.6544	20.0287	3.94513	6.13323	1.81372	20.5566
2009	Mali	-1.21854	0.164965	1.84766	#NUM!	2.80168	18.9329	1.49344	3.09102	3.00624	28.8059	21.7133	3.92235	6.54546	1.87877	21.4172
2009	Mauritania	-1.21854	0.164965	#NUM!	#VALUE!	2.99462	#VALUE!	#NUM!	3.27461	3.59441	44.7629	37.2457	4.40682	7.38797	1.99985	21.4109
2009	Mozambique	-1.21854	0.164965	2.05495	-1.23906	3.00194	18.0013	-0.0696808	2.90837	2.59927	37.6864	27.1188	4.17139	6.12122	1.81176	22.3552
2009	Myanmar	-1.92028	0	1.0728	#VALUE!	1.24478	#VALUE!	-1.91328	2.93739	2.94387	0.0647049	0.102713	-1.78726	6.80155	1.91715	22.8056
2009	Nepal	-1.21854	0.164965	-1.21162	#VALUE!	4.08056	16.3249	3.14448	3.45551	3.06126	34.6601	12.4194	3.85184	6.34196	1.84719	21.9903
2009	Niger	-1.21854	0.164965	2.15419	#NUM!	2.18508	17.0463	0.328628	3.34893	3.34744	34.5344	14.9779	3.90222	6.12338	1.81211	20.692
2009	Rwanda	-1.21854	0.164965	0.737971	#VALUE!	2.41255	#VALUE!	#NUM!	3.04536	3.00966	26.4431	10.3563	3.60548	6.36859	1.85138	20.6778
2009	S? Tom�and Principe	0.427493	0.551915	2.11052	-2.52549	3.55342	13.2119	0.0628308	#VALUE!	#VALUE!	..	..	#NUM!	6.95482	1.93944	18.6436
2009	Senegal	-1.21854	0.164965	0.712981	-0.617974	2.95583	18.981	2.1216	2.96081	2.97999	32.4584	19.1835	3.94433	7.14722	1.96672	21.9207
2009	Sierra Leone	-1.92028	0	1.50412	#NUM!	2.10712	15.0657	0.380362	2.30193	2.26406	27.9368	13.4998	3.72416	5.96648	1.78616	20.2202
2009	Solomon Islands	-1.21854	0.164965	1.8873	-0.902801	3.25878	17.4818	0.530906	#VALUE!	#VALUE!	46.7854	31.9213	4.36573	7.32204	1.99089	18.855
2009	Somalia			#VALUE!	#VALUE!	#VALUE!	#VALUE!	#VALUE!	#VALUE!	#VALUE!	..	..	#NUM!	#VALUE!	#VALUE!	21.357
2009	Sudan	-1.92028	0	1.23998	#NUM!	2.54018	11.2744	1.02646	3.19851	3.04679	19.9982	15.9688	3.5826	7.27454	1.98438	23.3445
2009	Tanzania	-1.21854	0.164965	1.18654	#NUM!	2.42191	17.6574	-1.98814	3.53677	3.43388	25.3383	18.1943	3.77351	6.57887	1.88386	22.4559
2009	Togo	-1.21854	0.164965	0.319015	0.0432843	2.98612	18.0962	2.30045	3.09541	3.00582	50.2088	35.552	4.45156	6.24824	1.8323	21.1146
2009	Uganda	2.33359	1	1.21301	-2.16013	#VALUE!	19.9947	1.13844	3.26593	3.1837	28.573	18.6938	3.85581	6.68511	1.89988	21.533
2009	Yemen, Rep.	2.33359	1	-0.665297	-1.25169	2.04582	19.6351	1.52952	#VALUE!	#VALUE!	..	..	#NUM!	7.15028	1.96715	22.494
2009	Zambia	2.33359	1	1.51134	0.564495	#VALUE!	17.9993	-1.3123	#VALUE!	#VALUE!	26.8704	29.251	4.02752	7.2373	1.97925	21.4747
2010	Afghanistan			0.184922	#NUM!	2.44885	20.4859	0.869271	#VALUE!	#VALUE!	..	..	#NUM!	6.29767	1.84018	21.4041
2010	Bangladesh	-1.21854	0.164965	0.0666627	-2.85361	3.71263	16.0582	2.242	3.26754	3.26754	21.7787	16.0241	3.63238	6.66077	1.89624	23.8241
2010	Benin	-1.21854	0.164965	-0.577776	#NUM!	2.76221	17.9656	0.38097	2.74779	2.87074	28.3588	23.072	3.94024	6.94364	1.93783	20.8307
2010	Bhutan	-1.21854	0.164965	1.58159	#VALUE!	3.74847	18.0751	-0.626488	4.14624	4.13789	72.4438	43.4807	4.75294	7.72232	2.04411	20.6392
2010	Burkina Faso	-1.21854	0.164965	-0.955832	-4.99717	2.74948	18.5331	0.175263	3.09061	3.00185	28.5574	20.5158	3.89331	6.47364	1.86774	21.3827
2010	Burundi	-1.92028	0	-3.25939	#VALUE!	2.91028	15.4165	0.529256	2.8426	2.80096	29.8	9.7	3.6763	5.45633	1.69678	19.7605
2010	Cambodia	1.12923	0.71688	2.52504	-1.69794	3.31629	18.9093	1.60112	2.85461	2.78465	59.5209	54.0828	4.73272	6.66632	1.89707	21.9734
2010	Central African Republic	-1.21854	0.164965	1.05476	#VALUE!	2.11734	#VALUE!	#VALUE!	2.82398	2.78108	22.8047	11.6258	3.53894	6.19118	1.82313	19.7447
2010	Chad	-1.21854	0.164965	1.07636	#VALUE!	1.44379	#VALUE!	#VALUE!	3.54035	3.51518	43.5451	36.8456	4.3869	6.7941	1.91606	21.4406
2010	Comoros	-1.21854	0.164965	-0.0837405	#NUM!	2.34924	13.5755	2.26275	2.90005	2.8827	29.9112	9.6389	3.67757	7.18273	1.97168	19.331
2010	Congo, Dem. Rep.	-1.21854	0.164965	2.54286	-3.39961	1.31478	17.8621	-2.62003	3.35973	3.35766	49.6365	41.1112	4.50808	5.81121	1.75979	22.2475
2010	Djibouti	1.82254	0.879863	1.17377	#VALUE!	3.49984	16.2682	1.062	#VALUE!	#VALUE!	..	..	#NUM!	7.20286	1.97448	20.2309
2010	Eritrea	-1.92028	0	1.74485	#VALUE!	3.05779	#VALUE!	#VALUE!	2.51652	2.51652	31.0931	6.37838	3.62358	6.21732	1.82734	20.7217
2010	Ethiopia	-1.21854	0.164965	-0.0376701	#VALUE!	#VALUE!	17.665	0.376399	#NUM!	#VALUE!	..	..	#NUM!	5.83351	1.76362	22.5949
2010	Gambia, The	2.33359	1	0.878215	#NUM!	2.25035	17.878	2.01449	2.63021	2.63021	26.3447	14.6678	3.71388	6.75767	1.91068	19.8708
2010	Guinea-Bissau	-1.21854	0.164965	1.12737	#NUM!	1.95086	16.7936	1.68633	2.37818	2.36716	35.2243	14.9061	3.91463	6.32467	1.84446	20.7184
2010	Haiti	2.33359	1	0.422898	#NUM!	2.07056	18.9334	2.53672	3.23522	3.23522	36.625	6.88092	3.7729	7.06655	1.95537	20.5297
2010	Kiribati			#NUM!	-3.26344	#VALUE!	13.846	2.30501	2.66256	2.64197	78.5615	12.2577	4.50887	7.32437	1.99121	#VALUE!
2010	Lao PDR	-1.21854	0.164965	1.36393	-0.756386	3.04067	16.7764	-0.534307	3.31282	3.31282	49.3363	35.384	4.43936	7.03931	1.95151	22.5811
2010	Liberia	2.33359	1	4.638	4.33073	2.23719	19.521	2.68964	2.96809	2.96809	92.6348	19.139	4.71648	6.24114	1.83116	19.0255
2010	Madagascar	-0.850126	0.251572	2.21252	-0.829588	2.38588	17.8915	1.51867	3.29685	3.2537	36.0005	21.8744	4.05828	6.15689	1.81757	21.4429
2010	Malawi	-1.92028	0	0.332105	-0.497922	2.62681	16.5174	-1.16229	3.12778	3.04525	34.8605	22.7871	4.05435	6.17101	1.81986	20.4079
2010	Mali	-1.21854	0.164965	1.24592	#NUM!	2.89083	18.9853	1.48674	3.17913	3.03372	35.1481	22.8372	4.06019	6.56565	1.88185	21.5425
2010	Mauritania	-1.21854	0.164965	0.841095	-1.21192	2.90556	#VALUE!	#NUM!	3.47355	3.50492	47.6814	45.7393	4.53711	7.38456	1.99939	21.5674
2010	Mozambique	-1.21854	0.164965	2.42769	0.761754	3.10226	17.7986	0.041719	3.0883	2.83424	42.1967	28.444	4.25761	6.15678	1.81755	22.3477
2010	Myanmar	-1.92028	0	0.598272	#VALUE!	1.56171	#VALUE!	-1.46171	3.14339	3.13182	15.0899	19.5887	3.54612	6.88658	1.92958	22.8759
2010	Nepal	-1.21854	0.164965	-0.600942	#NUM!	3.99985	17.2925	3.07487	3.6447	3.10044	36.4024	9.58254	3.82831	6.38418	1.85382	21.9781
2010	Niger	-1.21854	0.164965	2.31715	#NUM!	2.20103	18.0956	0.537745	3.48555	3.46168	35.7616	16.1844	3.9502	6.16724	1.81925	20.9158
2010	Rwanda	-0.963017	0.225033	1.26135	#NUM!	2.44169	17.9682	0.553061	3.02203	2.98924	26.5389	10.6894	3.61707	6.41348	1.8584	20.8058
2010	S? Tom�and Principe	0.427493	0.551915	3.24769	-3.57262	3.63402	13.3405	1.17427	#VALUE!	#VALUE!	..	..	#NUM!	6.99418	1.94508	18.7943
2010	Senegal	-1.21854	0.164965	0.516642	-3.01471	3.05258	19.1938	2.2097	2.94898	2.91189	32.098	19.8313	3.94988	7.15479	1.96778	21.964
2010	Sierra Leone	-1.92028	0	2.22436	#NUM!	2.05717	16.1736	0.539536	3.43686	3.42478	34.4826	16.795	3.93725	5.99604	1.7911	20.3089
2010	Solomon Islands	-1.21854	0.164965	2.97522	-1.30709	3.08102	17.9379	0.522472	#VALUE!	#VALUE!	65.2814	39.684	4.65363	7.38038	1.99883	19.1232
2010	Somalia			#VALUE!	#VALUE!	#VALUE!	#VALUE!	#VALUE!	#VALUE!	#VALUE!	..	..	#NUM!	#VALUE!	#VALUE!	21.3539
2010	Sudan	-1.66475	0.0600686	1.26636	#VALUE!	2.47364	13.5781	0.917217	3.13748	3.00027	17.232	19.7434	3.61025	7.24528	1.98035	23.3961
2010	Tanzania	-1.21854	0.164965	1.73408	#VALUE!	2.46115	18.6279	0.072711	3.46627	3.42656	28.0329	19.6075	3.86368	6.61124	1.88877	22.6437
2010	Togo	-1.21854	0.164965	1.29384	0.800669	3.07957	17.9563	2.28487	3.09233	3.05347	53.3653	37.8384	4.5131	6.28048	1.83745	20.726
2010	Uganda	2.33359	1	0.716765	-1.96526	#VALUE!	19.6179	1.06546	3.26959	3.25206	24.5502	13.8841	3.64895	6.70809	1.90331	21.7064
2010	Yemen, Rep.	2.33359	1	-0.49371	-1.46727	1.83886	19.6395	1.59685	#VALUE!	#VALUE!	..	..	#NUM!	7.19653	1.9736	22.5058
2010	Zambia	2.33359	1	2.14396	1.68737	#VALUE!	18.036	-1.53514	3.39711	3.25404	30.875	37.0259	4.21805	7.30617	1.98872	21.4093
2011	Afghanistan			-1.22745	-5.05351	1.60124	19.9338	0.00601208	#VALUE!	#VALUE!	..	..	#NUM!	6.27049	1.83585	21.4325
2011	Bangladesh	-1.21854	0.164965	-0.0169768	-1.46439	3.7488	16.2676	2.23898	3.31131	3.31131	27.4988	19.9221	3.85906	6.71197	1.90389	23.8874
2011	Benin	-1.21854	0.164965	0.411076	-0.582409	2.80786	17.9367	0.476369	2.80109	2.90287	26.3674	20.8497	3.85475	6.94481	1.93799	20.9
2011	Bhutan	-1.21854	0.164965	0.560976	#VALUE!	3.8701	18.3404	-0.529959	4.23833	4.24381	72.1959	42.2049	4.73971	7.78781	2.05256	20.7752
2011	Burkina Faso	-1.21854	0.164965	0.174579	-0.165541	2.73244	17.5541	0.60431	3.09664	3.04992	31.3018	26.1955	4.05174	6.50767	1.87298	21.4465
2011	Burundi	-1.92028	0	-1.89674	#VALUE!	3.07084	15.6341	0.709709	2.79397	2.73733	34.2	8.8	3.7612	5.46378	1.69814	19.7106
2011	Cambodia	1.12923	0.71688	2.48448	-1.48137	3.34121	19.0753	1.56019	2.83896	2.77082	59.5011	54.0808	4.73252	6.71874	1.9049	22.1147
2011	Central African Republic	-1.21854	0.164965	0.414685	#VALUE!	2.21708	#VALUE!	#VALUE!	2.61801	2.59625	21.3478	13.1278	3.54025	6.22503	1.82858	19.4785
2011	Chad	-1.21854	0.164965	0.839804	#VALUE!	1.57867	#VALUE!	#VALUE!	3.34893	3.34217	41.8038	38.8773	4.3905	6.7613	1.91121	21.5216
2011	Comoros	-1.21854	0.164965	0.815222	#NUM!	2.36351	13.7049	2.35833	2.77393	2.81704	30.0446	9.95642	3.6889	7.19874	1.97391	19.3098
2011	Congo, Dem. Rep.	-1.21854	0.164965	1.82077	-1.04501	1.39202	20.5157	1.47326	3.21455	3.21146	45.6825	39.5156	4.44498	5.84432	1.76547	22.1074
2011	Djibouti	1.56701	0.819794	1.85244	#VALUE!	3.43104	16.3694	0.959908	#VALUE!	#VALUE!	..	..	#NUM!	#VALUE!	#VALUE!	20.2779
2011	Eritrea	-1.92028	0	0.635846	#VALUE!	2.86589	#VALUE!	#VALUE!	2.53578	2.53578	29.239	18.1548	3.85849	6.28691	1.83847	20.7332
[truncated: 307 more rows]

## Sheet: Sheet1
	FDII	TO	KAOPEN	PR	DEBT	GCF	DCP	Y	FDII
[truncated: 25 more rows]

## Sheet: v
year	country_name	kaopen	ka_open	FDII	FDIO	DCP	R	PR	GCP	GCF	IMP	EXP	TO	Y	PC	DEBT
[truncated: 963 more rows]

## Sheet: out
R	-0.028223	-1.75014	0.289531	7.15026	-0.148376	-1.57803	-0.009351	-1.48149					IO	IQ	IQ	IO	EPU	FCF	IQ	FD	TO	Y
[truncated: 48 more rows]
